# Supplementary material for: Response analysis of the nodes of pipe networks under seismic load
Source: PLoS One. 2021 Mar 8;16(3):e0247677. doi: 10.1371/journal.pone.0247677 (PMC7939290; doi:10.1371/journal.pone.0247677)
Supplement: S1 Table — (XLSX) [file pone.0247677.s001.xlsx]

## Sheet: Time series
S1 Table. Strain of the scale pipe network and displacement of shear box in test.
Time	S1(T)	S1(D)	S2(D)	S2(T)	S3(D)	S3(T)	S4(D)	S4(T)	S5(D)	S5(T)	S6(T)	S6(D)	DS
s	"μm/m"	"μm/m"	"μm/m"	"μm/m"	"μm/m"	"μm/m"	"μm/m"	"μm/m"	"μm/m"	"μm/m"	"μm/m"	"μm/m"	mm
0	-1.422e-08	-2.5093e-09	0	0	0	0	0	0	0	0	0	0	0
0.001	2.38201	-2.5093e-09	0	2.38201	0	0	0	0	0	221.526	-121.482	0	0
0.002	2.38201	-2.5093e-09	0	0	0	0	-2.38201	0	-2.38201	2324.84	-181.032	0	0
0.003	-1.422e-08	-2.5093e-09	0	2.38201	0	0	-2.38201	0	-2.38201	2734.54	-111.954	-2.38201	-2.92987
0.004	-1.422e-08	-2.5093e-09	0	0	0	0	0	0	0	995.678	-40.4941	-2.38201	-2.92987
0.005	2.38201	-2.5093e-09	0	2.38201	0	26.696	0	26.696	0	73.8422	-123.864	0	-2.90545
0.006	2.38201	-2.5093e-09	0	2.38201	0	26.696	0	0	-2.38201	709.838	-192.942	0	-2.92987
0.007	2.38201	-2.5093e-09	0	0	0	26.696	-2.38201	26.696	-2.38201	1417.29	-259.639	-2.38201	-2.92987
0.008	-1.422e-08	-2.5093e-09	0	2.38201	0	26.696	0	26.696	0	273.931	-264.403	0	-2.90545
0.009	2.38201	-2.5093e-09	0	0	0	26.696	0	26.696	0	588.355	-221.526	-2.38201	-2.92987
0.01	2.38201	-2.38201	0	2.38201	0	26.696	0	29.078	-2.38201	1169.56	-245.347	0	-2.92987
0.011	-1.422e-08	-2.5093e-09	-7003.1	2.38201	0	26.696	0	26.696	0	635.995	-171.504	-2.38201	-2.92987
0.012	2.38201	-2.5093e-09	-5385.71	0	0	26.696	-2.38201	26.696	-2.38201	1417.29	-61.9321	-4.76401	-2.92987
0.013	-1.422e-08	-2.38201	-6619.59	2.38201	0	29.078	0	29.078	-2.38201	1543.54	-21.438	0	-2.90545
0.014	-1.422e-08	-2.38201	-8775.31	2.38201	0	26.696	0	29.078	0	-369.211	-4.76401	-2.38201	-2.90545
0.015	-1.422e-08	-2.5093e-09	-8780.07	0	0	29.078	0	29.078	0	-2069.96	19.056	0	-2.90545
0.016	-2.38201	-2.5093e-09	-9042.09	2.38201	0	26.696	0	29.078	0	-1715.04	50.0221	-2.38201	-2.90545
0.017	-1.422e-08	-2.5093e-09	-6026.47	2.38201	0	26.696	0	29.078	0	-1417.29	11.91	-2.38201	-2.92987
0.018	-1.422e-08	-2.5093e-09	-612.175	2.38201	0	26.696	0	26.696	-2.38201	-1483.99	-28.5841	0	-2.90545
0.019	2.38201	-2.5093e-09	535.951	0	0	29.078	-2.38201	29.078	0	-1326.78	28.5841	-2.38201	-2.92987
0.02	-1.422e-08	-2.5093e-09	-2008.03	0	0	29.078	-2.38201	29.078	-2.38201	-1519.72	326.335	0	-2.92987
0.021	-1.422e-08	-2.5093e-09	-1719.81	2.38201	0	26.696	-2.38201	29.078	0	-1121.92	1800.8	0	-2.92987
0.022	2.38201	-2.5093e-09	-1996.12	2.38201	0	29.078	-2.38201	29.078	-2.38201	-1543.54	3544.42	0	-2.90545
0.023	-1.422e-08	-2.5093e-09	-3465.82	2.38201	0	29.078	-2.38201	29.078	0	-2505.87	1579.27	-2.38201	-2.92987
0.024	2.38201	-2.5093e-09	-2389.15	2.38201	0	29.078	-2.38201	29.078	0	-2160.48	152.448	0	-2.92987
0.025	2.38201	-2.5093e-09	-2879.84	2.38201	0	26.696	-2.38201	29.078	0	-2250.99	3301.46	-2.38201	-2.92987
0.026	2.38201	-2.5093e-09	-3511.08	0	0	26.696	-2.38201	26.696	-2.38201	-2210.5	4723.52	-4.76401	-2.92987
0.027	-1.422e-08	-2.5093e-09	-3239.53	2.38201	0	29.078	0	29.078	-2.38201	-1931.81	4051.79	-2.38201	-2.92987
0.028	-1.422e-08	-2.5093e-09	-3041.82	0	0	29.078	0	29.078	-2.38201	-2767.89	3437.23	-2.38201	-2.90545
0.029	-1.422e-08	-2.38201	-2329.6	0	2.38201	26.696	-2.38201	29.078	-2.38201	-3263.35	876.578	-2.38201	-2.92987
0.03	-1.422e-08	-2.5093e-09	-2382.01	2.38201	0	29.078	0	26.696	-2.38201	-3399.12	-840.848	-2.38201	-2.92987
0.031	2.38201	-2.5093e-09	-2212.88	2.38201	0	26.696	0	26.696	0	-3275.26	638.377	0	-2.92987
0.032	2.38201	-2.5093e-09	-2982.27	0	0	29.078	0	29.078	-2.38201	-3075.17	509.749	-2.38201	-2.92987
0.033	-1.422e-08	-2.5093e-09	-3830.26	0	0	29.078	0	26.696	-2.38201	-3308.61	-116.718	-2.38201	-2.90545
0.034	-1.422e-08	-2.5093e-09	-3453.91	2.38201	0	29.078	0	29.078	0	-3506.31	369.211	-2.38201	-2.92987
0.035	-1.422e-08	-2.5093e-09	-3603.97	2.38201	0	29.078	0	29.078	-2.38201	-3887.43	-35.7301	0	-2.92987
0.036	-1.422e-08	-2.5093e-09	-3734.98	0	0	26.696	0	26.696	0	-3870.76	61.9321	-2.38201	-2.92987
0.037	-1.422e-08	-2.5093e-09	-3689.73	2.38201	0	29.078	-2.38201	29.078	-2.38201	-3773.1	59.5501	0	-2.90545
0.038	-1.422e-08	-2.5093e-09	-3430.09	2.38201	0	29.078	0	29.078	-2.38201	-4351.92	-66.6961	0	-2.92987
0.039	-1.422e-08	-2.5093e-09	-3077.55	2.38201	0	29.078	0	26.696	0	-5083.2	181.032	-2.38201	-2.92987
0.04	-1.422e-08	-2.5093e-09	-3196.65	0	0	29.078	-2.38201	29.078	0	-5095.11	97.6622	0	-2.90545
0.041	2.38201	-2.5093e-09	-2953.69	0	0	26.696	0	29.078	-2.38201	-5185.63	164.358	-2.38201	-2.92987
0.042	-1.422e-08	-2.5093e-09	-2203.35	2.38201	0	29.078	0	29.078	-2.38201	-8494.23	111.954	-2.38201	-2.90545
0.043	-1.422e-08	-2.5093e-09	-1862.73	0	0	29.078	0	26.696	0	-10797.6	78.6062	0	-2.92987
0.044	2.38201	-2.5093e-09	-1972.3	0	0	29.078	0	29.078	-2.38201	-9975.84	157.212	-2.38201	-2.92987
0.045	2.38201	-2.5093e-09	-4168.51	2.38201	0	29.078	0	26.696	0	-10697.6	100.044	0	-2.90545
0.046	-1.422e-08	-2.5093e-09	-6540.99	2.38201	0	26.696	-2.38201	29.078	0	-11054.9	119.1	-2.38201	-2.92987
0.047	-1.422e-08	-2.5093e-09	-4742.57	2.38201	0	26.696	-2.38201	26.696	0	-10776.2	247.729	-4.76401	-2.92987
0.048	2.38201	-2.5093e-09	-4571.07	2.38201	0	26.696	-2.38201	29.078	0	-11178.8	1205.29	0	-2.90545
0.049	-1.422e-08	-2.5093e-09	-6016.95	0	0	29.078	0	29.078	0	-11212.1	3380.07	-2.38201	-2.92987
0.05	2.38201	-2.5093e-09	-6945.93	2.38201	0	26.696	-2.38201	29.078	0	-11069.2	4721.13	-2.38201	-2.92987
0.051	-1.422e-08	-2.5093e-09	-10161.6	2.38201	0	26.696	0	29.078	-2.38201	-10214	4180.42	-2.38201	-2.92987
0.052	-1.422e-08	-2.5093e-09	-7436.62	0	0	29.078	-2.38201	26.696	0	-10075.9	3673.05	-4.76401	-2.90545
0.053	-1.422e-08	-2.38201	-3003.71	2.38201	0	29.078	0	26.696	0	-10728.6	2465.38	-2.38201	-2.90545
0.054	2.38201	-2.5093e-09	-2744.07	0	0	26.696	0	26.696	0	-10807.2	2236.7	0	-2.90545
0.055	-1.422e-08	-2.5093e-09	-3937.45	0	0	29.078	0	29.078	0	-10621.4	3172.83	-2.38201	-2.90545
0.056	-2.38201	-2.5093e-09	-7458.06	2.38201	0	29.078	0	29.078	0	-10314.1	2220.03	-2.38201	-2.90545
0.057	-2.38201	-2.5093e-09	-7386.6	0	0	29.078	0	29.078	0	-10228.3	1269.61	-2.38201	-2.90545
0.058	-1.422e-08	-2.5093e-09	-7689.11	2.38201	0	29.078	-2.38201	29.078	-2.38201	-10249.8	-419.233	0	-2.92987
0.059	-1.422e-08	-2.38201	-8084.53	0	0	29.078	-2.38201	29.078	-2.38201	-9697.14	-90.5162	0	-2.92987
0.06	-1.422e-08	-2.5093e-09	-5564.36	2.38201	0	29.078	0	29.078	0	-9299.35	547.861	0	-2.90545
0.061	2.38201	-2.5093e-09	-5571.51	2.38201	0	29.078	0	29.078	-2.38201	-9973.46	-397.795	0	-2.92987
0.062	-1.422e-08	-2.5093e-09	-6395.68	0	0	26.696	0	29.078	0	-9292.2	419.233	0	-2.92987
0.063	2.38201	-2.5093e-09	-4311.43	0	2.38201	29.078	0	29.078	-2.38201	-8108.35	1140.98	-4.76401	-2.92987
0.064	2.38201	-2.5093e-09	-1383.95	0	0	26.696	0	29.078	0	-7958.28	2134.28	-2.38201	-2.92987
0.065	2.38201	-2.5093e-09	-2558.27	2.38201	2.38201	26.696	-2.38201	26.696	0	-7834.42	1221.97	-2.38201	-2.92987
0.066	-1.422e-08	-2.5093e-09	-3361.01	0	0	26.696	0	26.696	0	-8175.04	1400.62	-2.38201	-2.90545
0.067	-1.422e-08	-2.5093e-09	-1545.92	2.38201	0	26.696	-2.38201	29.078	-2.38201	-8260.79	1960.39	0	-2.90545
0.068	2.38201	-2.5093e-09	-3194.27	0	2.38201	26.696	0	29.078	-2.38201	-7867.76	-681.253	-2.38201	-2.90545
0.069	2.38201	-2.5093e-09	-3472.96	0	0	26.696	0	29.078	0	-8222.68	1076.67	0	-2.92987
0.07	2.38201	-2.5093e-09	-2698.81	2.38201	0	26.696	-2.38201	26.696	0	-6681.52	1186.24	-4.76401	-2.90545
0.071	2.38201	-2.5093e-09	-3637.32	2.38201	0	29.078	-2.38201	26.696	-2.38201	-5361.89	57.1681	0	-2.92987
0.072	2.38201	-2.5093e-09	-2753.6	0	0	29.078	0	26.696	0	-7200.8	1081.43	-2.38201	-2.92987
0.073	-1.422e-08	-2.5093e-09	-3153.77	2.38201	0	29.078	-2.38201	29.078	0	-8541.87	142.92	-2.38201	-2.90545
0.074	-1.422e-08	-2.5093e-09	-4373.36	2.38201	0	26.696	0	26.696	-2.38201	-7555.72	352.537	-2.38201	-2.92987
0.075	-1.422e-08	-2.5093e-09	-2960.83	0	0	26.696	0	29.078	0	-7003.1	-414.469	-4.76401	-2.90545
0.076	-1.422e-08	-2.5093e-09	-507.367	2.38201	0	26.696	0	26.696	-2.38201	-7701.02	-1965.15	0	-2.90545
0.077	-1.422e-08	-2.5093e-09	-609.793	2.38201	0	29.078	-2.38201	26.696	0	-7079.32	-1395.86	-4.76401	-2.90545
0.078	-1.422e-08	-2.5093e-09	-2734.54	0	0	29.078	0	29.078	0	-7843.94	-1438.73	0	-2.90545
0.079	-1.422e-08	-2.5093e-09	-2434.41	2.38201	0	29.078	-2.38201	26.696	0	-9163.57	-1676.93	-2.38201	-2.90545
0.08	-1.422e-08	-2.5093e-09	-862.286	2.38201	0	29.078	0	26.696	-2.38201	-7815.36	-1548.3	-4.76401	-2.90545
0.081	-1.422e-08	-2.5093e-09	-2262.9	0	0	29.078	0	26.696	0	-7889.2	-1712.66	0	-2.92987
0.082	2.38201	-2.5093e-09	-3382.45	2.38201	0	26.696	0	26.696	-2.38201	-7896.35	-1700.75	-2.38201	-2.92987
0.083	2.38201	-2.5093e-09	-2496.34	2.38201	0	26.696	-2.38201	29.078	0	-8210.77	-1824.62	0	-2.90545
0.084	2.38201	-2.5093e-09	-3513.46	2.38201	0	26.696	0	26.696	0	-9289.82	-1846.05	0	-2.92987
0.085	2.38201	-2.5093e-09	-1953.24	2.38201	0	26.696	0	29.078	-2.38201	-9790.04	-1836.53	-2.38201	-2.92987
0.086	-1.422e-08	-2.5093e-09	-1503.05	2.38201	0	26.696	-2.38201	29.078	0	-10404.6	-1910.37	-4.76401	-2.92987
0.087	2.38201	-2.5093e-09	-3873.14	2.38201	2.38201	26.696	-2.38201	29.078	0	-9778.13	-1865.11	0	-2.90545
0.088	-1.422e-08	-2.5093e-09	-1514.96	0	0	26.696	0	26.696	-2.38201	-10161.6	-1896.08	-2.38201	-2.90545
0.089	-1.422e-08	-2.5093e-09	-1307.72	0	0	26.696	0	29.078	0	-10495.1	-1874.64	0	-2.92987
0.09	2.38201	-2.5093e-09	-3063.26	0	2.38201	26.696	-2.38201	29.078	0	-9473.23	-1898.46	-2.38201	-2.90545
0.091	-1.422e-08	-2.5093e-09	-2303.4	2.38201	0	26.696	0	29.078	-2.38201	-9604.25	-1946.1	-2.38201	-2.92987
0.092	-1.422e-08	-2.5093e-09	-2215.26	0	0	26.696	-2.38201	26.696	0	-10940.6	-1898.46	0	-2.92987
0.093	-1.422e-08	-2.5093e-09	-2877.46	2.38201	0	29.078	-2.38201	29.078	-2.38201	-11914.8	-1879.4	-2.38201	-2.90545
0.094	-1.422e-08	-2.5093e-09	-2491.58	0	0	26.696	0	29.078	-2.38201	-11950.5	-1900.84	0	-2.92987
0.095	-1.422e-08	-2.38201	-1310.1	0	0	29.078	0	26.696	0	-11795.7	-1934.19	0	-2.92987
0.096	2.38201	-2.5093e-09	-1048.08	0	0	29.078	-2.38201	26.696	0	-12191.1	-1929.42	-2.38201	-2.90545
0.097	-1.422e-08	-2.5093e-09	-1076.67	0	0	26.696	-2.38201	29.078	0	-13029.6	-1927.04	0	-2.92987
0.098	-2.38201	-2.5093e-09	-1572.12	2.38201	0	29.078	-2.38201	26.696	-2.38201	-12881.9	-1915.13	-2.38201	-2.90545
0.099	2.38201	-2.5093e-09	-5052.23	0	0	29.078	0	26.696	-2.38201	-12984.3	-1884.17	-4.76401	-2.92987
0.1	-1.422e-08	-2.5093e-09	-6893.52	2.38201	0	29.078	-2.38201	29.078	0	-13710.8	-1910.37	0	-2.90545
0.101	-1.422e-08	-2.5093e-09	-5912.14	0	0	26.696	0	26.696	-2.38201	-13739.4	-1934.19	-2.38201	-2.92987
0.102	-1.422e-08	-2.5093e-09	-6836.36	0	0	29.078	0	26.696	-2.38201	-13601.2	-1927.04	0	-2.90545
0.103	-1.422e-08	-2.38201	-3210.94	2.38201	0	29.078	-2.38201	29.078	-4.76401	-12839	-1922.28	2.38201	-2.92987
0.104	2.38201	-2.38201	4783.07	2.38201	0	29.078	0	29.078	-2.38201	-11636.1	-1931.81	-2.38201	-2.90545
0.105	2.38201	-2.5093e-09	3680.2	0	0	26.696	-2.38201	26.696	0	-11674.2	-1955.63	-2.38201	-2.92987
0.106	2.38201	-2.5093e-09	-1591.18	0	0	26.696	-2.38201	29.078	-2.38201	-12072	-1915.13	0	-2.92987
0.107	2.38201	-2.5093e-09	-5154.66	0	0	26.696	0	26.696	0	-12219.7	-1817.47	-2.38201	-2.92987
0.108	-1.422e-08	-2.5093e-09	-6543.37	2.38201	0	26.696	-2.38201	29.078	-2.38201	-12920	-1765.07	0	-2.90545
0.109	2.38201	-2.5093e-09	-5002.21	2.38201	0	26.696	-2.38201	29.078	-2.38201	-13558.4	-1846.05	-2.38201	-2.90545
0.11	2.38201	-2.5093e-09	-5447.65	0	0	26.696	0	26.696	0	-13865.7	-1862.73	-2.38201	-2.92987
0.111	2.38201	-2.5093e-09	-2798.86	2.38201	0	29.078	0	26.696	-2.38201	-14132.4	-1867.49	0	-2.92987
0.112	2.38201	-2.5093e-09	-1831.76	0	0	26.696	0	26.696	0	-14325.4	-1958.01	-2.38201	-2.90545
0.113	-1.422e-08	-2.5093e-09	-3213.33	2.38201	0	29.078	0	26.696	-2.38201	-14451.6	-1884.17	0	-2.92987
0.114	-1.422e-08	-2.5093e-09	-1660.26	0	0	29.078	0	29.078	-2.38201	-14325.4	-1843.67	-2.38201	-2.90545
0.115	-1.422e-08	-2.5093e-09	-3239.53	2.38201	0	29.078	-2.38201	29.078	-2.38201	-14442.1	-1905.6	-4.76401	-2.90545
0.116	-2.38201	-2.5093e-09	-3051.35	0	0	29.078	0	26.696	0	-14265.8	-1874.64	-2.38201	-2.90545
0.117	-1.422e-08	-2.5093e-09	-1355.36	2.38201	0	26.696	0	29.078	0	-14277.7	-1910.37	-2.38201	-2.92987
0.118	-1.422e-08	-2.5093e-09	-1667.4	2.38201	0	29.078	0	29.078	0	-15059	-1943.72	0	-2.90545
0.119	2.38201	-2.5093e-09	-783.68	2.38201	0	29.078	0	29.078	-2.38201	-15025.7	-1981.83	0	-2.92987
0.12	-1.422e-08	-2.5093e-09	-3475.35	2.38201	0	29.078	0	29.078	0	-15223.4	-2034.23	0	-2.90545
0.121	-1.422e-08	-2.5093e-09	-7772.48	0	0	29.078	-2.38201	29.078	0	-14713.6	-2005.65	-2.38201	-2.90545
0.122	-1.422e-08	-2.5093e-09	-8620.48	0	2.38201	29.078	0	29.078	0	-13941.9	-2074.73	-2.38201	-2.90545
0.123	2.38201	-2.5093e-09	-9625.68	0	0	26.696	0	29.078	-2.38201	-14446.9	-2098.55	-2.38201	-2.90545
0.124	-1.422e-08	-2.5093e-09	-8851.53	0	0	26.696	0	29.078	0	-13694.1	-1986.59	0	-2.92987
0.125	2.38201	-2.5093e-09	-7236.53	2.38201	0	26.696	-2.38201	26.696	0	-13286.8	-1965.15	-2.38201	-2.92987
0.126	2.38201	-2.5093e-09	-8889.64	2.38201	0	26.696	-2.38201	26.696	0	-14006.2	-1986.59	0	-2.92987
0.127	2.38201	-2.5093e-09	-8875.35	0	0	26.696	0	29.078	0	-14018.1	-1993.74	-2.38201	-2.92987
0.128	2.38201	-2.5093e-09	-8913.46	0	0	26.696	-2.38201	26.696	0	-14303.9	-1950.86	-4.76401	-2.92987
0.129	2.38201	-2.5093e-09	-9787.66	0	0	26.696	0	29.078	0	-14492.1	-1877.02	0	-2.90545
0.13	-1.422e-08	-2.5093e-09	-7010.24	2.38201	0	26.696	0	26.696	-2.38201	-13682.2	-1824.62	-4.76401	-2.92987
0.131	-1.422e-08	-2.5093e-09	-4273.32	0	0	29.078	-2.38201	29.078	0	-14163.4	-1824.62	-2.38201	-2.92987
0.132	-1.422e-08	-2.5093e-09	-5997.89	2.38201	0	29.078	0	29.078	0	-15235.3	-1931.81	0	-2.90545
0.133	-1.422e-08	-2.5093e-09	-8401.33	0	0	29.078	0	29.078	0	-14747	-1919.9	-2.38201	-2.90545
0.134	-1.422e-08	-2.5093e-09	-6926.87	2.38201	0	26.696	-2.38201	26.696	0	-15363.9	-1855.58	-4.76401	-2.92987
0.135	-1.422e-08	-2.5093e-09	-6248	2.38201	0	26.696	-2.38201	26.696	-2.38201	-15726	-1910.37	-2.38201	-2.92987
0.136	-1.422e-08	-2.5093e-09	-5850.2	2.38201	0	29.078	0	29.078	0	-16288.2	-1955.63	-2.38201	-2.90545
0.137	-1.422e-08	-2.5093e-09	-2477.29	0	0	29.078	0	29.078	0	-17507.7	-2017.56	-2.38201	-2.90545
0.138	-1.422e-08	-2.5093e-09	-254.875	2.38201	0	29.078	0	29.078	0	-17007.5	-2043.76	0	-2.90545
0.139	2.38201	-2.5093e-09	145.302	2.38201	0	29.078	0	29.078	-2.38201	-16419.2	-2046.14	-2.38201	-2.90545
0.14	2.38201	-2.5093e-09	-516.895	2.38201	0	26.696	0	29.078	0	-17226.7	-2053.29	0	-2.90545
0.141	-1.422e-08	-2.5093e-09	1279.14	0	0	29.078	-2.38201	29.078	-2.38201	-17260	-2034.23	-2.38201	-2.90545
0.142	-1.422e-08	-2.5093e-09	2010.41	0	0	29.078	-2.38201	29.078	0	-16607.3	-2055.67	-4.76401	-2.92987
0.143	-1.422e-08	-2.5093e-09	2853.64	0	0	29.078	0	29.078	-2.38201	-18072.3	-2081.87	0	-2.92987
0.144	-1.422e-08	-2.5093e-09	6521.93	2.38201	0	26.696	-2.38201	26.696	-2.38201	-18393.8	-2067.58	-2.38201	-2.90545
0.145	-1.422e-08	-2.5093e-09	5723.96	2.38201	0	26.696	0	29.078	-2.38201	-17286.2	-2029.47	-2.38201	-2.90545
0.146	2.38201	-2.5093e-09	2150.95	2.38201	0	26.696	0	29.078	0	-16955.1	-2072.34	0	-2.92987
0.147	2.38201	-2.5093e-09	1448.26	2.38201	2.38201	26.696	-2.38201	26.696	-2.38201	-17224.3	-2231.94	-2.38201	-2.92987
0.148	2.38201	-2.5093e-09	3208.56	2.38201	2.38201	26.696	0	29.078	-2.38201	-18517.7	-2222.41	0	-2.92987
0.149	-1.422e-08	-2.5093e-09	6741.07	0	0	26.696	0	29.078	0	-18015.1	-2162.86	0	-2.92987
0.15	2.38201	-2.5093e-09	9532.78	0	0	26.696	-2.38201	29.078	0	-17748.3	-2193.83	-2.38201	-2.92987
0.151	-1.422e-08	-2.5093e-09	8468.03	2.38201	0	26.696	-2.38201	29.078	0	-18679.7	-2174.77	-2.38201	-2.90545
0.152	2.38201	-2.5093e-09	8641.91	0	0	29.078	0	26.696	0	-18058	-2210.5	-2.38201	-2.92987
0.153	-1.422e-08	-2.5093e-09	-2043.76	0	0	26.696	0	26.696	0	-18424.8	-2200.97	-2.38201	-2.92987
0.154	-1.422e-08	-2.5093e-09	-9504.2	2.38201	0	29.078	-2.38201	26.696	-2.38201	-18713	-2189.06	0	-2.90545
0.155	2.38201	-2.5093e-09	895.634	0	0	26.696	0	29.078	0	-18177.1	-2205.74	-2.38201	-2.90545
0.156	-1.422e-08	-2.5093e-09	5928.81	2.38201	0	29.078	0	29.078	-2.38201	-18403.4	-2170.01	-4.76401	-2.90545
0.157	-1.422e-08	-2.5093e-09	321.571	2.38201	0	29.078	0	29.078	-2.38201	-18043.7	-2184.3	-2.38201	-2.92987
0.158	-1.422e-08	-2.5093e-09	-3213.33	0	0	29.078	-2.38201	26.696	0	-17919.8	-2196.21	0	-2.90545
0.159	2.38201	-2.5093e-09	-1784.12	2.38201	0	29.078	-2.38201	29.078	0	-17195.7	-2184.3	0	-2.90545
0.16	-1.422e-08	-2.5093e-09	-2108.07	2.38201	0	29.078	0	26.696	-2.38201	-16643.1	-2177.15	0	-2.90545
0.161	-1.422e-08	-2.5093e-09	-1991.36	0	0	26.696	0	29.078	-2.38201	-17562.5	-2170.01	-2.38201	-2.92987
0.162	2.38201	-2.5093e-09	-4094.67	0	0	29.078	-2.38201	29.078	0	-17610.2	-2196.21	0	-2.92987
0.163	2.38201	-2.5093e-09	-6257.53	2.38201	0	29.078	-2.38201	29.078	-2.38201	-17722.1	-2198.59	0	-2.92987
0.164	2.38201	-2.5093e-09	-4532.96	0	0	26.696	0	26.696	0	-18262.8	-2148.57	-2.38201	-2.92987
0.165	2.38201	-2.5093e-09	-3573.01	2.38201	0	26.696	0	29.078	0	-18777.3	-2112.84	0	-2.92987
0.166	2.38201	-2.5093e-09	-3199.03	2.38201	0	29.078	-2.38201	26.696	-2.38201	-18789.3	-2103.31	-2.38201	-2.90545
0.167	2.38201	-2.5093e-09	-2589.24	0	0	26.696	-2.38201	29.078	0	-19358.6	-2143.8	-4.76401	-2.90545
0.168	-1.422e-08	-2.5093e-09	-1710.28	2.38201	0	26.696	0	29.078	-2.38201	-21161.7	-2172.39	0	-2.92987
0.169	2.38201	-2.5093e-09	-1969.92	2.38201	0	26.696	-2.38201	26.696	0	-21814.4	-2184.3	-2.38201	-2.90545
0.17	2.38201	-2.5093e-09	2791.71	0	0	29.078	0	26.696	-2.38201	-21037.9	-2227.17	-2.38201	-2.92987
0.171	2.38201	-2.5093e-09	8703.85	0	0	29.078	0	29.078	-2.38201	-20556.7	-2205.74	-2.38201	-2.92987
0.172	-1.422e-08	-2.5093e-09	1374.42	0	0	26.696	0	26.696	0	-20887.8	-2172.39	-4.76401	-2.90545
0.173	-1.422e-08	-2.5093e-09	-4647.29	2.38201	0	29.078	0	26.696	-2.38201	-20373.3	-2174.77	-2.38201	-2.92987
0.174	-1.422e-08	-2.5093e-09	-350.155	0	0	26.696	0	29.078	-2.38201	-19611	-2162.86	0	-2.90545
0.175	-1.422e-08	-2.5093e-09	4778.3	0	0	29.078	-2.38201	26.696	0	-20921.2	-2174.77	0	-2.90545
0.176	-1.422e-08	-2.5093e-09	10835.7	2.38201	0	29.078	-2.38201	26.696	0	-21814.4	-2165.24	-2.38201	-2.90545
0.177	-1.422e-08	-2.5093e-09	9258.85	2.38201	0	29.078	0	26.696	-2.38201	-20756.8	-2172.39	-2.38201	-2.92987
0.178	-1.422e-08	-2.5093e-09	3970.8	0	0	26.696	-2.38201	29.078	0	-21238	-2186.68	-2.38201	-2.90545
0.179	-1.422e-08	-2.5093e-09	847.994	0	0	26.696	-2.38201	29.078	-2.38201	-22712.4	-2131.89	0	-2.90545
0.18	-1.422e-08	-2.5093e-09	-3346.72	0	0	29.078	-2.38201	26.696	-2.38201	-22700.5	-2165.24	-4.76401	-2.92987
0.181	2.38201	-2.5093e-09	-2179.53	0	0	29.078	0	29.078	-2.38201	-23119.7	-2229.56	0	-2.90545
0.182	-1.422e-08	-2.38201	-2877.46	2.38201	2.38201	29.078	0	29.078	-2.38201	-22893.5	-2205.74	2.38201	-2.90545
0.183	2.38201	-2.5093e-09	-3658.76	0	0	29.078	0	26.696	-2.38201	-21404.7	-2227.17	-2.38201	-2.92987
0.184	2.38201	-2.5093e-09	-3625.41	0	0	26.696	0	26.696	0	-22414.7	-2255.76	0	-2.90545
0.185	-1.422e-08	-2.5093e-09	-5297.58	2.38201	0	26.696	-2.38201	29.078	0	-23357.9	-2241.47	-2.38201	-2.92987
0.186	-1.422e-08	-2.5093e-09	-626.467	2.38201	0	24.314	0	26.696	-2.38201	-22526.6	-2248.61	-2.38201	-2.92987
0.187	2.38201	-2.38201	1767.45	2.38201	0	26.696	-2.38201	29.078	-2.38201	-22181.2	-2239.08	0	-2.90545
0.188	2.38201	-2.38201	883.724	2.38201	0	26.696	0	29.078	-2.38201	-21578.6	-2236.7	-2.38201	-2.92987
0.189	-1.422e-08	-2.5093e-09	-9404.16	0	0	26.696	0	29.078	-2.38201	-21226	-2243.85	-2.38201	-2.92987
0.19	-1.422e-08	-2.5093e-09	-9578.04	0	2.38201	29.078	0	29.078	-2.38201	-21638.1	-2243.85	-2.38201	-2.90545
0.191	-1.422e-08	-2.5093e-09	7446.15	2.38201	0	26.696	0	26.696	0	-21595.3	-2274.81	-4.76401	-2.92987
0.192	2.38201	-2.5093e-09	11852.9	2.38201	0	24.314	0	29.078	0	-20911.6	-2308.16	0	-2.90545
0.193	-1.422e-08	-2.5093e-09	9861.5	0	0	26.696	0	26.696	0	-21087.9	-2296.25	0	-2.90545
0.194	-1.422e-08	-2.38201	8687.17	2.38201	0	31.46	0	26.696	0	-21018.8	-2279.58	0	-2.92987
0.195	-1.422e-08	-2.5093e-09	8170.28	0	0	26.696	-2.38201	26.696	-2.38201	-21028.3	-2255.76	0	-2.92987
0.196	-1.422e-08	-2.5093e-09	10259.3	2.38201	0	29.078	-2.38201	26.696	0	-22124.1	-2255.76	0	-2.92987
0.197	-1.422e-08	-2.5093e-09	8849.15	2.38201	0	29.078	0	26.696	-2.38201	-22107.4	-2277.2	-4.76401	-2.90545
0.198	-1.422e-08	-2.5093e-09	8908.7	0	0	26.696	-2.38201	29.078	-2.38201	-21526.2	-2277.2	0	-2.90545
0.199	2.38201	-2.5093e-09	10299.8	2.38201	0	29.078	0	29.078	0	-21402.3	-2274.81	-2.38201	-2.90545
0.2	2.38201	-2.5093e-09	8582.36	0	0	29.078	0	29.078	0	-20530.5	-2281.96	-4.76401	-2.90545
0.201	2.38201	-2.5093e-09	8749.11	2.38201	0	29.078	-2.38201	29.078	0	-20287.5	-2258.14	0	-2.90545
0.202	-1.422e-08	-2.5093e-09	423.997	0	0	29.078	-2.38201	26.696	0	-20847.3	-2243.85	-2.38201	-2.92987
0.203	-1.422e-08	-2.5093e-09	-9161.19	2.38201	0	29.078	0	29.078	0	-20578.1	-2246.23	0	-2.92987
0.204	2.38201	-2.5093e-09	-4344.78	2.38201	0	29.078	-2.38201	29.078	-2.38201	-20780.6	-2248.61	-2.38201	-2.92987
0.205	2.38201	-2.5093e-09	-1067.14	2.38201	0	26.696	0	26.696	-2.38201	-21762	-2258.14	-2.38201	-2.90545
0.206	2.38201	-2.5093e-09	876.578	0	0	26.696	0	26.696	0	-21885.9	-2258.14	0	-2.92987
0.207	2.38201	-2.5093e-09	2755.98	0	0	26.696	0	26.696	0	-20544.8	-2265.29	-2.38201	-2.90545
0.208	2.38201	-2.5093e-09	2439.17	0	0	26.696	-2.38201	26.696	-2.38201	-19946.9	-2279.58	-2.38201	-2.92987
0.209	2.38201	-2.38201	6348.04	2.38201	0	26.696	0	26.696	-2.38201	-20256.6	-2270.05	-2.38201	-2.92987
0.21	-1.422e-08	-2.5093e-09	8244.12	2.38201	0	26.696	0	29.078	-2.38201	-20411.4	-2250.99	-2.38201	-2.90545
0.211	-1.422e-08	-2.5093e-09	9480.38	2.38201	0	29.078	-2.38201	29.078	-2.38201	-20728.2	-2258.14	0	-2.92987
0.212	2.38201	-2.5093e-09	7927.31	0	0	29.078	0	26.696	0	-20528.1	-2260.52	-2.38201	-2.90545
0.213	2.38201	-2.5093e-09	6248	0	0	26.696	-2.38201	29.078	0	-20494.8	-2253.38	-2.38201	-2.90545
0.214	-1.422e-08	-2.5093e-09	8903.94	2.38201	0	29.078	-2.38201	26.696	0	-20328	-2260.52	-2.38201	-2.92987
0.215	2.38201	-2.5093e-09	8127.4	0	2.38201	29.078	0	29.078	-2.38201	-20254.2	-2279.58	0	-2.90545
0.216	-1.422e-08	-2.5093e-09	6493.35	2.38201	0	29.078	-2.38201	29.078	0	-20959.3	-2298.64	-2.38201	-2.92987
0.217	-2.38201	-2.5093e-09	3484.87	0	0	29.078	0	26.696	0	-20239.9	-2286.73	-2.38201	-2.90545
0.218	-1.422e-08	-2.5093e-09	-3387.21	0	0	29.078	-2.38201	26.696	-2.38201	-20097	-2258.14	-4.76401	-2.90545
0.219	2.38201	-2.5093e-09	-6069.35	2.38201	0	26.696	-2.38201	26.696	0	-20949.7	-2255.76	0	-2.92987
0.22	-1.422e-08	-2.5093e-09	-6750.6	2.38201	0	29.078	-2.38201	29.078	0	-19218	-2243.85	0	-2.92987
0.221	2.38201	-2.5093e-09	-12636.5	0	0	29.078	0	29.078	-2.38201	-19056	-2246.23	-2.38201	-2.90545
0.222	2.38201	-2.5093e-09	-14223	0	0	26.696	-2.38201	26.696	-2.38201	-20311.4	-2274.81	0	-2.92987
0.223	-1.422e-08	-2.5093e-09	-9075.44	0	0	26.696	0	26.696	0	-19370.5	-2255.76	-2.38201	-2.92987
0.224	-1.422e-08	-2.5093e-09	-10781	2.38201	0	26.696	0	26.696	0	-18119.9	-2227.17	0	-2.90545
0.225	2.38201	-2.38201	-9489.91	2.38201	0	26.696	-2.38201	29.078	-2.38201	-18239	-2267.67	0	-2.92987
0.226	-1.422e-08	-2.38201	-2250.99	0	2.38201	29.078	0	26.696	0	-19301.4	-2267.67	-2.38201	-2.92987
0.227	-1.422e-08	-2.38201	-2963.21	2.38201	0	26.696	0	29.078	-2.38201	-18891.7	-2217.65	0	-2.92987
0.228	-1.422e-08	-2.5093e-09	5247.56	0	0	26.696	0	29.078	-2.38201	-20397.1	-2234.32	-2.38201	-2.92987
0.229	2.38201	-2.5093e-09	10118.8	2.38201	0	26.696	0	29.078	0	-21130.8	-2246.23	-2.38201	-2.90545
0.23	-1.422e-08	-2.5093e-09	1905.6	2.38201	0	26.696	-2.38201	26.696	-2.38201	-19665.8	-2224.79	0	-2.90545
0.231	2.38201	-2.5093e-09	4025.59	2.38201	0	26.696	-2.38201	26.696	0	-20237.5	-2215.26	-4.76401	-2.92987
0.232	-1.422e-08	-2.5093e-09	2767.89	2.38201	2.38201	26.696	0	26.696	0	-19389.5	-2234.32	-2.38201	-2.92987
0.233	-1.422e-08	-2.5093e-09	998.06	0	2.38201	29.078	-2.38201	26.696	-2.38201	-18925	-2270.05	-2.38201	-2.92987
0.234	-1.422e-08	-2.5093e-09	2198.59	0	0	29.078	-2.38201	29.078	-2.38201	-18913.1	-2327.22	-2.38201	-2.92987
0.235	-1.422e-08	-2.5093e-09	-924.218	0	0	29.078	0	29.078	0	-16971.8	-2334.37	-2.38201	-2.90545
0.236	-1.422e-08	-2.5093e-09	-221.526	2.38201	0	29.078	0	29.078	0	-16578.8	-2320.07	-4.76401	-2.90545
0.237	-2.38201	-2.5093e-09	-955.184	2.38201	0	26.696	0	26.696	0	-16219.1	-2343.89	-2.38201	-2.90545
0.238	-1.422e-08	-2.5093e-09	-1114.78	2.38201	0	29.078	0	26.696	0	-16378.7	-2339.13	-2.38201	-2.92987
0.239	2.38201	-2.5093e-09	-11.91	2.38201	0	29.078	-2.38201	29.078	0	-17874.6	-2334.37	-2.38201	-2.90545
0.24	-1.422e-08	-2.5093e-09	-545.479	2.38201	0	26.696	0	26.696	0	-17117.1	-2327.22	0	-2.90545
0.241	-1.422e-08	-2.5093e-09	650.287	0	0	29.078	-2.38201	29.078	0	-14835.1	-2317.69	2.38201	-2.90545
0.242	2.38201	-2.5093e-09	1283.9	2.38201	0	29.078	-2.38201	26.696	0	-12455.5	-2329.6	-2.38201	-2.90545
0.243	2.38201	-2.5093e-09	1615	2.38201	0	29.078	0	26.696	-2.38201	-12200.6	-2331.98	-2.38201	-2.90545
0.244	2.38201	-2.5093e-09	1400.62	0	0	29.078	0	26.696	0	-12705.6	-2324.84	-2.38201	-2.92987
0.245	2.38201	-2.5093e-09	-1598.33	2.38201	0	29.078	0	26.696	-2.38201	-10969.1	-2334.37	-2.38201	-2.92987
0.246	-1.422e-08	-2.5093e-09	-6133.66	2.38201	2.38201	26.696	-2.38201	29.078	-2.38201	-8077.38	-2339.13	0	-2.92987
0.247	2.38201	-2.5093e-09	-4318.58	0	0	26.696	0	29.078	0	-5228.5	-2334.37	0	-2.92987
0.248	2.38201	-2.5093e-09	-1262.46	2.38201	0	26.696	0	29.078	-2.38201	-6795.86	-2329.6	-2.38201	-2.90545
0.249	-1.422e-08	-2.5093e-09	-4216.15	2.38201	0	26.696	0	29.078	-2.38201	-7765.34	-2331.98	0	-2.92987
0.25	-1.422e-08	-2.5093e-09	-281.077	0	0	26.696	-2.38201	29.078	0	-8475.17	-2339.13	-2.38201	-2.92987
0.251	2.38201	-2.5093e-09	-1183.86	2.38201	0	29.078	-2.38201	26.696	0	-11838.6	-2336.75	-2.38201	-2.90545
0.252	2.38201	-2.5093e-09	-8868.21	0	2.38201	29.078	0	29.078	-2.38201	-5176.1	-2329.6	0	-2.90545
0.253	-1.422e-08	-2.5093e-09	-3654	2.38201	2.38201	29.078	0	29.078	-2.38201	-3258.58	-2327.22	-2.38201	-2.92987
0.254	-1.422e-08	-2.5093e-09	6074.11	2.38201	0	29.078	0	26.696	0	-9842.45	-2336.75	-2.38201	-2.90545
0.255	-1.422e-08	-2.5093e-09	7000.71	2.38201	0	29.078	0	26.696	0	-7441.38	-2343.89	0	-2.90545
0.256	-1.422e-08	-2.5093e-09	3072.79	2.38201	0	29.078	-2.38201	26.696	0	-11040.6	-2336.75	-2.38201	-2.92987
0.257	-1.422e-08	-2.5093e-09	1248.17	0	0	29.078	0	29.078	0	-16719.3	-2336.75	0	-2.92987
0.258	-1.422e-08	-2.5093e-09	-2451.08	0	0	29.078	0	26.696	-2.38201	-14689.8	-2341.51	-2.38201	-2.92987
0.259	-1.422e-08	-2.5093e-09	419.233	2.38201	0	29.078	-2.38201	29.078	-2.38201	-14127.7	-2348.66	0	-2.90545
0.26	-1.422e-08	-2.5093e-09	6783.95	2.38201	0	29.078	0	29.078	0	-14739.8	-2353.42	0	-2.92987
0.261	2.38201	-2.38201	1514.96	2.38201	0	29.078	-2.38201	29.078	-2.38201	-14342.1	-2351.04	0	-2.92987
0.262	2.38201	-2.5093e-09	2741.69	2.38201	0	26.696	-2.38201	26.696	-2.38201	-12536.5	-2336.75	-2.38201	-2.92987
0.263	-1.422e-08	-2.5093e-09	7879.67	0	0	26.696	0	29.078	-2.38201	-10459.4	-2322.46	0	-2.92987
0.264	-1.422e-08	-2.5093e-09	4266.17	2.38201	0	26.696	-2.38201	26.696	0	-9794.81	-2334.37	-2.38201	-2.90545
0.265	-1.422e-08	-2.5093e-09	6548.13	0	0	26.696	-2.38201	29.078	0	-10423.7	-2339.13	-2.38201	-2.92987
0.266	-1.422e-08	-2.5093e-09	6660.09	2.38201	0	24.314	0	26.696	0	-11321.7	-2336.75	-2.38201	-2.92987
0.267	2.38201	-2.5093e-09	8534.72	0	0	26.696	0	26.696	-2.38201	-11643.2	-2331.98	-2.38201	-2.92987
0.268	-1.422e-08	-2.5093e-09	17102.8	2.38201	0	26.696	0	29.078	-2.38201	-11945.8	-2329.6	0	-2.90545
0.269	-1.422e-08	-2.5093e-09	15695	0	0	29.078	-2.38201	26.696	-2.38201	-12543.6	-2329.6	-2.38201	-2.90545
0.27	2.38201	-2.5093e-09	13794.2	0	2.38201	26.696	0	26.696	0	-11941	-2329.6	-2.38201	-2.92987
0.271	2.38201	-2.5093e-09	12527	0	0	26.696	0	26.696	0	-10769	-2329.6	-4.76401	-2.90545
0.272	-1.422e-08	-2.5093e-09	9785.28	2.38201	2.38201	26.696	-2.38201	29.078	-2.38201	-9942.49	-2327.22	-2.38201	-2.92987
0.273	-1.422e-08	-2.5093e-09	6481.44	2.38201	0	29.078	-2.38201	29.078	0	-10013.9	-2312.93	-4.76401	-2.90545
0.274	-1.422e-08	-2.5093e-09	-5383.33	0	0	29.078	0	26.696	0	-10854.8	-2303.4	-2.38201	-2.90545
0.275	-1.422e-08	-2.5093e-09	-3270.49	2.38201	0	26.696	-2.38201	29.078	-2.38201	-10509.4	-2327.22	0	-2.92987
0.276	-1.422e-08	-2.38201	297.751	2.38201	0	29.078	0	29.078	-2.38201	-9982.98	-2351.04	-2.38201	-2.92987
0.277	-1.422e-08	-2.38201	-2870.32	2.38201	0	29.078	0	29.078	-2.38201	-11059.7	-2336.75	0	-2.92987
0.278	2.38201	-2.5093e-09	5769.22	2.38201	0	29.078	0	26.696	0	-12362.6	-2327.22	-2.38201	-2.92987
0.279	2.38201	-2.5093e-09	12703.2	0	0	29.078	0	29.078	-2.38201	-11762.3	-2320.07	0	-2.92987
0.28	-1.422e-08	-2.5093e-09	15978.5	2.38201	0	26.696	-2.38201	29.078	0	-12650.8	-2312.93	0	-2.92987
0.281	-1.422e-08	-2.5093e-09	16152.4	2.38201	0	29.078	-2.38201	29.078	0	-15766.5	-2331.98	-2.38201	-2.92987
0.282	2.38201	-2.5093e-09	12250.7	0	2.38201	29.078	0	26.696	0	-18724.9	-2365.33	0	-2.90545
0.283	-1.422e-08	-2.5093e-09	8015.45	0	0	26.696	0	29.078	0	-17183.8	-2372.48	-2.38201	-2.90545
0.284	-1.422e-08	-2.5093e-09	5764.45	2.38201	0	26.696	0	29.078	-2.38201	-12181.6	-2370.1	-2.38201	-2.92987
0.285	2.38201	-2.5093e-09	9003.98	2.38201	0	26.696	0	29.078	0	-12241.1	-2379.62	0	-2.92987
0.286	2.38201	-2.38201	8153.6	2.38201	2.38201	26.696	-2.38201	26.696	-2.38201	-12881.9	-2370.1	-2.38201	-2.92987
0.287	2.38201	-2.5093e-09	6907.82	2.38201	0	26.696	0	29.078	0	-12117.3	-2358.19	-2.38201	-2.92987
0.288	2.38201	-2.5093e-09	7998.77	2.38201	0	26.696	0	26.696	0	-12205.4	-2360.57	0	-2.92987
0.289	2.38201	-2.5093e-09	6781.57	2.38201	0	26.696	-2.38201	29.078	0	-10440.3	-2362.95	-4.76401	-2.90545
0.29	-1.422e-08	-2.5093e-09	7543.81	2.38201	0	29.078	-2.38201	26.696	0	-13046.2	-2372.48	-2.38201	-2.90545
0.291	2.38201	-2.5093e-09	7653.38	0	0	26.696	-2.38201	29.078	0	-16850.3	-2362.95	0	-2.92987
0.292	2.38201	-2.5093e-09	7019.77	0	0	29.078	-2.38201	29.078	0	-14692.2	-2358.19	-4.76401	-2.92987
0.293	-1.422e-08	-2.5093e-09	7117.43	2.38201	0	29.078	0	26.696	-2.38201	-14389.7	-2362.95	0	-2.92987
0.294	-1.422e-08	-2.38201	3306.22	0	0	29.078	-2.38201	29.078	0	-15409.2	-2353.42	-2.38201	-2.90545
0.295	-1.422e-08	-2.5093e-09	-2567.8	0	2.38201	29.078	-2.38201	26.696	0	-15359.2	-2351.04	-4.76401	-2.90545
0.296	-1.422e-08	-2.5093e-09	-3070.4	0	0	29.078	0	26.696	0	-16252.4	-2353.42	0	-2.90545
0.297	-2.38201	-2.5093e-09	-976.622	0	0	29.078	-2.38201	29.078	-2.38201	-15969	-2341.51	-2.38201	-2.92987
0.298	-1.422e-08	-2.5093e-09	-1981.83	0	0	29.078	0	29.078	0	-16192.9	-2339.13	0	-2.92987
0.299	-1.422e-08	-2.5093e-09	-2215.26	0	0	29.078	0	29.078	0	-16302.4	-2327.22	0	-2.92987
0.3	-1.422e-08	-2.5093e-09	-1541.16	0	0	29.078	0	29.078	0	-14737.5	-2334.37	-2.38201	-2.92987
0.301	-1.422e-08	-2.5093e-09	-1860.35	2.38201	2.38201	29.078	-2.38201	29.078	0	-12357.8	-2353.42	0	-2.90545
0.302	2.38201	-2.5093e-09	-2465.38	0	0	29.078	-2.38201	29.078	0	-12665.1	-2351.04	0	-2.92987
0.303	-1.422e-08	-2.5093e-09	-1479.23	2.38201	0	29.078	0	29.078	-2.38201	-12548.4	-2355.8	-2.38201	-2.92987
0.304	-1.422e-08	-2.5093e-09	3472.96	0	0	26.696	-2.38201	29.078	-2.38201	-9320.79	-2351.04	0	-2.92987
0.305	2.38201	-2.5093e-09	2315.31	0	0	26.696	0	26.696	-2.38201	-11107.3	-2351.04	0	-2.92987
0.306	2.38201	-2.5093e-09	-4654.44	2.38201	0	26.696	-2.38201	29.078	0	-13903.8	-2358.19	-4.76401	-2.92987
0.307	2.38201	-2.5093e-09	-1226.73	2.38201	0	26.696	-2.38201	29.078	-2.38201	-11683.7	-2360.57	0	-2.92987
0.308	2.38201	-2.5093e-09	4478.17	0	0	26.696	0	29.078	0	-11326.4	-2365.33	-2.38201	-2.92987
0.309	2.38201	-2.5093e-09	14122.9	2.38201	0	29.078	0	26.696	0	-12591.3	-2360.57	-2.38201	-2.92987
0.31	2.38201	-2.5093e-09	20656.7	2.38201	0	26.696	-2.38201	26.696	-2.38201	-10773.8	-2329.6	0	-2.92987
0.311	-1.422e-08	-2.5093e-09	14623.1	0	2.38201	29.078	-2.38201	29.078	0	-11852.9	-2331.98	-2.38201	-2.92987
0.312	-1.422e-08	-2.5093e-09	17195.7	0	0	26.696	0	29.078	-2.38201	-13589.3	-2351.04	-2.38201	-2.92987
0.313	-1.422e-08	-2.38201	17538.7	0	0	29.078	0	29.078	0	-12693.7	-2346.28	-2.38201	-2.92987
0.314	-1.422e-08	-2.5093e-09	13851.4	2.38201	0	29.078	0	29.078	-2.38201	-13224.9	-2343.89	-2.38201	-2.92987
0.315	-1.422e-08	-2.5093e-09	10094.9	2.38201	0	29.078	0	29.078	0	-13513.1	-2351.04	0	-2.90545
0.316	-2.38201	-2.5093e-09	2622.59	2.38201	0	26.696	0	29.078	0	-13091.5	-2346.28	0	-2.92987
0.317	-1.422e-08	-2.5093e-09	7160.31	2.38201	0	29.078	0	26.696	0	-11343.1	-2351.04	-2.38201	-2.92987
0.318	-1.422e-08	-2.5093e-09	13208.2	2.38201	0	29.078	0	29.078	0	-9032.56	-2358.19	0	-2.90545
0.319	2.38201	-2.5093e-09	16057.1	2.38201	0	29.078	-2.38201	29.078	0	-8820.57	-2353.42	0	-2.92987
0.32	2.38201	-2.5093e-09	16952.7	0	0	29.078	-2.38201	29.078	-2.38201	-10457	-2343.89	-2.38201	-2.90545
0.321	-1.422e-08	-2.5093e-09	9373.19	2.38201	2.38201	29.078	0	26.696	-2.38201	-14480.2	-2351.04	0	-2.92987
0.322	2.38201	-2.5093e-09	3015.62	2.38201	0	29.078	-2.38201	26.696	0	-13794.2	-2358.19	-2.38201	-2.92987
0.323	2.38201	-2.5093e-09	4525.81	2.38201	0	26.696	-2.38201	29.078	0	-13617.9	-2339.13	-2.38201	-2.92987
0.324	2.38201	-2.5093e-09	5502.43	0	2.38201	26.696	0	26.696	0	-16295.3	-2336.75	0	-2.92987
0.325	2.38201	-2.5093e-09	4809.27	2.38201	2.38201	26.696	0	26.696	0	-12372.1	-2331.98	-2.38201	-2.92987
0.326	2.38201	-2.5093e-09	10247.4	0	0	26.696	0	26.696	0	-10318.8	-2329.6	-2.38201	-2.92987
0.327	2.38201	-2.5093e-09	17605.4	2.38201	0	26.696	0	29.078	-2.38201	-11550.3	-2336.75	0	-2.92987
0.328	2.38201	-2.5093e-09	17498.2	2.38201	2.38201	26.696	0	26.696	-2.38201	-11929.1	-2339.13	-2.38201	-2.92987
0.329	-1.422e-08	-2.5093e-09	15406.8	0	0	26.696	0	29.078	-2.38201	-12984.3	-2348.66	-2.38201	-2.92987
0.33	2.38201	-2.5093e-09	15106.7	2.38201	0	29.078	-2.38201	29.078	0	-13051	-2351.04	-2.38201	-2.90545
0.331	2.38201	-2.5093e-09	10897.7	0	0	26.696	0	26.696	-2.38201	-12867.6	-2343.89	-2.38201	-2.92987
0.332	-1.422e-08	-2.5093e-09	12050.6	2.38201	0	29.078	-2.38201	26.696	-2.38201	-15478.3	-2348.66	0	-2.92987
0.333	-1.422e-08	-2.5093e-09	16869.4	2.38201	0	29.078	-2.38201	29.078	0	-18041.3	-2348.66	-2.38201	-2.90545
0.334	-1.422e-08	-2.38201	17341	0	0	29.078	-2.38201	29.078	0	-16912.2	-2343.89	-2.38201	-2.92987
0.335	-1.422e-08	-2.5093e-09	14389.7	2.38201	0	29.078	0	29.078	0	-14399.2	-2334.37	-2.38201	-2.92987
0.336	-2.38201	-2.5093e-09	6967.37	0	0	29.078	0	26.696	0	-15316.3	-2322.46	-2.38201	-2.90545
0.337	-1.422e-08	-2.5093e-09	6662.47	2.38201	0	26.696	0	26.696	-2.38201	-15814.1	-2322.46	0	-2.90545
0.338	-1.422e-08	-2.5093e-09	17345.8	0	0	29.078	-2.38201	26.696	0	-14944.7	-2322.46	0	-2.92987
0.339	-1.422e-08	-2.5093e-09	17669.7	2.38201	0	29.078	0	29.078	-2.38201	-17774.5	-2327.22	-2.38201	-2.90545
0.34	-1.422e-08	-2.5093e-09	13772.8	0	0	29.078	0	29.078	-2.38201	-17281.4	-2336.75	0	-2.92987
0.341	2.38201	-2.5093e-09	16278.6	0	0	26.696	0	29.078	0	-16652.6	-2343.89	-2.38201	-2.90545
0.342	2.38201	-2.5093e-09	14577.9	2.38201	0	29.078	0	26.696	-2.38201	-18158	-2353.42	0	-2.90545
0.343	2.38201	-2.5093e-09	11821.9	2.38201	0	26.696	0	29.078	0	-17586.3	-2341.51	0	-2.90545
0.344	-1.422e-08	-2.5093e-09	6090.79	2.38201	0	26.696	0	29.078	-2.38201	-17321.9	-2334.37	-4.76401	-2.92987
0.345	2.38201	-2.5093e-09	1650.73	0	0	26.696	-2.38201	26.696	0	-16595.4	-2343.89	0	-2.92987
0.346	-1.422e-08	-2.5093e-09	-428.761	2.38201	0	26.696	0	29.078	0	-16814.6	-2351.04	-2.38201	-2.90545
0.347	2.38201	-2.5093e-09	-5673.94	0	2.38201	26.696	0	29.078	0	-17586.3	-2339.13	-2.38201	-2.92987
0.348	-1.422e-08	-2.5093e-09	-3718.31	0	2.38201	26.696	-2.38201	29.078	-2.38201	-17672.1	-2346.28	-2.38201	-2.92987
0.349	-1.422e-08	-2.5093e-09	-2362.95	2.38201	0	29.078	-2.38201	26.696	-2.38201	-17448.2	-2358.19	-2.38201	-2.90545
0.35	-1.422e-08	-2.5093e-09	-2077.11	2.38201	0	29.078	0	26.696	-2.38201	-16083.3	-2351.04	0	-2.92987
0.351	-1.422e-08	-2.5093e-09	4318.58	0	0	29.078	0	26.696	-2.38201	-15394.9	-2348.66	-2.38201	-2.92987
0.352	-1.422e-08	-2.5093e-09	5299.96	0	2.38201	29.078	-2.38201	29.078	-2.38201	-14909	-2360.57	-4.76401	-2.90545
0.353	-1.422e-08	-2.5093e-09	3885.05	0	0	26.696	0	29.078	0	-14406.4	-2362.95	0	-2.90545
0.354	-1.422e-08	-2.5093e-09	7186.51	2.38201	0	29.078	0	29.078	-2.38201	-13017.7	-2360.57	0	-2.90545
0.355	-1.422e-08	-2.5093e-09	8117.87	0	0	29.078	-2.38201	29.078	0	-11428.9	-2355.8	0	-2.92987
0.356	-1.422e-08	-2.5093e-09	1336.3	2.38201	0	26.696	0	29.078	0	-13648.9	-2351.04	0	-2.92987
0.357	-1.422e-08	-2.5093e-09	1160.04	2.38201	0	29.078	0	26.696	0	-16936.1	-2358.19	-2.38201	-2.90545
0.358	-1.422e-08	-2.5093e-09	13956.2	0	0	26.696	-2.38201	29.078	-2.38201	-17129	-2377.24	-2.38201	-2.92987
0.359	2.38201	-2.5093e-09	18794	2.38201	0	29.078	0	29.078	-2.38201	-15785.5	-2379.62	0	-2.92987
0.36	2.38201	-2.5093e-09	15385.4	2.38201	0	29.078	0	29.078	0	-15030.5	-2374.86	-2.38201	-2.90545
0.361	-1.422e-08	-2.5093e-09	8191.72	2.38201	0	29.078	0	29.078	-2.38201	-14396.8	-2365.33	0	-2.90545
0.362	2.38201	-2.5093e-09	2072.34	2.38201	0	29.078	0	26.696	0	-13834.7	-2355.8	0	-2.92987
0.363	-1.422e-08	-2.38201	3022.76	2.38201	0	26.696	0	29.078	0	-14968.5	-2353.42	-2.38201	-2.92987
0.364	2.38201	-2.5093e-09	121.482	2.38201	0	26.696	0	29.078	-2.38201	-15528.3	-2346.28	0	-2.92987
0.365	2.38201	-2.5093e-09	-2801.24	2.38201	2.38201	26.696	-2.38201	26.696	0	-16407.3	-2343.89	-2.38201	-2.92987
0.366	2.38201	-2.5093e-09	-5845.44	2.38201	0	26.696	0	29.078	0	-19189.4	-2341.51	-4.76401	-2.92987
0.367	2.38201	-2.5093e-09	-9873.41	2.38201	0	26.696	0	29.078	0	-20954.5	-2334.37	0	-2.92987
0.368	2.38201	-2.5093e-09	-7319.9	2.38201	2.38201	29.078	-2.38201	29.078	0	-21302.3	-2343.89	-2.38201	-2.92987
0.369	2.38201	-2.5093e-09	-7667.67	0	0	26.696	0	26.696	-2.38201	-20151.8	-2353.42	-4.76401	-2.92987
0.37	-1.422e-08	-2.38201	-8487.08	0	0	26.696	-2.38201	29.078	0	-17703.1	-2351.04	-2.38201	-2.90545
0.371	-1.422e-08	-2.5093e-09	-5521.49	0	0	26.696	-2.38201	29.078	-2.38201	-18148.5	-2351.04	-2.38201	-2.90545
0.372	-1.422e-08	-2.5093e-09	-6514.78	0	2.38201	29.078	-2.38201	29.078	-2.38201	-20947.4	-2353.42	0	-2.92987
0.373	-1.422e-08	-2.5093e-09	-8751.49	2.38201	0	29.078	0	26.696	0	-20332.8	-2353.42	-2.38201	-2.90545
0.374	-1.422e-08	-2.5093e-09	-7808.21	0	0	29.078	-2.38201	26.696	-2.38201	-18136.6	-2360.57	-2.38201	-2.92987
0.375	-1.422e-08	-2.5093e-09	-7188.89	0	0	29.078	0	29.078	-2.38201	-17648.3	-2360.57	0	-2.90545
0.376	-1.422e-08	-2.5093e-09	-4602.03	2.38201	0	29.078	0	26.696	0	-17807.9	-2362.95	-2.38201	-2.90545
0.377	-1.422e-08	-2.5093e-09	119.1	2.38201	0	29.078	-2.38201	29.078	0	-17059.9	-2365.33	0	-2.92987
0.378	-1.422e-08	-2.5093e-09	-5121.31	2.38201	0	26.696	0	29.078	-2.38201	-16238.1	-2362.95	-2.38201	-2.92987
0.379	2.38201	-2.5093e-09	-10321.2	0	0	29.078	-2.38201	29.078	0	-17653	-2362.95	0	-2.92987
0.38	-1.422e-08	-2.5093e-09	-6107.46	2.38201	0	29.078	-2.38201	29.078	0	-16600.2	-2362.95	0	-2.92987
0.381	-1.422e-08	-2.5093e-09	-6748.22	2.38201	0	29.078	-2.38201	26.696	-2.38201	-10883.4	-2360.57	-2.38201	-2.92987
0.382	2.38201	-2.5093e-09	-5619.15	0	0	29.078	0	29.078	0	-9701.91	-2355.8	0	-2.92987
0.383	-1.422e-08	-2.5093e-09	-1017.12	0	0	26.696	0	29.078	0	-13246.3	-2360.57	0	-2.92987
0.384	2.38201	-2.5093e-09	-2308.16	0	0	29.078	0	29.078	-2.38201	-11931.5	-2362.95	-2.38201	-2.92987
0.385	2.38201	-2.5093e-09	-2698.81	0	0	26.696	0	29.078	-2.38201	-11016.8	-2362.95	0	-2.92987
0.386	-1.422e-08	-2.5093e-09	-3213.33	2.38201	0	24.314	0	29.078	0	-11526.5	-2362.95	0	-2.92987
0.387	-1.422e-08	-2.5093e-09	-4132.78	2.38201	0	26.696	-2.38201	29.078	0	-12095.8	-2365.33	-4.76401	-2.90545
0.388	-1.422e-08	-2.5093e-09	-3177.59	2.38201	0	26.696	-2.38201	26.696	-2.38201	-15628.3	-2374.86	-2.38201	-2.92987
0.389	-1.422e-08	-2.5093e-09	-4173.27	0	0	29.078	0	26.696	0	-16831.2	-2379.62	-2.38201	-2.92987
0.39	-1.422e-08	-2.5093e-09	-3825.5	0	0	26.696	-2.38201	29.078	-2.38201	-18410.5	-2367.71	0	-2.90545
0.391	-1.422e-08	-2.5093e-09	-4239.97	0	2.38201	29.078	0	29.078	-2.38201	-20197	-2358.19	-2.38201	-2.90545
0.392	-1.422e-08	-2.38201	-6962.6	0	0	29.078	0	29.078	-2.38201	-19546.7	-2362.95	-4.76401	-2.92987
0.393	-1.422e-08	-2.5093e-09	-8472.79	2.38201	0	26.696	-2.38201	29.078	-2.38201	-18627.3	-2365.33	0	-2.92987
0.394	-1.422e-08	-2.5093e-09	-8065.47	2.38201	0	29.078	0	29.078	-2.38201	-16464.4	-2358.19	-2.38201	-2.92987
0.395	-1.422e-08	-2.5093e-09	-7772.48	0	0	26.696	-2.38201	29.078	-2.38201	-15368.7	-2348.66	-2.38201	-2.92987
0.396	-2.38201	-2.5093e-09	-8232.21	0	0	29.078	0	26.696	-2.38201	-14944.7	-2353.42	-2.38201	-2.92987
0.397	-1.422e-08	-2.5093e-09	-7472.35	2.38201	0	29.078	-2.38201	29.078	-2.38201	-16197.6	-2353.42	-2.38201	-2.92987
0.398	-2.38201	-2.5093e-09	-7034.06	0	0	29.078	0	29.078	0	-17655.4	-2355.8	0	-2.92987
0.399	-1.422e-08	-2.38201	-7541.43	0	0	29.078	0	29.078	-2.38201	-20278	-2351.04	-2.38201	-2.92987
0.4	2.38201	-2.5093e-09	-8155.99	2.38201	0	26.696	0	26.696	0	-22390.8	-2362.95	0	-2.92987
0.401	-1.422e-08	-2.5093e-09	-8730.05	0	0	26.696	-2.38201	29.078	0	-21178.4	-2362.95	0	-2.90545
0.402	2.38201	-2.5093e-09	-8925.37	2.38201	0	29.078	0	26.696	-2.38201	-22767.2	-2360.57	-2.38201	-2.92987
0.403	2.38201	-2.5093e-09	-9885.32	0	0	26.696	0	26.696	-2.38201	-23453.2	-2372.48	0	-2.90545
0.404	2.38201	-2.5093e-09	-10285.5	2.38201	2.38201	26.696	0	26.696	-2.38201	-24722.8	-2370.1	-2.38201	-2.90545
0.405	2.38201	-2.5093e-09	-10573.7	0	0	26.696	0	26.696	0	-26757.1	-2367.71	-4.76401	-2.92987
0.406	-1.422e-08	-2.5093e-09	-11088.2	2.38201	0	26.696	-2.38201	29.078	-2.38201	-25699.5	-2377.24	0	-2.92987
0.407	2.38201	-2.5093e-09	-11095.4	0	0	26.696	-2.38201	29.078	0	-27443.1	-2367.71	0	-2.90545
0.408	2.38201	-2.5093e-09	-13672.7	0	2.38201	29.078	-2.38201	26.696	0	-26233	-2362.95	-2.38201	-2.92987
0.409	-1.422e-08	-2.5093e-09	-14387.3	0	0	26.696	-2.38201	29.078	-2.38201	-22431.3	-2362.95	-2.38201	-2.92987
0.41	-1.422e-08	-2.5093e-09	-11505.1	0	0	26.696	0	26.696	0	-25042	-2358.19	-4.76401	-2.92987
0.411	2.38201	-2.5093e-09	-10137.8	2.38201	0	26.696	0	29.078	0	-24884.8	-2353.42	-2.38201	-2.92987
0.412	-1.422e-08	-2.5093e-09	-8327.49	2.38201	0	29.078	-2.38201	26.696	0	-23029.2	-2351.04	-4.76401	-2.90545
0.413	-1.422e-08	-2.5093e-09	-7441.38	2.38201	0	26.696	0	29.078	0	-22664.8	-2348.66	0	-2.90545
0.414	-2.38201	-2.38201	-7291.32	2.38201	0	26.696	-2.38201	29.078	-2.38201	-20430.5	-2362.95	-2.38201	-2.90545
0.415	-1.422e-08	-2.5093e-09	-1157.65	0	0	29.078	0	29.078	-2.38201	-24263.1	-2362.95	-2.38201	-2.90545
0.416	-1.422e-08	-2.5093e-09	133.392	2.38201	0	29.078	0	29.078	-2.38201	-27931.4	-2360.57	0	-2.90545
0.417	-1.422e-08	-2.5093e-09	-1529.25	0	0	29.078	-2.38201	26.696	-2.38201	-24363.1	-2362.95	-2.38201	-2.90545
0.418	-1.422e-08	-2.5093e-09	-316.807	0	0	29.078	0	26.696	0	-24560.9	-2372.48	-4.76401	-2.92987
0.419	2.38201	-2.5093e-09	-2722.63	0	0	29.078	-2.38201	26.696	-2.38201	-29165.3	-2377.24	0	-2.92987
0.42	-1.422e-08	-2.5093e-09	-1224.35	0	0	29.078	-2.38201	26.696	0	-27455	-2389.15	0	-2.90545
0.421	-1.422e-08	-2.5093e-09	-1436.35	0	0	29.078	-2.38201	29.078	0	-25296.9	-2403.44	0	-2.92987
0.422	2.38201	-2.5093e-09	-3163.3	2.38201	0	29.078	-2.38201	29.078	-2.38201	-24275	-2393.92	2.38201	-2.92987
0.423	2.38201	-2.5093e-09	131.01	0	0	29.078	0	29.078	0	-23655.7	-2386.77	-2.38201	-2.92987
0.424	-1.422e-08	-2.5093e-09	183.414	0	0	26.696	0	26.696	0	-26661.8	-2386.77	-2.38201	-2.92987
0.425	-1.422e-08	-2.5093e-09	-3196.65	0	0	26.696	-2.38201	26.696	0	-26740.4	-2374.86	0	-2.92987
0.426	-1.422e-08	-2.5093e-09	-9330.31	0	0	26.696	-2.38201	26.696	0	-24777.6	-2382.01	-4.76401	-2.92987
0.427	-1.422e-08	-2.5093e-09	-10318.8	2.38201	0	26.696	-2.38201	29.078	0	-25134.9	-2386.77	-2.38201	-2.90545
0.428	2.38201	-2.5093e-09	-7600.98	0	0	26.696	-2.38201	29.078	0	-26071	-2384.39	-2.38201	-2.92987
0.429	-1.422e-08	-2.5093e-09	-10090.2	2.38201	2.38201	26.696	-2.38201	29.078	0	-23717.6	-2382.01	-2.38201	-2.92987
0.43	2.38201	-2.5093e-09	-9625.68	0	0	29.078	0	26.696	-2.38201	-19777.8	-2384.39	0	-2.92987
0.431	-1.422e-08	-2.5093e-09	-9230.27	2.38201	0	29.078	-2.38201	29.078	0	-20563.9	-2393.92	-2.38201	-2.90545
0.432	-1.422e-08	-2.5093e-09	-10044.9	2.38201	0	26.696	-2.38201	26.696	-2.38201	-25873.3	-2405.83	-2.38201	-2.90545
0.433	-1.422e-08	-2.5093e-09	-9123.08	2.38201	0	29.078	0	29.078	-2.38201	-31616.4	-2420.12	-2.38201	-2.92987
0.434	-1.422e-08	-2.5093e-09	-9718.58	0	0	26.696	0	26.696	-2.38201	-30758.8	-2424.88	-2.38201	-2.90545
0.435	-1.422e-08	-2.5093e-09	-10461.8	2.38201	0	26.696	0	26.696	0	-29284.4	-2412.97	-2.38201	-2.92987
0.436	-1.422e-08	-2.5093e-09	-11043	0	0	29.078	0	29.078	0	-30218.1	-2408.21	0	-2.92987
0.437	-1.422e-08	-2.5093e-09	-9511.35	0	0	29.078	0	29.078	-2.38201	-28600.7	-2405.83	-2.38201	-2.90545
0.438	-1.422e-08	-2.5093e-09	-9163.57	2.38201	0	29.078	-2.38201	26.696	-2.38201	-28669.8	-2396.3	0	-2.90545
0.439	-1.422e-08	-2.5093e-09	-10611.8	2.38201	0	29.078	0	29.078	0	-28293.5	-2386.77	0	-2.92987
0.44	-1.422e-08	-2.5093e-09	-10183.1	2.38201	2.38201	29.078	0	29.078	0	-26688	-2391.53	-2.38201	-2.92987
0.441	-1.422e-08	-2.5093e-09	-8091.67	0	0	29.078	0	29.078	0	-28655.5	-2396.3	0	-2.92987
0.442	2.38201	-2.5093e-09	-1729.34	0	0	29.078	-2.38201	29.078	-2.38201	-29939.4	-2384.39	0	-2.90545
0.443	-1.422e-08	-2.5093e-09	307.279	0	0	26.696	0	26.696	0	-28531.7	-2389.15	0	-2.90545
0.444	-1.422e-08	-2.5093e-09	-2467.76	0	0	26.696	0	29.078	0	-29908.5	-2389.15	-2.38201	-2.92987
0.445	-1.422e-08	-2.5093e-09	-678.871	0	0	26.696	-2.38201	29.078	0	-30627.8	-2389.15	-4.76401	-2.92987
0.446	2.38201	-2.5093e-09	-957.566	0	0	26.696	0	26.696	0	-28989	-2396.3	-2.38201	-2.92987
0.447	2.38201	-2.5093e-09	-2053.29	2.38201	2.38201	26.696	-2.38201	29.078	0	-28562.6	-2382.01	0	-2.92987
0.448	-1.422e-08	-2.5093e-09	-3048.97	0	0	29.078	0	29.078	-2.38201	-28212.5	-2367.71	-4.76401	-2.92987
0.449	-1.422e-08	-2.5093e-09	-4864.05	2.38201	2.38201	26.696	0	29.078	-2.38201	-28074.3	-2377.24	-2.38201	-2.90545
0.45	-1.422e-08	-2.5093e-09	-6276.58	0	2.38201	29.078	0	29.078	0	-28388.7	-2389.15	-4.76401	-2.92987
0.451	-1.422e-08	-2.38201	-11871.9	2.38201	0	26.696	-2.38201	29.078	0	-27419.3	-2391.53	0	-2.90545
0.452	-1.422e-08	-2.5093e-09	-11045.4	0	0	29.078	0	26.696	0	-26492.7	-2386.77	-2.38201	-2.90545
0.453	-2.38201	-2.38201	-8727.67	0	0	29.078	-2.38201	26.696	0	-26878.5	-2391.53	0	-2.92987
0.454	-1.422e-08	-2.5093e-09	-11262.1	2.38201	2.38201	29.078	-2.38201	26.696	0	-26109.2	-2391.53	0	-2.92987
0.455	-1.422e-08	-2.5093e-09	-9918.67	0	0	29.078	-2.38201	26.696	-2.38201	-24308.4	-2391.53	-2.38201	-2.90545
0.456	-2.38201	-2.5093e-09	-10445.1	2.38201	0	26.696	0	29.078	-2.38201	-24246.4	-2396.3	0	-2.90545
0.457	-2.38201	-2.5093e-09	-12960.5	0	0	26.696	0	26.696	0	-25173	-2389.15	0	-2.90545
0.458	-1.422e-08	-2.5093e-09	-13529.8	0	0	29.078	-2.38201	29.078	-2.38201	-23779.6	-2386.77	-2.38201	-2.90545
0.459	2.38201	-2.5093e-09	-11507.5	0	0	29.078	-2.38201	29.078	0	-23374.6	-2367.71	0	-2.90545
0.46	-1.422e-08	-2.5093e-09	-9246.94	0	0	29.078	0	29.078	0	-22948.2	-2372.48	-2.38201	-2.90545
0.461	2.38201	-2.5093e-09	-11014.4	2.38201	0	26.696	0	29.078	-2.38201	-19472.9	-2393.92	-4.76401	-2.90545
0.462	2.38201	-2.5093e-09	-13853.7	0	0	29.078	0	29.078	0	-20959.3	-2408.21	0	-2.92987
0.463	2.38201	-2.5093e-09	-13403.5	2.38201	2.38201	26.696	0	29.078	0	-22903	-2403.44	-2.38201	-2.92987
0.464	2.38201	-2.5093e-09	-12076.8	0	0	26.696	-2.38201	26.696	-2.38201	-18370	-2403.44	0	-2.90545
0.465	-1.422e-08	-2.5093e-09	-10378.4	2.38201	2.38201	26.696	0	29.078	-2.38201	-20356.6	-2410.59	-2.38201	-2.90545
0.466	2.38201	-2.5093e-09	-4451.97	0	2.38201	26.696	0	29.078	0	-25513.7	-2405.83	-2.38201	-2.92987
0.467	2.38201	-2.5093e-09	-3110.9	2.38201	0	26.696	0	26.696	0	-23148.3	-2405.83	-2.38201	-2.92987
0.468	-1.422e-08	-2.5093e-09	-8048.8	0	0	26.696	0	29.078	-2.38201	-23477	-2396.3	-2.38201	-2.92987
0.469	-1.422e-08	-2.5093e-09	-12588.9	2.38201	0	26.696	0	29.078	0	-25068.2	-2384.39	-2.38201	-2.92987
0.47	-1.422e-08	-2.5093e-09	-14439.7	2.38201	2.38201	26.696	-2.38201	29.078	-2.38201	-24389.4	-2377.24	0	-2.92987
0.471	-1.422e-08	-2.5093e-09	-10764.3	0	0	29.078	0	29.078	0	-24834.8	-2329.6	-2.38201	-2.92987
0.472	-2.38201	-2.5093e-09	-8039.27	0	2.38201	26.696	-2.38201	29.078	0	-24229.8	-2301.02	-2.38201	-2.90545
0.473	-1.422e-08	-2.5093e-09	-2646.41	0	0	29.078	-2.38201	29.078	-2.38201	-24865.8	-2329.6	-2.38201	-2.92987
0.474	-1.422e-08	-2.5093e-09	-376.357	2.38201	0	29.078	0	26.696	0	-24908.6	-2336.75	-4.76401	-2.90545
0.475	-2.38201	-2.5093e-09	-8384.66	2.38201	0	26.696	0	29.078	0	-22984	-2310.55	0	-2.90545
0.476	-1.422e-08	-2.5093e-09	-6605.3	2.38201	0	29.078	0	29.078	0	-23860.5	-2303.4	0	-2.92987
0.477	-1.422e-08	-2.38201	-21.4381	0	0	29.078	-2.38201	29.078	-2.38201	-27000	-2346.28	-2.38201	-2.90545
0.478	-1.422e-08	-2.5093e-09	-2570.18	2.38201	0	29.078	0	26.696	0	-26159.2	-2358.19	0	-2.90545
0.479	-1.422e-08	-2.5093e-09	-2965.6	0	0	26.696	0	29.078	0	-26892.8	-2310.55	0	-2.92987
0.48	-1.422e-08	-2.5093e-09	-2817.91	2.38201	0	29.078	0	26.696	-2.38201	-29632.1	-2327.22	-2.38201	-2.90545
0.481	2.38201	-2.5093e-09	-9335.08	2.38201	0	29.078	0	26.696	-2.38201	-28141	-2348.66	0	-2.92987
0.482	-1.422e-08	-2.5093e-09	-13296.4	2.38201	0	29.078	0	29.078	-2.38201	-28119.6	-2341.51	0	-2.90545
0.483	2.38201	-2.5093e-09	-12288.8	2.38201	0	29.078	0	29.078	-2.38201	-27990.9	-2372.48	-4.76401	-2.92987
0.484	-1.422e-08	-2.5093e-09	-10790.5	2.38201	0	26.696	0	29.078	0	-26666.5	-2362.95	0	-2.92987
0.485	-1.422e-08	-2.5093e-09	-3873.14	2.38201	0	26.696	0	29.078	0	-23979.6	-2362.95	-2.38201	-2.92987
0.486	2.38201	-2.5093e-09	481.165	2.38201	0	26.696	-2.38201	29.078	-2.38201	-19427.6	-2386.77	-2.38201	-2.92987
0.487	-1.422e-08	-2.38201	-2798.86	2.38201	0	26.696	-2.38201	26.696	-2.38201	-18701.1	-2355.8	2.38201	-2.92987
0.488	2.38201	-2.5093e-09	-1443.5	2.38201	0	26.696	-2.38201	26.696	0	-19108.4	-2365.33	-2.38201	-2.92987
0.489	2.38201	-2.5093e-09	1815.09	2.38201	2.38201	26.696	0	26.696	-2.38201	-17503	-2396.3	-2.38201	-2.92987
0.49	-1.422e-08	-2.5093e-09	3846.94	0	0	26.696	0	26.696	-2.38201	-17007.5	-2391.53	-2.38201	-2.90545
0.491	-1.422e-08	-2.5093e-09	290.605	2.38201	0	26.696	0	29.078	-2.38201	-17441	-2389.15	-2.38201	-2.92987
0.492	-1.422e-08	-2.5093e-09	-3935.07	0	0	29.078	-2.38201	26.696	0	-18829.8	-2370.1	0	-2.90545
0.493	-1.422e-08	-2.5093e-09	-2932.25	2.38201	0	26.696	0	26.696	0	-20516.2	-2370.1	-2.38201	-2.90545
0.494	-1.422e-08	-2.5093e-09	-9751.93	2.38201	0	29.078	0	29.078	0	-19756.4	-2372.48	-4.76401	-2.92987
0.495	-2.38201	-2.5093e-09	-12064.9	0	0	29.078	-2.38201	29.078	0	-20173.2	-2370.1	-2.38201	-2.90545
0.496	-1.422e-08	-2.5093e-09	-6005.04	0	0	29.078	0	29.078	0	-21442.8	-2382.01	-2.38201	-2.92987
0.497	-2.38201	-2.5093e-09	-5180.86	2.38201	0	26.696	-2.38201	29.078	-2.38201	-20449.5	-2372.48	0	-2.92987
0.498	-1.422e-08	-2.5093e-09	-8491.85	2.38201	0	29.078	-2.38201	29.078	-2.38201	-17898.4	-2372.48	0	-2.90545
0.499	2.38201	-2.5093e-09	-13234.4	0	0	26.696	-4.76401	26.696	0	-13224.9	-2384.39	-2.38201	-2.92987
0.5	-1.422e-08	-2.5093e-09	-11464.6	0	0	29.078	-2.38201	29.078	0	-13799	-2391.53	0	-2.92987
0.501	-1.422e-08	-2.5093e-09	-9966.31	2.38201	0	29.078	-2.38201	26.696	0	-18146.1	-2410.59	-2.38201	-2.92987
0.502	2.38201	-2.5093e-09	-11212.1	2.38201	0	29.078	-2.38201	29.078	-2.38201	-17388.6	-2420.12	-4.76401	-2.92987
0.503	-1.422e-08	-2.5093e-09	-9551.84	2.38201	0	26.696	-2.38201	26.696	0	-20087.5	-2398.68	0	-2.90545
0.504	2.38201	-2.5093e-09	-8403.71	2.38201	0	29.078	-2.38201	29.078	0	-20956.9	-2377.24	-2.38201	-2.92987
0.505	2.38201	-2.5093e-09	-9046.86	0	2.38201	29.078	-2.38201	29.078	-2.38201	-18198.5	-2377.24	-2.38201	-2.92987
0.506	2.38201	-2.5093e-09	-11578.9	0	0	26.696	-2.38201	26.696	0	-21235.6	-2367.71	-2.38201	-2.92987
0.507	-1.422e-08	-2.5093e-09	-10371.3	0	0	26.696	-2.38201	29.078	-2.38201	-21242.7	-2377.24	-2.38201	-2.92987
0.508	2.38201	-2.5093e-09	-10533.2	0	0	26.696	-2.38201	29.078	0	-20902.1	-2391.53	-2.38201	-2.90545
0.509	-1.422e-08	-2.5093e-09	-14420.7	0	2.38201	26.696	0	29.078	-4.76401	-21359.4	-2379.62	-2.38201	-2.92987
0.51	-1.422e-08	-2.5093e-09	-13706.1	0	0	26.696	-2.38201	29.078	-9.52802	-21385.6	-2384.39	-2.38201	-2.92987
0.511	-1.422e-08	-2.5093e-09	-13184.4	0	0	26.696	0	29.078	-9.52802	-22948.2	-2367.71	0	-2.90545
0.512	-1.422e-08	-2.5093e-09	-13425	0	0	26.696	0	26.696	-7.14602	-20485.2	-2324.84	-2.38201	-2.90545
0.513	-1.422e-08	-2.5093e-09	-11440.8	0	0	26.696	0	26.696	-9.52802	-20473.3	-2324.84	-2.38201	-2.92987
0.514	-2.38201	-2.5093e-09	-11214.5	2.38201	0	29.078	0	26.696	-7.14602	-20666.3	-2315.31	-4.76401	-2.90545
0.515	-2.38201	-2.5093e-09	-11790.9	2.38201	0	26.696	-2.38201	26.696	-9.52802	-19306.2	-2343.89	-2.38201	-2.90545
0.516	-2.38201	-2.5093e-09	-11819.5	2.38201	0	29.078	0	29.078	-9.52802	-20108.9	-2379.62	-2.38201	-2.90545
0.517	-2.38201	-2.5093e-09	-11319.3	2.38201	0	29.078	0	29.078	-9.52802	-19303.8	-2348.66	0	-2.90545
0.518	-1.422e-08	-2.5093e-09	-10545.1	2.38201	0	26.696	0	26.696	-9.52802	-19496.7	-2367.71	-4.76401	-2.92987
0.519	-1.422e-08	-2.5093e-09	-11095.4	2.38201	0	29.078	0	29.078	-9.52802	-19682.5	-2384.39	0	-2.90545
0.52	-1.422e-08	-2.5093e-09	-12214.9	2.38201	0	26.696	0	29.078	-9.52802	-19013.2	-2370.1	-2.38201	-2.92987
0.521	-1.422e-08	-2.5093e-09	-11488.4	0	2.38201	29.078	0	29.078	-7.14602	-17543.5	-2379.62	-2.38201	-2.90545
0.522	2.38201	-2.5093e-09	-10995.3	0	0	29.078	0	29.078	-7.14602	-13222.5	-2367.71	0	-2.90545
0.523	-1.422e-08	-2.5093e-09	-11397.9	2.38201	0	29.078	0	26.696	-9.52802	-12572.2	-2362.95	0	-2.90545
0.524	2.38201	-2.5093e-09	-10585.6	0	0	29.078	-2.38201	29.078	-9.52802	-15976.1	-2365.33	-2.38201	-2.92987
0.525	2.38201	-2.5093e-09	-11162.1	2.38201	0	26.696	-2.38201	29.078	-9.52802	-15192.4	-2365.33	0	-2.92987
0.526	2.38201	-2.5093e-09	-10297.4	0	0	26.696	0	26.696	-9.52802	-16200	-2370.1	-2.38201	-2.92987
0.527	-1.422e-08	-2.5093e-09	-8141.69	2.38201	0	29.078	0	29.078	-9.52802	-18686.8	-2374.86	-2.38201	-2.92987
0.528	-1.422e-08	-2.5093e-09	-10221.2	2.38201	0	26.696	-2.38201	26.696	-9.52802	-17271.9	-2367.71	0	-2.90545
0.529	-1.422e-08	-2.5093e-09	-11712.3	0	0	26.696	0	26.696	-9.52802	-17491.1	-2360.57	-2.38201	-2.92987
0.53	-1.422e-08	-2.5093e-09	-10197.4	0	0	26.696	0	29.078	-9.52802	-16540.6	-2367.71	-4.76401	-2.95428
0.531	-1.422e-08	-2.5093e-09	-10821.4	0	0	26.696	0	29.078	-9.52802	-14944.7	-2358.19	-2.38201	-2.90545
0.532	-1.422e-08	-2.5093e-09	-10280.7	2.38201	0	29.078	0	29.078	-9.52802	-15528.3	-2351.04	-2.38201	-2.90545
0.533	-1.422e-08	-2.5093e-09	-8875.35	0	0	29.078	-2.38201	26.696	-9.52802	-14823.2	-2358.19	0	-2.90545
0.534	-1.422e-08	-2.5093e-09	-9890.09	0	0	29.078	0	29.078	-7.14602	-14475.4	-2360.57	-2.38201	-2.92987
0.535	-1.422e-08	-2.5093e-09	-9740.02	2.38201	2.38201	29.078	0	29.078	-9.52802	-14642.2	-2367.71	-2.38201	-2.92987
0.536	-2.38201	-2.5093e-09	-9285.06	0	0	29.078	0	29.078	-7.14602	-14820.8	-2358.19	0	-2.90545
0.537	-1.422e-08	-2.5093e-09	-8827.71	2.38201	0	29.078	0	29.078	-7.14602	-16388.2	-2346.28	-2.38201	-2.90545
0.538	-1.422e-08	-2.5093e-09	-6841.12	2.38201	2.38201	29.078	-2.38201	29.078	-7.14602	-17117.1	-2362.95	-4.76401	-2.90545
0.539	-1.422e-08	-2.5093e-09	-7360.4	2.38201	0	29.078	0	29.078	-9.52802	-15556.9	-2358.19	0	-2.92987
0.54	-1.422e-08	-2.5093e-09	-8496.61	0	0	29.078	0	26.696	-7.14602	-14515.9	-2346.28	0	-2.92987
0.541	-1.422e-08	-2.5093e-09	-8689.56	2.38201	0	26.696	0	29.078	-9.52802	-13906.1	-2358.19	-2.38201	-2.92987
0.542	-1.422e-08	-2.5093e-09	-10242.6	0	0	29.078	0	26.696	-9.52802	-13506	-2370.1	0	-2.90545
0.543	2.38201	-2.5093e-09	-9363.66	2.38201	0	29.078	0	29.078	-7.14602	-13875.2	-2358.19	-2.38201	-2.92987
0.544	2.38201	-2.5093e-09	-9770.99	0	0	26.696	0	26.696	-9.52802	-16983.7	-2346.28	-2.38201	-2.92987
0.545	-1.422e-08	-2.5093e-09	-10995.3	2.38201	0	26.696	0	29.078	-9.52802	-19813.5	-2346.28	0	-2.92987
0.546	-1.422e-08	-2.5093e-09	-9799.57	2.38201	0	29.078	-2.38201	26.696	-9.52802	-17679.2	-2351.04	-2.38201	-2.92987
0.547	-1.422e-08	-2.5093e-09	-9975.84	0	0	26.696	0	26.696	-9.52802	-17803.1	-2367.71	-2.38201	-2.92987
0.548	-1.422e-08	-2.5093e-09	-10218.8	2.38201	0	26.696	0	29.078	-9.52802	-19122.7	-2372.48	-2.38201	-2.90545
0.549	-1.422e-08	-2.5093e-09	-8134.55	2.38201	0	26.696	-2.38201	26.696	-9.52802	-18720.2	-2372.48	-2.38201	-2.90545
0.55	-1.422e-08	-2.5093e-09	-2989.42	2.38201	0	26.696	-2.38201	29.078	-7.14602	-19630.1	-2370.1	0	-2.92987
0.551	-1.422e-08	-2.5093e-09	-3949.36	2.38201	0	29.078	-2.38201	29.078	-9.52802	-20473.3	-2358.19	-4.76401	-2.92987
0.552	-1.422e-08	-2.5093e-09	-11805.2	0	0	26.696	0	26.696	-9.52802	-20847.3	-2343.89	-4.76401	-2.92987
0.553	-2.38201	-2.5093e-09	-9763.84	2.38201	0	29.078	-2.38201	29.078	-9.52802	-20559.1	-2346.28	-2.38201	-2.90545
0.554	-1.422e-08	-2.5093e-09	-5428.59	2.38201	0	29.078	0	29.078	-9.52802	-20127.9	-2343.89	-2.38201	-2.90545
0.555	-1.422e-08	-2.5093e-09	993.296	0	2.38201	29.078	0	29.078	-9.52802	-21226	-2339.13	-2.38201	-2.90545
0.556	-1.422e-08	-2.5093e-09	7312.76	0	0	29.078	-2.38201	29.078	-9.52802	-21226	-2334.37	0	-2.92987
0.557	-1.422e-08	-2.5093e-09	-307.279	2.38201	0	29.078	-2.38201	29.078	-9.52802	-19863.5	-2327.22	-2.38201	-2.92987
0.558	-1.422e-08	-2.5093e-09	1405.38	2.38201	0	26.696	0	29.078	-7.14602	-20625.8	-2315.31	0	-2.92987
0.559	-1.422e-08	-2.5093e-09	7367.54	0	0	29.078	0	29.078	-7.14602	-23443.7	-2281.96	0	-2.90545
0.56	-1.422e-08	2.38201	4125.63	0	2.38201	29.078	0	29.078	-9.52802	-24613.3	-2310.55	-2.38201	-2.92987
0.561	-1.422e-08	-2.5093e-09	3842.17	0	0	29.078	0	29.078	-9.52802	-23310.3	-2403.44	0	-2.90545
0.562	-1.422e-08	-2.5093e-09	-931.364	2.38201	0	26.696	0	29.078	-9.52802	-22912.5	-2408.21	-2.38201	-2.92987
0.563	2.38201	-2.5093e-09	-7222.24	0	0	26.696	0	29.078	-9.52802	-22922	-2379.62	0	-2.92987
0.564	-1.422e-08	-2.5093e-09	-6588.63	0	0	26.696	0	29.078	-7.14602	-23329.4	-2403.44	-2.38201	-2.90545
0.565	-1.422e-08	-2.5093e-09	-6583.86	2.38201	0	26.696	-2.38201	29.078	-9.52802	-24129.7	-2410.59	-4.76401	-2.92987
0.566	-1.422e-08	-2.5093e-09	-6803.01	2.38201	0	26.696	0	29.078	-9.52802	-25568.4	-2408.21	-2.38201	-2.92987
0.567	2.38201	-2.5093e-09	-5166.57	2.38201	2.38201	26.696	-2.38201	29.078	-9.52802	-28448.3	-2405.83	0	-2.92987
0.568	2.38201	-2.5093e-09	-7388.98	0	0	26.696	-2.38201	29.078	-9.52802	-29212.9	-2408.21	-2.38201	-2.90545
0.569	-1.422e-08	-2.38201	-8763.4	0	0	29.078	-2.38201	26.696	-9.52802	-28586.4	-2417.74	0	-2.90545
0.57	-1.422e-08	-2.5093e-09	-7350.87	0	0	26.696	0	26.696	-9.52802	-28417.3	-2415.35	-2.38201	-2.92987
0.571	-2.38201	-2.5093e-09	-8603.8	0	0	29.078	0	26.696	-9.52802	-27276.3	-2408.21	-2.38201	-2.92987
0.572	-1.422e-08	-2.5093e-09	-8327.49	2.38201	0	29.078	-2.38201	29.078	-9.52802	-28648.4	-2412.97	0	-2.92987
0.573	-1.422e-08	-2.5093e-09	-8115.49	0	0	29.078	0	29.078	-9.52802	-30880.3	-2427.26	-4.76401	-2.90545
0.574	-1.422e-08	-2.5093e-09	-8615.71	2.38201	0	29.078	0	29.078	-7.14602	-28784.2	-2429.65	0	-2.90545
0.575	-2.38201	-2.5093e-09	-7908.26	0	0	26.696	-2.38201	29.078	-9.52802	-28069.5	-2415.35	-2.38201	-2.90545
0.576	-2.38201	-2.5093e-09	-7570.01	0	2.38201	29.078	0	26.696	-7.14602	-27366.9	-2417.74	-2.38201	-2.90545
0.577	-2.38201	-2.5093e-09	-7584.3	0	0	26.696	0	29.078	-9.52802	-24286.9	-2429.65	0	-2.90545
0.578	-1.422e-08	-2.5093e-09	-8387.04	2.38201	0	29.078	-2.38201	29.078	-9.52802	-25127.8	-2420.12	-2.38201	-2.92987
0.579	-1.422e-08	-2.5093e-09	-8053.56	2.38201	0	29.078	-2.38201	29.078	-9.52802	-28950.9	-2412.97	0	-2.90545
0.58	-1.422e-08	-2.5093e-09	-7753.43	0	0	29.078	-2.38201	29.078	-9.52802	-28098.1	-2420.12	0	-2.90545
0.581	-1.422e-08	-2.5093e-09	-8508.52	0	0	29.078	-2.38201	29.078	-9.52802	-25887.6	-2420.12	0	-2.90545
0.582	-1.422e-08	-2.5093e-09	-8408.48	0	0	26.696	0	26.696	-9.52802	-27350.2	-2422.5	-4.76401	-2.90545
0.583	-1.422e-08	-2.5093e-09	-8198.86	0	0	26.696	0	29.078	-9.52802	-29422.5	-2432.03	0	-2.92987
0.584	2.38201	-2.5093e-09	-7979.72	0	0	26.696	0	29.078	-9.52802	-27495.5	-2434.41	-2.38201	-2.92987
0.585	-1.422e-08	-2.5093e-09	-7889.2	2.38201	0	26.696	-2.38201	29.078	-9.52802	-25377.9	-2417.74	-2.38201	-2.92987
0.586	2.38201	-2.5093e-09	-7443.77	2.38201	0	26.696	-2.38201	29.078	-7.14602	-24618	-2401.06	0	-2.92987
0.587	-1.422e-08	-2.5093e-09	-7074.56	0	0	26.696	-2.38201	26.696	-7.14602	-25046.8	-2415.35	-4.76401	-2.92987
0.588	-1.422e-08	-2.5093e-09	-7286.55	2.38201	2.38201	26.696	-2.38201	26.696	-9.52802	-29239.1	-2424.88	-2.38201	-2.92987
0.589	-1.422e-08	-2.5093e-09	-7577.16	2.38201	0	26.696	0	29.078	-9.52802	-25842.4	-2417.74	0	-2.90545
0.59	-1.422e-08	-2.5093e-09	-8120.26	2.38201	0	26.696	-2.38201	26.696	-9.52802	-21804.9	-2422.5	-2.38201	-2.90545
0.591	-2.38201	-2.5093e-09	-7477.11	2.38201	0	26.696	-2.38201	26.696	-7.14602	-9501.82	-2422.5	0	-2.90545
0.592	-1.422e-08	-2.5093e-09	-7057.88	2.38201	2.38201	26.696	0	29.078	-9.52802	1202.91	-2432.03	-2.38201	-2.92987
0.593	-1.422e-08	-2.5093e-09	-7372.31	0	0	29.078	0	29.078	-9.52802	-18127.1	-2422.5	0	-2.92987
0.594	-2.38201	-2.5093e-09	-7408.04	2.38201	0	29.078	0	26.696	-9.52802	-25880.5	-2389.15	0	-2.90545
0.595	-1.422e-08	-2.5093e-09	-7439	0	0	29.078	-2.38201	26.696	-9.52802	-26780.9	-2393.92	-4.76401	-2.90545
0.596	-2.38201	-2.5093e-09	-7277.03	0	0	26.696	0	29.078	-9.52802	-26816.6	-2405.83	0	-2.90545
0.597	-1.422e-08	-2.5093e-09	-7746.28	2.38201	0	26.696	0	29.078	-9.52802	-10804.8	-2384.39	-2.38201	-2.92987
0.598	-1.422e-08	-2.5093e-09	-7782.01	0	0	29.078	0	29.078	-7.14602	-3146.63	-2391.53	0	-2.90545
0.599	-1.422e-08	-2.5093e-09	-7519.99	0	0	29.078	0	26.696	-9.52802	-12603.2	-2408.21	-2.38201	-2.92987
0.6	-1.422e-08	-2.5093e-09	-7712.93	0	0	29.078	-2.38201	26.696	-9.52802	-33112.3	-2417.74	-2.38201	-2.92987
0.601	-1.422e-08	-2.5093e-09	-7038.83	0	0	29.078	-2.38201	29.078	-9.52802	-30072.8	-2422.5	0	-2.90545
0.602	-1.422e-08	-2.5093e-09	-6857.79	0	0	29.078	-2.38201	29.078	-9.52802	-6026.47	-2408.21	-2.38201	-2.92987
0.603	2.38201	-2.5093e-09	-7167.45	0	0	29.078	0	26.696	-9.52802	27817.1	-2405.83	0	-2.90545
0.604	-1.422e-08	-2.5093e-09	-7115.05	2.38201	0	26.696	-2.38201	26.696	-9.52802	38576.6	-2386.77	-2.38201	-2.90545
0.605	2.38201	-2.5093e-09	-6953.07	0	0	26.696	0	26.696	-7.14602	22145.5	-2382.01	-2.38201	-2.92987
0.606	-1.422e-08	-2.5093e-09	-6429.03	2.38201	0	26.696	-2.38201	29.078	-9.52802	29882.3	-2398.68	0	-2.92987
0.607	2.38201	-2.5093e-09	-6750.6	2.38201	0	26.696	-2.38201	29.078	-7.14602	26785.6	-2391.53	-2.38201	-2.92987
0.608	-1.422e-08	-2.5093e-09	-7162.69	2.38201	0	26.696	0	29.078	-9.52802	23296	-2396.3	-2.38201	-2.90545
0.609	-1.422e-08	-2.5093e-09	-7543.81	2.38201	0	26.696	0	29.078	-9.52802	30427.7	-2393.92	-2.38201	-2.92987
0.61	-1.422e-08	-2.5093e-09	-7715.31	0	0	29.078	-2.38201	26.696	-9.52802	25906.7	-2391.53	0	-2.92987
0.611	-2.38201	-2.5093e-09	-6745.84	2.38201	0	26.696	-2.38201	29.078	-9.52802	22498	-2391.53	-4.76401	-2.92987
0.612	-1.422e-08	-2.5093e-09	-6800.62	2.38201	0	29.078	0	29.078	-9.52802	12150.6	-2379.62	0	-2.92987
0.613	-1.422e-08	-2.5093e-09	-6919.73	2.38201	0	26.696	-2.38201	29.078	-9.52802	17886.5	-2377.24	-2.38201	-2.90545
0.614	-1.422e-08	-2.5093e-09	-6390.92	2.38201	0	29.078	0	29.078	-9.52802	28414.9	-2372.48	0	-2.90545
0.615	-2.38201	-2.5093e-09	-6872.09	2.38201	0	29.078	-2.38201	29.078	-7.14602	16862.2	-2370.1	0	-2.90545
0.616	-2.38201	-2.5093e-09	-6579.1	2.38201	0	29.078	0	26.696	-9.52802	19584.8	-2384.39	-2.38201	-2.92987
0.617	-2.38201	-2.5093e-09	-6009.8	0	0	29.078	-2.38201	29.078	-7.14602	22598.1	-2391.53	-4.76401	-2.92987
0.618	-2.38201	-2.5093e-09	-6424.27	0	0	29.078	0	26.696	-7.14602	25125.4	-2393.92	-2.38201	-2.90545
0.619	-2.38201	-2.5093e-09	-6903.05	2.38201	0	29.078	-2.38201	29.078	-9.52802	33557.7	-2393.92	0	-2.92987
0.62	-2.38201	-2.5093e-09	-7643.85	2.38201	0	29.078	-2.38201	26.696	-9.52802	22750.5	-2386.77	0	-2.92987
0.621	-1.422e-08	-2.5093e-09	-6683.91	2.38201	0	29.078	0	29.078	-7.14602	19341.9	-2386.77	0	-2.90545
0.622	-1.422e-08	-2.5093e-09	-7579.54	0	0	26.696	0	29.078	-9.52802	22174.1	-2393.92	-2.38201	-2.90545
0.623	-1.422e-08	-2.5093e-09	-8139.31	2.38201	0	29.078	-2.38201	29.078	-9.52802	17684	-2386.77	0	-2.92987
0.624	-1.422e-08	-2.5093e-09	-6953.07	2.38201	0	26.696	0	26.696	-7.14602	22136	-2391.53	-2.38201	-2.90545
0.625	-1.422e-08	-2.5093e-09	-7631.94	2.38201	0	26.696	0	26.696	-9.52802	22386.1	-2391.53	0	-2.92987
0.626	-1.422e-08	-2.5093e-09	-6438.56	0	0	26.696	0	26.696	-7.14602	18641.6	-2389.15	0	-2.90545
0.627	-1.422e-08	-2.5093e-09	-5976.45	2.38201	0	26.696	-2.38201	29.078	-9.52802	19241.8	-2389.15	-2.38201	-2.92987
0.628	-1.422e-08	-2.5093e-09	-7677.2	0	0	26.696	0	26.696	-9.52802	18760.7	-2377.24	-2.38201	-2.92987
0.629	-2.38201	-2.5093e-09	-7198.42	2.38201	0	26.696	-2.38201	29.078	-9.52802	21528.6	-2377.24	-2.38201	-2.92987
0.63	-1.422e-08	-2.5093e-09	-6648.18	0	0	29.078	0	29.078	-9.52802	23322.2	-2382.01	-2.38201	-2.92987
0.631	-2.38201	-2.5093e-09	-6664.85	2.38201	0	26.696	-2.38201	29.078	-9.52802	19570.6	-2372.48	0	-2.90545
0.632	-1.422e-08	-2.5093e-09	-6557.66	2.38201	0	29.078	0	26.696	-9.52802	19039.4	-2372.48	0	-2.92987
0.633	-2.38201	-2.5093e-09	-6762.51	2.38201	0	29.078	-2.38201	26.696	-9.52802	19587.2	-2382.01	0	-2.92987
0.634	-2.38201	-2.5093e-09	-6364.72	0	0	29.078	0	29.078	-9.52802	20268.5	-2362.95	-2.38201	-2.90545
0.635	-2.38201	-2.5093e-09	-7074.56	0	0	26.696	-2.38201	29.078	-9.52802	21469	-2348.66	-2.38201	-2.90545
0.636	-2.38201	-2.5093e-09	-7653.38	0	0	29.078	-4.76401	26.696	-7.14602	20733	-2365.33	-2.38201	-2.92987
0.637	-2.38201	-2.5093e-09	-5928.81	0	0	29.078	0	29.078	-9.52802	20544.8	-2372.48	0	-2.92987
0.638	-2.38201	-2.5093e-09	-1824.62	2.38201	0	29.078	-2.38201	29.078	-9.52802	18665.4	-2355.8	-2.38201	-2.90545
0.639	-2.38201	-2.5093e-09	1884.17	0	0	29.078	0	29.078	-9.52802	18546.3	-2353.42	0	-2.92987
0.64	-2.38201	-2.5093e-09	-2377.24	0	0	29.078	0	26.696	-9.52802	19077.5	-2370.1	0	-2.90545
0.641	-2.38201	-2.5093e-09	-8032.12	2.38201	0	29.078	-2.38201	29.078	-9.52802	18651.1	-2370.1	-2.38201	-2.90545
0.642	-1.422e-08	-2.5093e-09	-6993.57	2.38201	0	26.696	-2.38201	29.078	-9.52802	19461	-2362.95	-2.38201	-2.92987
0.643	-1.422e-08	-2.5093e-09	-6457.62	2.38201	0	29.078	-2.38201	29.078	-9.52802	17000.4	-2370.1	0	-2.90545
0.644	-1.422e-08	-2.5093e-09	-7565.25	2.38201	0	26.696	0	29.078	-9.52802	6610.06	-2374.86	-2.38201	-2.92987
0.645	-1.422e-08	-2.5093e-09	-6984.04	0	0	26.696	0	29.078	-9.52802	-12381.7	-2367.71	0	-2.92987
0.646	-1.422e-08	-2.5093e-09	-7498.55	2.38201	0	26.696	-2.38201	26.696	-9.52802	3094.22	-2362.95	-4.76401	-2.90545
0.647	-1.422e-08	-2.5093e-09	-7791.54	2.38201	0	26.696	-2.38201	26.696	-9.52802	33543.4	-2362.95	-2.38201	-2.92987
0.648	-1.422e-08	-2.5093e-09	-7512.84	0	0	26.696	-2.38201	29.078	-7.14602	10121.1	-2362.95	0	-2.92987
0.649	-2.38201	-2.5093e-09	-8458.5	2.38201	0	29.078	0	29.078	-9.52802	-6286.11	-2351.04	-4.76401	-2.90545
0.65	-2.38201	-2.5093e-09	-9084.97	0	2.38201	26.696	-2.38201	29.078	-9.52802	-20368.5	-2346.28	0	-2.92987
0.651	-2.38201	-2.5093e-09	-9065.91	0	0	26.696	-2.38201	26.696	-9.52802	-25380.3	-2348.66	-2.38201	-2.92987
0.652	-2.38201	-2.5093e-09	-8849.15	2.38201	0	29.078	-2.38201	26.696	-7.14602	-6362.34	-2348.66	-4.76401	-2.92987
0.653	-2.38201	-2.38201	-8625.24	0	0	26.696	-2.38201	29.078	-9.52802	-21902.5	-2341.51	0	-2.92987
0.654	-2.38201	-2.38201	-8601.42	2.38201	0	29.078	0	29.078	-7.14602	-28707.9	-2327.22	-2.38201	-2.90545
0.655	-2.38201	-2.5093e-09	-7784.39	0	0	26.696	0	29.078	-9.52802	-29744.1	-2312.93	-4.76401	-2.92987
0.656	-2.38201	-2.5093e-09	-5971.69	0	0	29.078	0	26.696	-9.52802	-32502.5	-2301.02	0	-2.90545
0.657	-4.76401	-2.5093e-09	-7036.44	0	0	29.078	0	26.696	-9.52802	-26568.9	-2289.11	-4.76401	-2.92987
0.658	-2.38201	-2.5093e-09	-8618.09	0	0	29.078	0	29.078	-9.52802	-29951.3	-2286.73	-2.38201	-2.90545
0.659	-1.422e-08	-2.5093e-09	-7117.43	0	0	26.696	-2.38201	29.078	-9.52802	-26185.4	-2250.99	-2.38201	-2.90545
0.66	-1.422e-08	-2.5093e-09	-6078.88	2.38201	0	29.078	0	26.696	-9.52802	-20980.7	-2236.7	-2.38201	-2.92987
0.661	-1.422e-08	-2.5093e-09	-3670.67	0	0	29.078	0	26.696	-9.52802	-17767.4	-2248.61	0	-2.90545
0.662	-1.422e-08	-2.38201	-5254.7	2.38201	0	29.078	0	29.078	-9.52802	-22295.6	-2248.61	-2.38201	-2.90545
0.663	-1.422e-08	-2.5093e-09	-10378.4	0	0	29.078	0	26.696	-9.52802	-26037.7	-2248.61	-4.76401	-2.92987
0.664	-1.422e-08	-2.5093e-09	-7922.55	0	0	26.696	-2.38201	29.078	-9.52802	-12500.8	-2262.9	0	-2.92987
0.665	-1.422e-08	-2.5093e-09	-2651.17	2.38201	0	26.696	-2.38201	29.078	-9.52802	-8182.19	-2293.87	-2.38201	-2.92987
0.666	-1.422e-08	-2.5093e-09	-2441.56	0	0	26.696	0	29.078	-9.52802	-19927.9	-2286.73	-2.38201	-2.92987
0.667	-1.422e-08	-2.5093e-09	-9682.85	0	2.38201	26.696	0	29.078	-9.52802	-25003.9	-2277.2	0	-2.90545
0.668	-1.422e-08	-2.5093e-09	-10287.9	0	2.38201	26.696	-2.38201	29.078	-7.14602	-20178	-2286.73	-4.76401	-2.92987
0.669	-2.38201	-2.5093e-09	-7174.6	2.38201	0	26.696	0	29.078	-9.52802	-20192.3	-2291.49	-2.38201	-2.90545
0.67	-2.38201	-2.5093e-09	-10769	2.38201	0	26.696	0	29.078	-9.52802	-19532.4	-2301.02	-2.38201	-2.92987
0.671	-2.38201	-2.5093e-09	-9199.3	2.38201	0	26.696	-2.38201	26.696	-9.52802	-28362.5	-2298.64	-2.38201	-2.90545
0.672	-1.422e-08	-2.5093e-09	-8968.25	0	0	29.078	0	26.696	-9.52802	-31971.3	-2296.25	0	-2.92987
0.673	-1.422e-08	-2.38201	-9542.31	2.38201	0	29.078	0	29.078	-9.52802	-25999.6	-2284.34	-2.38201	-2.90545
0.674	-2.38201	-2.5093e-09	-8163.13	2.38201	0	26.696	-2.38201	29.078	-9.52802	-27655.1	-2270.05	0	-2.90545
0.675	-4.76401	-2.5093e-09	-9759.08	0	0	29.078	0	29.078	-9.52802	-27150.1	-2284.34	-2.38201	-2.90545
0.676	-2.38201	-2.5093e-09	-9821.01	2.38201	0	29.078	0	29.078	-9.52802	-23608.1	-2298.64	0	-2.92987
0.677	-2.38201	-2.5093e-09	-10435.6	0	0	26.696	-2.38201	29.078	-9.52802	-18708.3	-2301.02	0	-2.90545
0.678	-2.38201	-2.5093e-09	-11214.5	2.38201	0	29.078	0	26.696	-9.52802	-26106.8	-2301.02	-2.38201	-2.92987
0.679	-2.38201	-2.5093e-09	-10978.7	2.38201	0	29.078	0	29.078	-9.52802	-31599.7	-2291.49	0	-2.92987
0.68	-1.422e-08	-2.5093e-09	-11250.2	0	0	29.078	0	26.696	-7.14602	-25878.1	-2284.34	-2.38201	-2.90545
0.681	-1.422e-08	-2.38201	-10654.7	0	0	29.078	-2.38201	26.696	-9.52802	-29779.8	-2298.64	-2.38201	-2.92987
0.682	-2.38201	-2.5093e-09	-11009.6	0	0	29.078	-2.38201	26.696	-9.52802	-28093.4	-2324.84	0	-2.92987
0.683	-1.422e-08	-2.5093e-09	-11045.4	0	0	26.696	-2.38201	26.696	-9.52802	-26671.3	-2324.84	-2.38201	-2.90545
0.684	2.38201	-2.5093e-09	-9544.69	2.38201	0	29.078	0	29.078	-7.14602	-29108.1	-2308.16	-4.76401	-2.92987
0.685	-1.422e-08	-2.38201	-8908.7	0	0	26.696	-2.38201	26.696	-9.52802	-27859.9	-2310.55	0	-2.92987
0.686	-1.422e-08	-2.5093e-09	-11188.3	0	2.38201	26.696	0	29.078	-9.52802	-29420.1	-2324.84	-2.38201	-2.92987
0.687	-1.422e-08	-2.5093e-09	-12022	2.38201	0	26.696	0	26.696	-9.52802	-27219.2	-2336.75	-4.76401	-2.92987
0.688	-2.38201	-2.5093e-09	-10283.1	0	0	26.696	0	29.078	-9.52802	-25308.8	-2324.84	-2.38201	-2.92987
0.689	-1.422e-08	-2.5093e-09	-11690.9	0	0	29.078	0	26.696	-9.52802	-24875.3	-2317.69	-2.38201	-2.90545
0.69	-2.38201	-2.38201	-11240.7	2.38201	2.38201	26.696	0	29.078	-7.14602	-24641.8	-2310.55	-2.38201	-2.90545
0.691	-2.38201	-2.5093e-09	-9473.23	2.38201	0	29.078	-2.38201	26.696	-9.52802	-25892.4	-2281.96	-2.38201	-2.90545
0.692	-2.38201	-2.38201	-9754.31	2.38201	0	29.078	0	26.696	-9.52802	-24618	-2253.38	-2.38201	-2.92987
0.693	-2.38201	-2.5093e-09	-8622.86	0	2.38201	29.078	-2.38201	26.696	-9.52802	-25573.2	-2258.14	-2.38201	-2.92987
0.694	-1.422e-08	-2.38201	-8532.34	0	0	26.696	-2.38201	26.696	-7.14602	-26976.2	-2279.58	-4.76401	-2.92987
0.695	-2.38201	-2.5093e-09	-10502.3	0	0	29.078	0	29.078	-9.52802	-26618.9	-2286.73	-2.38201	-2.92987
0.696	-4.76401	-2.5093e-09	-10978.7	2.38201	0	29.078	-2.38201	29.078	-9.52802	-26318.8	-2291.49	-2.38201	-2.90545
0.697	-2.38201	-2.5093e-09	-9127.84	2.38201	0	29.078	0	26.696	-9.52802	-24606.1	-2301.02	-2.38201	-2.90545
0.698	-2.38201	-2.5093e-09	-9539.93	2.38201	0	26.696	0	26.696	-9.52802	-24537	-2308.16	-2.38201	-2.92987
0.699	-2.38201	-2.5093e-09	-10040.2	2.38201	0	29.078	0	26.696	-9.52802	-25706.6	-2320.07	0	-2.92987
0.7	-2.38201	-2.5093e-09	-7979.72	0	0	26.696	0	29.078	-9.52802	-25537.5	-2301.02	-4.76401	-2.90545
0.701	-1.422e-08	-2.5093e-09	-2184.3	2.38201	0	29.078	0	26.696	-9.52802	-24341.7	-2301.02	0	-2.90545
0.702	-1.422e-08	-2.5093e-09	5149.9	2.38201	0	26.696	-2.38201	29.078	-9.52802	-21585.7	-2336.75	0	-2.90545
0.703	-1.422e-08	-2.5093e-09	3606.36	0	0	26.696	0	29.078	-9.52802	-21700.1	-2324.84	-2.38201	-2.92987
0.704	2.38201	-2.5093e-09	1124.31	0	0	26.696	-2.38201	29.078	-7.14602	-22695.7	-2320.07	-2.38201	-2.92987
0.705	-1.422e-08	-2.5093e-09	3091.84	2.38201	0	26.696	-2.38201	26.696	-7.14602	-21426.1	-2315.31	0	-2.92987
0.706	-2.38201	-2.5093e-09	1843.67	2.38201	0	26.696	-2.38201	26.696	-9.52802	-23067.3	-2327.22	-4.76401	-2.92987
0.707	-2.38201	-2.5093e-09	909.926	0	0	29.078	0	29.078	-7.14602	-23003	-2353.42	-2.38201	-2.92987
0.708	-1.422e-08	-2.5093e-09	3006.09	2.38201	0	29.078	0	29.078	-9.52802	-19422.9	-2341.51	-2.38201	-2.90545
0.709	-2.38201	-2.5093e-09	2351.04	0	0	26.696	0	29.078	-9.52802	-10535.6	-2343.89	-4.76401	-2.90545
0.71	-2.38201	-2.5093e-09	1443.5	0	0	29.078	-2.38201	29.078	-9.52802	13620.3	-2341.51	0	-2.92987
0.711	-2.38201	-2.5093e-09	3113.28	2.38201	0	29.078	-2.38201	29.078	-9.52802	25844.8	-2317.69	-4.76401	-2.92987
0.712	-2.38201	-2.5093e-09	1953.24	0	0	29.078	0	29.078	-9.52802	11088.2	-2317.69	0	-2.92987
0.713	-2.38201	-2.5093e-09	-502.603	2.38201	0	26.696	0	29.078	-9.52802	6457.62	-2291.49	-2.38201	-2.90545
0.714	-2.38201	-2.5093e-09	-1298.19	2.38201	0	29.078	0	29.078	-9.52802	13210.6	-2243.85	-2.38201	-2.90545
0.715	-2.38201	-2.5093e-09	-1486.37	2.38201	0	29.078	0	29.078	-7.14602	6355.19	-2224.79	0	-2.90545
0.716	-2.38201	-2.5093e-09	-1443.5	2.38201	0	29.078	-2.38201	29.078	-9.52802	-20216.1	-2205.74	-2.38201	-2.90545
0.717	-2.38201	-2.5093e-09	-821.792	2.38201	0	29.078	0	29.078	-9.52802	-15733.1	-2196.21	0	-2.90545
0.718	-2.38201	-2.5093e-09	490.693	0	0	29.078	0	29.078	-9.52802	-9108.79	-2177.15	0	-2.90545
0.719	-2.38201	-2.5093e-09	-624.085	2.38201	0	29.078	-2.38201	29.078	-9.52802	-21740.6	-2119.98	0	-2.92987
0.72	-1.422e-08	-2.5093e-09	-1917.51	2.38201	0	29.078	-2.38201	29.078	-9.52802	-10561.8	-2091.4	-2.38201	-2.90545
0.721	-1.422e-08	-2.5093e-09	-1843.67	2.38201	2.38201	29.078	0	29.078	-9.52802	-8942.05	-2165.24	0	-2.90545
0.722	-1.422e-08	-2.5093e-09	-1548.3	2.38201	0	29.078	0	26.696	-7.14602	-10816.7	-2246.23	-2.38201	-2.90545
0.723	-1.422e-08	-2.5093e-09	-1474.46	0	0	26.696	0	29.078	-9.52802	-10514.2	-2227.17	0	-2.92987
0.724	-1.422e-08	-2.5093e-09	-443.053	0	0	26.696	0	26.696	-9.52802	-8113.11	-2203.35	0	-2.92987
0.725	-1.422e-08	-2.5093e-09	-185.796	0	0	26.696	0	29.078	-9.52802	-7527.14	-2241.47	-4.76401	-2.92987
0.726	-1.422e-08	-2.5093e-09	-1317.25	0	0	26.696	0	26.696	-9.52802	-20763.9	-2260.52	-2.38201	-2.90545
0.727	-1.422e-08	-2.38201	-1403	2.38201	0	26.696	0	29.078	-9.52802	-9742.4	-2243.85	0	-2.92987
0.728	-1.422e-08	-2.5093e-09	-1798.41	0	0	26.696	0	26.696	-7.14602	2017.56	-2239.08	-4.76401	-2.92987
0.729	-1.422e-08	-2.38201	-1672.17	2.38201	0	29.078	0	29.078	-9.52802	-8699.08	-2243.85	0	-2.90545
0.73	-1.422e-08	-2.5093e-09	-1536.39	0	0	29.078	0	26.696	-9.52802	-18532	-2241.47	0	-2.92987
0.731	-1.422e-08	-2.5093e-09	-3125.19	0	0	26.696	0	26.696	-7.14602	-15635.5	-2246.23	-4.76401	-2.90545
0.732	-2.38201	-2.5093e-09	-5095.11	2.38201	0	29.078	0	26.696	-9.52802	-8251.27	-2243.85	-2.38201	-2.90545
0.733	-1.422e-08	-2.5093e-09	-4711.61	2.38201	2.38201	29.078	-2.38201	29.078	-9.52802	-13020	-2227.17	-2.38201	-2.92987
0.734	-2.38201	-2.5093e-09	-1969.92	2.38201	0	29.078	0	29.078	-7.14602	-17026.6	-2234.32	0	-2.92987
0.735	-2.38201	-2.5093e-09	-1569.74	0	0	29.078	0	26.696	-9.52802	-9049.24	-2250.99	-2.38201	-2.90545
0.736	-2.38201	-2.5093e-09	-1086.19	0	0	26.696	-2.38201	26.696	-9.52802	-9389.86	-2253.38	0	-2.90545
0.737	-2.38201	-2.5093e-09	4885.49	0	0	29.078	0	29.078	-9.52802	-7639.09	-2267.67	0	-2.90545
0.738	-2.38201	-2.5093e-09	1183.86	2.38201	0	29.078	-2.38201	26.696	-7.14602	-7212.71	-2284.34	0	-2.90545
0.739	-1.422e-08	-2.5093e-09	-1474.46	2.38201	0	29.078	0	29.078	-9.52802	-20604.3	-2286.73	-2.38201	-2.90545
0.74	-1.422e-08	-2.38201	4604.42	2.38201	0	29.078	-2.38201	29.078	-9.52802	-15587.8	-2289.11	2.38201	-2.92987
0.741	-1.422e-08	-2.5093e-09	3015.62	0	0	29.078	0	29.078	-7.14602	-13084.4	-2296.25	2.38201	-2.92987
0.742	-2.38201	-2.5093e-09	314.425	0	0	29.078	-2.38201	29.078	-7.14602	-17288.6	-2308.16	0	-2.92987
0.743	-1.422e-08	-2.5093e-09	-3391.98	2.38201	0	26.696	0	29.078	-9.52802	-14858.9	-2310.55	-2.38201	-2.92987
0.744	-1.422e-08	-2.5093e-09	-5173.72	2.38201	0	26.696	0	29.078	-9.52802	-17298.1	-2298.64	-4.76401	-2.90545
0.745	2.38201	-2.5093e-09	-3263.35	0	0	26.696	0	29.078	-9.52802	-15237.7	-2286.73	0	-2.90545
0.746	-1.422e-08	-2.5093e-09	-3696.87	0	0	26.696	-2.38201	26.696	-7.14602	-15514	-2281.96	-2.38201	-2.90545
0.747	-1.422e-08	-2.5093e-09	-2987.03	0	0	26.696	0	29.078	-7.14602	-18794	-2284.34	0	-2.92987
0.748	-1.422e-08	-2.5093e-09	-2236.7	0	0	29.078	0	29.078	-9.52802	-17407.7	-2284.34	0	-2.92987
0.749	-2.38201	-2.5093e-09	-3889.81	0	0	29.078	-2.38201	29.078	-9.52802	-6388.54	-2281.96	-2.38201	-2.92987
0.75	-1.422e-08	-2.5093e-09	-6057.44	0	0	26.696	0	29.078	-9.52802	15325.8	-2308.16	0	-2.92987
0.751	-1.422e-08	-2.5093e-09	-2848.88	2.38201	0	26.696	0	26.696	-9.52802	9487.53	-2312.93	-2.38201	-2.90545
0.752	-1.422e-08	-2.5093e-09	-1314.87	0	0	26.696	0	29.078	-9.52802	-17329.1	-2289.11	0	-2.90545
0.753	-2.38201	-2.5093e-09	-3792.15	0	0	29.078	0	29.078	-7.14602	-20416.2	-2289.11	0	-2.92987
0.754	-2.38201	-2.5093e-09	-3106.13	0	2.38201	29.078	-2.38201	29.078	-9.52802	-17517.3	-2312.93	-4.76401	-2.90545
0.755	-2.38201	-2.5093e-09	-2927.48	2.38201	0	29.078	-2.38201	29.078	-9.52802	-19973.1	-2329.6	0	-2.92987
0.756	-2.38201	-2.5093e-09	-826.556	2.38201	0	29.078	0	26.696	-9.52802	-19079.9	-2320.07	-2.38201	-2.92987
0.757	-2.38201	-2.5093e-09	1095.72	0	0	29.078	-2.38201	29.078	-9.52802	-18346.2	-2336.75	0	-2.90545
0.758	-2.38201	-2.5093e-09	-490.693	2.38201	0	29.078	-2.38201	29.078	-9.52802	-17295.7	-2355.8	0	-2.92987
0.759	-1.422e-08	-2.5093e-09	-700.31	0	0	29.078	0	29.078	-9.52802	-17352.9	-2334.37	-2.38201	-2.92987
0.76	-2.38201	-2.5093e-09	-1352.98	0	0	26.696	-2.38201	29.078	-7.14602	-16852.7	-2312.93	-2.38201	-2.92987
0.761	-1.422e-08	-2.5093e-09	-2603.53	2.38201	0	29.078	-2.38201	29.078	-9.52802	-16107.1	-2312.93	-2.38201	-2.90545
0.762	-1.422e-08	-2.5093e-09	-2703.58	2.38201	0	29.078	0	29.078	-7.14602	-16559.7	-2315.31	-4.76401	-2.90545
0.763	-1.422e-08	-2.5093e-09	-7196.04	0	0	29.078	0	29.078	-9.52802	-15985.6	-2315.31	0	-2.92987
0.764	-1.422e-08	-2.5093e-09	-11412.2	2.38201	2.38201	26.696	-2.38201	29.078	-9.52802	-16404.9	-2317.69	-2.38201	-2.92987
0.765	-1.422e-08	-2.5093e-09	-8072.62	2.38201	0	26.696	0	26.696	-9.52802	-16312	-2329.6	0	-2.92987
0.766	-1.422e-08	-2.5093e-09	-9194.54	2.38201	0	29.078	0	29.078	-9.52802	-15394.9	-2322.46	-2.38201	-2.92987
0.767	-1.422e-08	-2.5093e-09	-10604.7	0	0	26.696	0	26.696	-9.52802	-14568.3	-2322.46	-4.76401	-2.92987
0.768	-1.422e-08	-2.5093e-09	-8739.58	2.38201	0	26.696	-2.38201	29.078	-9.52802	-13799	-2322.46	-2.38201	-2.92987
0.769	-1.422e-08	-2.5093e-09	-10497.5	2.38201	0	26.696	0	26.696	-7.14602	-13927.6	-2315.31	-2.38201	-2.92987
0.77	-2.38201	-2.5093e-09	-7677.2	0	0	29.078	0	26.696	-9.52802	-13089.1	-2298.64	0	-2.90545
0.771	-2.38201	-2.5093e-09	-1941.33	0	2.38201	26.696	0	29.078	-9.52802	-10302.2	-2274.81	0	-2.92987
0.772	-2.38201	-2.5093e-09	-3542.04	2.38201	0	29.078	0	29.078	-9.52802	-8751.49	-2279.58	-2.38201	-2.92987
0.773	-2.38201	-2.5093e-09	-11135.9	2.38201	0	29.078	0	26.696	-9.52802	-13294	-2293.87	0	-2.90545
0.774	-2.38201	-2.5093e-09	-8999.22	2.38201	0	26.696	-2.38201	29.078	-7.14602	-13839.5	-2281.96	0	-2.92987
0.775	-4.76401	-2.38201	-5328.55	0	0	29.078	0	29.078	-7.14602	-10242.6	-2277.2	-2.38201	-2.92987
0.776	-2.38201	-2.5093e-09	-10857.2	0	0	29.078	-2.38201	26.696	-9.52802	-8594.27	-2305.78	0	-2.90545
0.777	-2.38201	-2.5093e-09	-9127.84	2.38201	0	29.078	0	26.696	-9.52802	1036.17	-2312.93	-2.38201	-2.90545
0.778	-2.38201	-2.5093e-09	-5254.7	2.38201	0	29.078	0	26.696	-9.52802	15980.9	-2315.31	-2.38201	-2.90545
0.779	-2.38201	-2.5093e-09	-8277.47	2.38201	0	26.696	0	29.078	-7.14602	11574.2	-2317.69	0	-2.92987
0.78	-1.422e-08	-2.5093e-09	-9628.07	0	0	26.696	-2.38201	26.696	-9.52802	8263.18	-2312.93	0	-2.90545
0.781	-1.422e-08	-2.5093e-09	-8708.61	0	0	26.696	0	26.696	-9.52802	16902.7	-2296.25	-2.38201	-2.90545
0.782	-1.422e-08	-2.5093e-09	-8634.77	2.38201	0	26.696	-2.38201	29.078	-9.52802	-2729.78	-2277.2	0	-2.92987
0.783	-1.422e-08	-2.5093e-09	-8872.97	2.38201	0	26.696	0	29.078	-9.52802	-8882.5	-2272.43	-2.38201	-2.92987
0.784	-1.422e-08	-2.5093e-09	-9416.07	2.38201	0	26.696	-2.38201	29.078	-9.52802	3527.75	-2277.2	-2.38201	-2.92987
0.785	-1.422e-08	-2.5093e-09	-7084.08	0	0	26.696	0	29.078	-9.52802	1055.23	-2291.49	0	-2.92987
0.786	-1.422e-08	-2.5093e-09	-1629.29	2.38201	0	26.696	-2.38201	26.696	-9.52802	-5197.54	-2298.64	-2.38201	-2.92987
0.787	-1.422e-08	-2.5093e-09	-5211.83	0	0	26.696	-2.38201	26.696	-9.52802	-1491.14	-2291.49	-2.38201	-2.92987
0.788	-1.422e-08	-2.38201	-11767.1	2.38201	0	26.696	0	29.078	-9.52802	-459.727	-2279.58	-2.38201	-2.92987
0.789	-2.38201	-2.5093e-09	-8761.02	0	0	26.696	0	29.078	-9.52802	-4528.19	-2279.58	-4.76401	-2.92987
0.79	-1.422e-08	-2.5093e-09	-8930.14	0	0	26.696	-2.38201	29.078	-9.52802	-4621.09	-2298.64	0	-2.92987
0.791	-1.422e-08	-2.5093e-09	-11436	2.38201	0	29.078	0	29.078	-7.14602	693.164	-2293.87	-2.38201	-2.92987
0.792	-1.422e-08	-2.5093e-09	-7848.71	0	0	26.696	0	26.696	-9.52802	18277.1	-2277.2	-4.76401	-2.92987
0.793	-1.422e-08	-2.38201	-2010.41	2.38201	0	26.696	-2.38201	29.078	-9.52802	-962.33	-2272.43	-2.38201	-2.90545
0.794	-2.38201	-2.5093e-09	-3525.37	0	0	26.696	-2.38201	29.078	-9.52802	-30989.9	-2279.58	-2.38201	-2.90545
0.795	-2.38201	-2.5093e-09	-11929.1	0	0	26.696	0	29.078	-9.52802	-17226.7	-2303.4	-2.38201	-2.90545
0.796	-2.38201	-2.5093e-09	-10509.4	2.38201	2.38201	29.078	0	29.078	-9.52802	-16007.1	-2296.25	-2.38201	-2.92987
0.797	-2.38201	-2.5093e-09	-7874.91	2.38201	0	29.078	-2.38201	29.078	-9.52802	-22169.3	-2296.25	0	-2.92987
0.798	-1.422e-08	-2.5093e-09	-9165.96	2.38201	0	29.078	-2.38201	26.696	-9.52802	-17481.5	-2317.69	0	-2.92987
0.799	-1.422e-08	-2.5093e-09	-5583.42	0	0	29.078	0	29.078	-9.52802	-21647.7	-2298.64	0	-2.92987
0.8	-1.422e-08	-2.5093e-09	-5395.24	2.38201	2.38201	26.696	-2.38201	26.696	-9.52802	-16716.9	-2286.73	0	-2.90545
0.801	-1.422e-08	-2.5093e-09	-5678.7	0	0	29.078	-2.38201	26.696	-9.52802	-12993.8	-2298.64	0	-2.92987
0.802	-1.422e-08	-2.5093e-09	-4990.3	2.38201	2.38201	26.696	0	26.696	-7.14602	-19268	-2291.49	-4.76401	-2.92987
0.803	-1.422e-08	-2.5093e-09	-5955.01	0	2.38201	26.696	-2.38201	26.696	-7.14602	-20278	-2289.11	0	-2.92987
0.804	2.38201	-2.5093e-09	-5180.86	2.38201	2.38201	26.696	0	29.078	-9.52802	-15776	-2303.4	0	-2.90545
0.805	-1.422e-08	-2.5093e-09	-5802.56	0	0	26.696	-2.38201	29.078	-9.52802	-15504.5	-2329.6	-2.38201	-2.90545
0.806	-1.422e-08	-2.5093e-09	-6131.28	0	0	26.696	-2.38201	29.078	-7.14602	-18367.6	-2324.84	2.38201	-2.92987
0.807	-2.38201	-2.5093e-09	-5533.4	2.38201	0	26.696	0	26.696	-9.52802	-16986.1	-2305.78	-4.76401	-2.92987
0.808	-2.38201	-2.5093e-09	-6726.78	0	0	26.696	0	29.078	-9.52802	-11216.9	-2317.69	-2.38201	-2.92987
0.809	-1.422e-08	-2.5093e-09	-7710.55	2.38201	0	26.696	-2.38201	29.078	-7.14602	-12067.2	-2315.31	-2.38201	-2.92987
0.81	-1.422e-08	-2.38201	-8296.52	0	0	29.078	0	29.078	-7.14602	-14944.7	-2301.02	-2.38201	-2.92987
0.811	-2.38201	-2.5093e-09	-8329.87	0	0	29.078	-2.38201	26.696	-9.52802	-11507.5	-2303.4	0	-2.90545
0.812	-1.422e-08	-2.5093e-09	-7910.64	0	2.38201	29.078	0	29.078	-9.52802	6786.33	-2296.25	-2.38201	-2.90545
0.813	-2.38201	-2.5093e-09	-8660.97	0	0	29.078	-2.38201	26.696	-9.52802	25530.3	-2317.69	-2.38201	-2.90545
0.814	-2.38201	-2.38201	-9361.28	2.38201	2.38201	29.078	-2.38201	29.078	-9.52802	8048.8	-2334.37	-2.38201	-2.92987
0.815	-2.38201	-2.38201	-9082.59	2.38201	0	26.696	0	26.696	-9.52802	2200.97	-2293.87	-2.38201	-2.92987
0.816	-2.38201	-2.5093e-09	-8401.33	2.38201	0	29.078	-2.38201	29.078	-9.52802	13375	-2129.51	0	-2.90545
0.817	-4.76401	-2.5093e-09	-8327.49	0	0	29.078	-2.38201	29.078	-9.52802	15776	-1903.22	0	-2.90545
0.818	-4.76401	-2.5093e-09	-8301.29	2.38201	0	29.078	-2.38201	29.078	-9.52802	36035	-1919.9	-4.76401	-2.90545
0.819	-2.38201	-2.5093e-09	-7505.7	2.38201	0	29.078	-2.38201	29.078	-9.52802	33703	-1991.36	0	-2.90545
0.82	-1.422e-08	-2.5093e-09	-7615.27	0	0	29.078	-2.38201	26.696	-9.52802	25456.5	-1943.72	-2.38201	-2.92987
0.821	-1.422e-08	-2.5093e-09	-7953.52	2.38201	0	29.078	-2.38201	26.696	-9.52802	33419.5	-1991.36	0	-2.92987
0.822	-2.38201	-2.5093e-09	-7598.6	2.38201	0	29.078	0	29.078	-7.14602	27798	-1991.36	0	-2.92987
0.823	-1.422e-08	-2.5093e-09	-8098.82	2.38201	2.38201	29.078	0	26.696	-9.52802	30482.5	-1974.68	-2.38201	-2.92987
0.824	-1.422e-08	-2.5093e-09	-8510.9	2.38201	0	26.696	0	29.078	-9.52802	32059.4	-2010.41	-2.38201	-2.92987
0.825	-1.422e-08	-2.5093e-09	-8796.75	2.38201	0	24.314	-2.38201	29.078	-9.52802	29513	-1993.74	0	-2.92987
0.826	-1.422e-08	-2.5093e-09	-9320.79	0	0	26.696	0	26.696	-9.52802	33741.1	-2010.41	-4.76401	-2.92987
0.827	-1.422e-08	-2.5093e-09	-9013.51	2.38201	2.38201	26.696	-2.38201	26.696	-9.52802	31485.3	-2012.79	0	-2.92987
0.828	-1.422e-08	-2.5093e-09	-8722.9	2.38201	0	29.078	0	26.696	-9.52802	30606.4	-1993.74	-2.38201	-2.92987
0.829	-1.422e-08	-2.5093e-09	-8477.56	0	0	29.078	0	29.078	-7.14602	30287.2	-2012.79	-2.38201	-2.90545
0.83	-2.38201	-2.5093e-09	-7979.72	0	0	26.696	0	29.078	-9.52802	28310.1	-2015.18	0	-2.92987
0.831	-1.422e-08	-2.38201	-6602.92	2.38201	0	26.696	0	26.696	-9.52802	27578.9	-2010.41	-4.76401	-2.95428
0.832	-2.38201	-2.5093e-09	-6064.59	0	2.38201	29.078	0	29.078	-9.52802	25456.5	-2010.41	-2.38201	-2.92987
0.833	-1.422e-08	-2.5093e-09	-6774.42	0	0	29.078	0	29.078	-7.14602	26006.7	-2029.47	0	-2.90545
0.834	-2.38201	-2.5093e-09	-6571.95	0	0	26.696	0	26.696	-9.52802	26113.9	-2050.91	-2.38201	-2.90545
0.835	-2.38201	-2.5093e-09	-6674.38	2.38201	0	29.078	-2.38201	29.078	-9.52802	26461.7	-2024.7	0	-2.92987
0.836	-4.76401	-2.5093e-09	-6595.77	0	0	29.078	0	29.078	-9.52802	28565	-2034.23	0	-2.90545
0.837	-2.38201	-2.5093e-09	-6788.71	0	0	29.078	-2.38201	26.696	-9.52802	27412.1	-2065.2	-2.38201	-2.90545
0.838	-2.38201	-2.38201	-6969.75	2.38201	0	29.078	-2.38201	29.078	-7.14602	26692.8	-2062.82	0	-2.90545
0.839	-1.422e-08	-2.5093e-09	-6336.13	0	0	29.078	0	29.078	-9.52802	27469.3	-2062.82	-2.38201	-2.92987
0.84	-2.38201	-2.5093e-09	-6457.62	2.38201	0	26.696	0	29.078	-9.52802	27214.4	-2062.82	-2.38201	-2.92987
0.841	-1.422e-08	-2.5093e-09	-6631.5	0	0	26.696	-2.38201	26.696	-9.52802	27671.8	-2043.76	0	-2.92987
0.842	-1.422e-08	-2.5093e-09	-7791.54	0	0	26.696	0	29.078	-9.52802	28231.5	-2046.14	-2.38201	-2.92987
0.843	-2.38201	-2.5093e-09	-7965.43	2.38201	0	26.696	0	26.696	-9.52802	30599.2	-2058.05	0	-2.92987
0.844	2.38201	-2.5093e-09	-7453.29	2.38201	2.38201	26.696	-2.38201	29.078	-7.14602	32226.1	-2036.61	-2.38201	-2.92987
0.845	-1.422e-08	-2.5093e-09	-7608.12	0	2.38201	26.696	-2.38201	29.078	-9.52802	30892.2	-2017.56	-4.76401	-2.92987
0.846	-1.422e-08	-2.5093e-09	-7176.98	2.38201	2.38201	26.696	0	29.078	-9.52802	30103.8	-2027.09	0	-2.92987
0.847	2.38201	-2.5093e-09	-7960.66	0	2.38201	29.078	0	26.696	-9.52802	30308.6	-2043.76	-2.38201	-2.92987
0.848	-1.422e-08	-2.5093e-09	-8470.41	2.38201	0	29.078	0	29.078	-7.14602	30932.7	-2034.23	-4.76401	-2.92987
0.849	-2.38201	-2.5093e-09	-8267.94	0	0	24.314	-2.38201	26.696	-9.52802	31895.1	-2081.87	-2.38201	-2.92987
0.85	-1.422e-08	-2.5093e-09	-7746.28	0	0	26.696	0	29.078	-9.52802	32038	-2248.61	-2.38201	-2.90545
0.851	-2.38201	-2.5093e-09	-5666.79	2.38201	2.38201	29.078	0	29.078	-9.52802	31123.3	-2382.01	0	-2.92987
0.852	-2.38201	-2.5093e-09	-7143.63	0	0	26.696	0	26.696	-9.52802	31737.8	-2389.15	-2.38201	-2.90545
0.853	-2.38201	-2.5093e-09	-9728.11	2.38201	0	29.078	0	26.696	-9.52802	33481.5	-2403.44	0	-2.90545
0.854	-1.422e-08	-2.5093e-09	-7832.03	0	2.38201	26.696	-2.38201	26.696	-9.52802	32769.2	-2417.74	-2.38201	-2.92987
0.855	-2.38201	-2.38201	-7970.19	2.38201	0	29.078	-2.38201	29.078	-9.52802	32166.6	-2405.83	-2.38201	-2.92987
0.856	-1.422e-08	-2.5093e-09	-9070.68	2.38201	0	29.078	0	26.696	-7.14602	33100.3	-2412.97	-2.38201	-2.90545
0.857	-2.38201	-2.5093e-09	-7984.48	0	0	26.696	-2.38201	26.696	-9.52802	33483.8	-2412.97	0	-2.90545
0.858	-1.422e-08	-2.5093e-09	-6924.49	2.38201	0	29.078	-2.38201	29.078	-9.52802	33996	-2412.97	-2.38201	-2.90545
0.859	-1.422e-08	-2.5093e-09	-6841.12	2.38201	0	29.078	-2.38201	26.696	-9.52802	33941.2	-2412.97	-2.38201	-2.90545
0.86	-1.422e-08	-2.5093e-09	-10437.9	2.38201	0	26.696	0	26.696	-9.52802	32371.5	-2393.92	0	-2.90545
0.861	2.38201	-2.5093e-09	-10711.9	2.38201	0	29.078	0	29.078	-7.14602	33226.6	-2408.21	-2.38201	-2.92987
0.862	-1.422e-08	-2.5093e-09	-7974.95	0	0	29.078	0	26.696	-9.52802	37183.1	-2420.12	0	-2.92987
0.863	2.38201	-2.5093e-09	-9246.94	2.38201	2.38201	29.078	0	29.078	-9.52802	36282.7	-2410.59	0	-2.90545
0.864	-1.422e-08	-2.5093e-09	-9549.46	0	2.38201	26.696	-2.38201	29.078	-9.52802	33333.8	-2412.97	-4.76401	-2.90545
0.865	-1.422e-08	-2.5093e-09	-9444.65	0	2.38201	26.696	-2.38201	29.078	-9.52802	35039.3	-2422.5	-2.38201	-2.92987
0.866	-1.422e-08	-2.38201	-10518.9	0	0	24.314	0	26.696	-9.52802	34574.8	-2427.26	-2.38201	-2.90545
0.867	-1.422e-08	-2.5093e-09	-10121.1	0	2.38201	26.696	0	26.696	-9.52802	31566.3	-2424.88	-2.38201	-2.92987
0.868	-1.422e-08	-2.5093e-09	-10037.8	2.38201	2.38201	26.696	0	26.696	-7.14602	28960.4	-2432.03	-2.38201	-2.92987
0.869	-1.422e-08	-2.5093e-09	-9844.83	0	2.38201	29.078	0	29.078	-7.14602	27278.7	-2441.56	-2.38201	-2.92987
0.87	-1.422e-08	-2.5093e-09	-9761.46	0	0	26.696	-2.38201	29.078	-9.52802	20802.1	-2441.56	0	-2.92987
0.871	-1.422e-08	-2.5093e-09	-10199.7	0	0	29.078	-2.38201	26.696	-9.52802	9235.03	-2439.17	-2.38201	-2.90545
0.872	-1.422e-08	-2.5093e-09	-10164	0	0	29.078	0	26.696	-9.52802	16400.1	-2429.65	0	-2.90545
0.873	-1.422e-08	-2.38201	-9840.06	2.38201	0	29.078	-2.38201	26.696	-7.14602	15318.7	-2422.5	0	-2.90545
0.874	-1.422e-08	-2.5093e-09	-9020.65	2.38201	0	29.078	-2.38201	26.696	-9.52802	1574.51	-2422.5	-2.38201	-2.90545
0.875	-1.422e-08	-2.5093e-09	-9046.86	0	0	29.078	0	29.078	-9.52802	24608.5	-2434.41	0	-2.90545
0.876	-2.38201	-2.5093e-09	-9916.29	0	2.38201	26.696	-2.38201	26.696	-9.52802	11600.4	-2453.47	-2.38201	-2.92987
0.877	-2.38201	-2.5093e-09	-9973.46	2.38201	0	29.078	0	26.696	-9.52802	-9790.04	-2448.7	-2.38201	-2.90545
0.878	-1.422e-08	-2.5093e-09	-10099.7	2.38201	0	29.078	-2.38201	29.078	-7.14602	26378.3	-2429.65	0	-2.92987
0.879	-2.38201	-2.5093e-09	-9821.01	2.38201	0	29.078	0	26.696	-9.52802	30201.4	-2432.03	-2.38201	-2.90545
0.88	-2.38201	-2.5093e-09	-9299.35	2.38201	0	29.078	-2.38201	29.078	-9.52802	32676.3	-2436.79	0	-2.92987
0.881	-1.422e-08	-2.5093e-09	-9959.16	0	0	29.078	0	29.078	-9.52802	40043.9	-2441.56	2.38201	-2.90545
0.882	2.38201	-2.5093e-09	-9904.38	0	0	29.078	-2.38201	26.696	-9.52802	29077.1	-2434.41	-2.38201	-2.92987
0.883	-1.422e-08	-2.5093e-09	-8622.86	2.38201	0	26.696	0	29.078	-9.52802	36835.3	-2417.74	0	-2.92987
0.884	-1.422e-08	-2.5093e-09	-7848.71	0	0	26.696	0	29.078	-9.52802	34041.2	-2415.35	-2.38201	-2.92987
0.885	-1.422e-08	-2.5093e-09	-8658.59	2.38201	0	26.696	0	26.696	-9.52802	33664.9	-2417.74	-2.38201	-2.92987
0.886	-1.422e-08	-2.5093e-09	-8782.45	0	2.38201	26.696	-2.38201	26.696	-9.52802	37407	-2434.41	0	-2.92987
0.887	-2.38201	-2.5093e-09	-7572.39	0	0	26.696	0	29.078	-7.14602	32650.1	-2443.94	-2.38201	-2.92987
0.888	-1.422e-08	-2.5093e-09	-7267.5	0	0	26.696	-2.38201	26.696	-7.14602	33984.1	-2432.03	-4.76401	-2.92987
0.889	-1.422e-08	-2.5093e-09	-6069.35	0	2.38201	26.696	0	26.696	-9.52802	32390.5	-2443.94	0	-2.90545
0.89	-1.422e-08	-2.5093e-09	-5714.43	2.38201	0	26.696	0	29.078	-9.52802	32921.7	-2441.56	-4.76401	-2.90545
0.891	-2.38201	-2.5093e-09	-5347.6	2.38201	2.38201	29.078	-2.38201	29.078	-7.14602	33960.2	-2439.17	-2.38201	-2.90545
0.892	-1.422e-08	-2.5093e-09	-4630.62	2.38201	2.38201	29.078	-2.38201	29.078	-9.52802	32509.6	-2448.7	-2.38201	-2.92987
0.893	-2.38201	-2.5093e-09	-6095.55	0	0	29.078	-2.38201	29.078	-9.52802	32535.8	-2451.08	-2.38201	-2.90545
0.894	-2.38201	-2.5093e-09	-3966.04	2.38201	0	29.078	-2.38201	26.696	-9.52802	30989.9	-2458.23	0	-2.92987
0.895	-2.38201	-2.5093e-09	-3901.72	2.38201	0	29.078	-2.38201	29.078	-9.52802	32171.4	-2448.7	0	-2.92987
0.896	-2.38201	-2.5093e-09	-7186.51	2.38201	0	29.078	0	29.078	-9.52802	32466.7	-2436.79	-2.38201	-2.90545
0.897	-2.38201	-2.5093e-09	-5078.44	2.38201	0	29.078	0	29.078	-9.52802	31930.8	-2436.79	0	-2.92987
0.898	-1.422e-08	-2.5093e-09	-5528.63	0	0	29.078	0	29.078	-9.52802	32914.5	-2446.32	-2.38201	-2.92987
0.899	-1.422e-08	-2.5093e-09	-6143.19	0	0	29.078	-2.38201	29.078	-7.14602	31883.1	-2462.99	-2.38201	-2.92987
0.9	-1.422e-08	-2.5093e-09	-4399.56	2.38201	2.38201	29.078	0	29.078	-9.52802	31842.6	-2462.99	-2.38201	-2.92987
0.901	-1.422e-08	-2.5093e-09	-5330.93	0	2.38201	26.696	0	26.696	-9.52802	30130	-2455.85	0	-2.92987
0.902	-1.422e-08	-2.5093e-09	-5280.91	0	0	29.078	-2.38201	29.078	-9.52802	27371.6	-2465.38	2.38201	-2.92987
0.903	2.38201	-2.5093e-09	-5452.41	2.38201	2.38201	26.696	0	29.078	-9.52802	28224.4	-2479.67	-2.38201	-2.92987
0.904	-1.422e-08	-2.5093e-09	-5740.63	0	0	26.696	0	29.078	-9.52802	28014.8	-2470.14	-2.38201	-2.92987
0.905	-1.422e-08	-2.5093e-09	-6124.14	2.38201	0	24.314	-2.38201	29.078	-9.52802	26826.1	-2465.38	0	-2.90545
0.906	-1.422e-08	-2.5093e-09	-7026.92	0	2.38201	26.696	0	26.696	-9.52802	26121.1	-2484.43	-2.38201	-2.92987
0.907	-1.422e-08	-2.5093e-09	-6643.41	0	2.38201	26.696	-2.38201	29.078	-9.52802	25204	-2474.9	0	-2.92987
0.908	-1.422e-08	-2.5093e-09	-6829.21	2.38201	2.38201	26.696	0	29.078	-9.52802	25818.6	-2453.47	0	-2.92987
0.909	-1.422e-08	-2.5093e-09	-7053.12	2.38201	0	29.078	0	26.696	-9.52802	25230.2	-2472.52	0	-2.92987
0.91	-1.422e-08	-2.5093e-09	-6571.95	0	2.38201	26.696	0	26.696	-7.14602	25065.8	-2486.81	0	-2.92987
0.911	-1.422e-08	-2.5093e-09	-6083.64	2.38201	0	26.696	0	26.696	-9.52802	25856.7	-2474.9	0	-2.92987
0.912	-1.422e-08	-2.38201	-5907.37	2.38201	2.38201	29.078	0	26.696	-9.52802	25223.1	-2482.05	-2.38201	-2.92987
0.913	-2.38201	-2.5093e-09	-6767.28	2.38201	0	29.078	0	29.078	-9.52802	25489.8	-2484.43	0	-2.90545
0.914	-2.38201	-2.5093e-09	-7060.26	0	2.38201	29.078	0	26.696	-9.52802	24756.2	-2477.29	-2.38201	-2.90545
0.915	-1.422e-08	-2.5093e-09	-5773.98	0	2.38201	29.078	-2.38201	26.696	-9.52802	22624.3	-2467.76	0	-2.90545
0.916	-2.38201	-2.5093e-09	-6479.05	0	2.38201	29.078	-2.38201	29.078	-9.52802	22247.9	-2465.38	-2.38201	-2.90545
0.917	-2.38201	-2.5093e-09	-6803.01	0	0	29.078	0	29.078	-9.52802	21590.5	-2472.52	-2.38201	-2.92987
0.918	-2.38201	-2.5093e-09	-4513.9	2.38201	0	29.078	-2.38201	29.078	-9.52802	21607.2	-2470.14	0	-2.90545
0.919	-1.422e-08	-2.5093e-09	-5807.33	2.38201	2.38201	29.078	-2.38201	29.078	-9.52802	22217	-2470.14	0	-2.92987
0.92	-1.422e-08	-2.5093e-09	-7422.33	0	0	29.078	-2.38201	29.078	-9.52802	21704.8	-2467.76	-2.38201	-2.92987
0.921	-1.422e-08	-2.5093e-09	-6214.65	2.38201	2.38201	29.078	0	26.696	-9.52802	21183.2	-2460.61	0	-2.92987
0.922	-1.422e-08	-2.5093e-09	-5554.84	0	0	29.078	0	26.696	-7.14602	20902.1	-2446.32	-2.38201	-2.90545
0.923	-1.422e-08	-2.5093e-09	-6681.52	2.38201	0	29.078	0	29.078	-7.14602	22641	-2455.85	-4.76401	-2.92987
0.924	-1.422e-08	-2.5093e-09	-7358.01	0	2.38201	29.078	0	26.696	-9.52802	23631.9	-2451.08	0	-2.92987
0.925	-1.422e-08	-2.5093e-09	-6641.03	2.38201	0	26.696	0	29.078	-7.14602	23717.6	-2429.65	-2.38201	-2.92987
0.926	-1.422e-08	-2.5093e-09	-7079.32	0	0	26.696	-2.38201	29.078	-9.52802	25480.3	-2427.26	-2.38201	-2.92987
0.927	-1.422e-08	-2.5093e-09	-6955.46	0	0	26.696	-2.38201	29.078	-9.52802	25401.7	-2417.74	0	-2.90545
0.928	-2.38201	-2.5093e-09	-6057.44	0	2.38201	26.696	-2.38201	26.696	-9.52802	24065.4	-2412.97	-4.76401	-2.92987
0.929	-2.38201	-2.5093e-09	-6614.83	2.38201	0	26.696	-2.38201	26.696	-9.52802	23731.9	-2422.5	-2.38201	-2.90545
0.93	-1.422e-08	-2.5093e-09	-6857.79	2.38201	2.38201	29.078	0	26.696	-9.52802	24175	-2432.03	-2.38201	-2.92987
0.931	-1.422e-08	-2.5093e-09	-3091.84	2.38201	0	26.696	-2.38201	26.696	-9.52802	24275	-2439.17	-4.76401	-2.92987
0.932	-2.38201	-2.5093e-09	-2096.16	2.38201	0	29.078	-2.38201	29.078	-7.14602	24046.3	-2427.26	0	-2.92987
0.933	-1.422e-08	-2.5093e-09	-7970.19	2.38201	2.38201	29.078	-2.38201	26.696	-9.52802	25092	-2415.35	-4.76401	-2.92987
0.934	-1.422e-08	-2.5093e-09	-6540.99	2.38201	0	26.696	-2.38201	26.696	-7.14602	26585.6	-2436.79	0	-2.92987
0.935	-2.38201	-2.5093e-09	-5349.98	2.38201	2.38201	26.696	0	26.696	-7.14602	26964.3	-2465.38	-2.38201	-2.92987
0.936	-1.422e-08	-2.5093e-09	-7622.42	0	0	29.078	0	29.078	-9.52802	26168.7	-2460.61	0	-2.92987
0.937	-2.38201	-2.5093e-09	-4992.68	0	0	29.078	-2.38201	26.696	-9.52802	25856.7	-2436.79	0	-2.92987
0.938	-1.422e-08	-2.5093e-09	-5771.6	0	0	29.078	-2.38201	29.078	-9.52802	25618.5	-2429.65	-2.38201	-2.92987
0.939	-1.422e-08	-2.5093e-09	-7550.96	0	0	29.078	0	26.696	-9.52802	25682.8	-2432.03	0	-2.90545
0.94	-2.38201	-2.5093e-09	-6976.89	0	0	29.078	0	26.696	-9.52802	26611.8	-2434.41	-2.38201	-2.92987
0.941	2.38201	-2.5093e-09	-6700.58	2.38201	0	29.078	0	29.078	-9.52802	25680.4	-2420.12	-2.38201	-2.92987
0.942	-1.422e-08	-2.5093e-09	-4978.39	2.38201	2.38201	29.078	0	26.696	-9.52802	25104	-2386.77	0	-2.90545
0.943	-1.422e-08	-2.5093e-09	-3158.54	0	2.38201	26.696	-2.38201	29.078	-7.14602	25704.2	-2401.06	0	-2.90545
0.944	2.38201	-2.5093e-09	-4013.68	0	2.38201	29.078	-2.38201	29.078	-9.52802	24908.6	-2429.65	-4.76401	-2.90545
0.945	-1.422e-08	-2.5093e-09	-2956.07	2.38201	2.38201	26.696	0	29.078	-9.52802	24970.6	-2427.26	-2.38201	-2.92987
0.946	-1.422e-08	-2.5093e-09	-3918.4	2.38201	2.38201	26.696	0	29.078	-9.52802	25761.4	-2458.23	0	-2.92987
0.947	-1.422e-08	-2.5093e-09	-8741.96	0	0	26.696	-2.38201	29.078	-9.52802	26125.8	-2462.99	-4.76401	-2.90545
0.948	-1.422e-08	-2.5093e-09	-7203.18	0	0	26.696	-2.38201	26.696	-9.52802	25466	-2467.76	-2.38201	-2.92987
0.949	-1.422e-08	-2.5093e-09	-6905.43	2.38201	0	26.696	-2.38201	29.078	-9.52802	24882.4	-2479.67	-2.38201	-2.92987
0.95	-1.422e-08	-2.5093e-09	-8260.79	2.38201	0	26.696	-2.38201	29.078	-7.14602	26194.9	-2472.52	-2.38201	-2.92987
0.951	-2.38201	-2.5093e-09	-6645.79	2.38201	0	26.696	0	29.078	-9.52802	26995.3	-2486.81	0	-2.90545
0.952	-1.422e-08	-2.5093e-09	-7703.4	2.38201	2.38201	29.078	0	29.078	-9.52802	26433.1	-2486.81	-2.38201	-2.90545
0.953	-1.422e-08	-2.5093e-09	-7839.18	0	2.38201	26.696	-2.38201	26.696	-9.52802	26025.8	-2479.67	0	-2.90545
0.954	-1.422e-08	-2.5093e-09	-7791.54	0	0	26.696	-2.38201	29.078	-9.52802	26133	-2462.99	0	-2.92987
0.955	-1.422e-08	-2.5093e-09	-8153.6	2.38201	0	29.078	0	26.696	-9.52802	25647.1	-2462.99	-4.76401	-2.92987
0.956	-4.76401	-2.5093e-09	-8365.6	2.38201	0	29.078	0	29.078	-7.14602	25277.8	-2498.72	0	-2.92987
0.957	-2.38201	-2.5093e-09	-9585.19	0	0	29.078	0	29.078	-9.52802	25470.8	-2496.34	-2.38201	-2.92987
0.958	2.38201	-2.5093e-09	-7072.17	2.38201	0	26.696	0	26.696	-9.52802	25327.9	-2484.43	0	-2.92987
0.959	-1.422e-08	-2.5093e-09	-3260.97	0	0	29.078	0	26.696	-9.52802	25370.7	-2479.67	0	-2.92987
0.96	-1.422e-08	-2.5093e-09	-2877.46	2.38201	0	26.696	-2.38201	26.696	-9.52802	25516	-2477.29	0	-2.90545
0.961	-1.422e-08	-2.5093e-09	-7150.78	2.38201	2.38201	29.078	0	29.078	-9.52802	25582.7	-2482.05	-2.38201	-2.90545
0.962	-1.422e-08	-2.5093e-09	-7405.65	0	2.38201	29.078	0	29.078	-7.14602	25556.5	-2482.05	0	-2.90545
0.963	-1.422e-08	-2.5093e-09	-5114.17	2.38201	0	29.078	0	29.078	-9.52802	26059.1	-2493.96	-2.38201	-2.92987
0.964	2.38201	-2.5093e-09	-6986.42	0	2.38201	29.078	-4.76401	26.696	-9.52802	27157.2	-2513.02	0	-2.92987
0.965	-1.422e-08	-2.5093e-09	-6195.6	2.38201	0	26.696	0	29.078	-9.52802	27476.4	-2522.54	0	-2.90545
0.966	-1.422e-08	-2.5093e-09	-5592.95	2.38201	0	26.696	0	26.696	-7.14602	27490.7	-2520.16	-4.76401	-2.92987
0.967	-1.422e-08	-2.5093e-09	-2336.75	0	0	26.696	0	29.078	-9.52802	27652.7	-2513.02	0	-2.92987
0.968	-1.422e-08	-2.5093e-09	3425.32	0	2.38201	26.696	0	26.696	-9.52802	27950.4	-2505.87	0	-2.92987
0.969	-1.422e-08	-2.5093e-09	1829.38	0	0	26.696	0	29.078	-9.52802	28736.5	-2491.58	-4.76401	-2.92987
0.97	-1.422e-08	-2.5093e-09	566.917	2.38201	2.38201	26.696	-2.38201	29.078	-7.14602	28879.4	-2501.11	0	-2.92987
0.971	-1.422e-08	-2.5093e-09	1400.62	0	0	26.696	0	29.078	-7.14602	28715.1	-2520.16	-2.38201	-2.90545
0.972	-1.422e-08	-2.5093e-09	-555.007	2.38201	0	29.078	-2.38201	26.696	-9.52802	28803.2	-2501.11	0	-2.90545
0.973	-1.422e-08	-2.5093e-09	-3989.86	0	0	29.078	-2.38201	29.078	-9.52802	29017.6	-2501.11	-2.38201	-2.90545
0.974	-2.38201	-2.5093e-09	-8017.83	2.38201	2.38201	29.078	-2.38201	26.696	-9.52802	29491.6	-2520.16	-2.38201	-2.90545
0.975	-1.422e-08	-2.5093e-09	-6774.42	0	0	29.078	-2.38201	29.078	-9.52802	29282	-2529.69	0	-2.90545
0.976	-1.422e-08	-2.5093e-09	-5014.12	2.38201	2.38201	29.078	-2.38201	26.696	-9.52802	28674.6	-2532.07	0	-2.90545
0.977	-2.38201	-2.5093e-09	-3365.77	0	0	29.078	-2.38201	26.696	-9.52802	28450.7	-2527.31	-2.38201	-2.90545
0.978	-1.422e-08	-2.5093e-09	802.736	2.38201	0	29.078	0	29.078	-9.52802	28605.5	-2510.63	0	-2.92987
0.979	-1.422e-08	-2.5093e-09	-1057.61	2.38201	0	29.078	-2.38201	29.078	-9.52802	28441.1	-2508.25	-2.38201	-2.92987
0.98	-1.422e-08	-2.5093e-09	-4668.73	2.38201	0	29.078	-2.38201	29.078	-9.52802	29091.4	-2505.87	-2.38201	-2.92987
0.981	-1.422e-08	-2.5093e-09	-5087.96	2.38201	0	29.078	0	29.078	-9.52802	29841.8	-2510.63	-2.38201	-2.92987
0.982	2.38201	-2.38201	-2422.5	2.38201	2.38201	29.078	-2.38201	29.078	-7.14602	28091	-2517.78	0	-2.90545
0.983	-1.422e-08	-2.38201	3282.4	0	2.38201	29.078	0	29.078	-9.52802	28626.9	-2498.72	0	-2.92987
0.984	-1.422e-08	-2.5093e-09	1979.45	0	0	29.078	-2.38201	29.078	-7.14602	30470.6	-2477.29	-2.38201	-2.92987
0.985	-1.422e-08	-2.5093e-09	-688.4	2.38201	0	26.696	0	29.078	-9.52802	28769.9	-2470.14	-4.76401	-2.92987
0.986	-1.422e-08	-2.5093e-09	1695.99	2.38201	0	26.696	0	29.078	-9.52802	28753.2	-2472.52	0	-2.90545
0.987	-1.422e-08	-2.5093e-09	1107.63	2.38201	0	26.696	0	26.696	-9.52802	28729.4	-2482.05	-2.38201	-2.92987
0.988	2.38201	-2.5093e-09	502.603	2.38201	0	26.696	0	26.696	-9.52802	27612.2	-2486.81	0	-2.92987
0.989	-1.422e-08	-2.5093e-09	283.459	2.38201	0	26.696	0	26.696	-9.52802	28048.1	-2484.43	-2.38201	-2.90545
0.99	-1.422e-08	-2.5093e-09	-1100.49	2.38201	0	26.696	-2.38201	29.078	-9.52802	27821.8	-2505.87	0	-2.92987
0.991	-1.422e-08	-2.5093e-09	-4137.54	2.38201	2.38201	29.078	0	26.696	-9.52802	28212.5	-2513.02	-2.38201	-2.92987
0.992	-1.422e-08	-2.5093e-09	-7162.69	0	0	29.078	0	29.078	-9.52802	28781.8	-2513.02	-4.76401	-2.92987
0.993	-1.422e-08	-2.5093e-09	-6147.96	0	0	26.696	0	29.078	-9.52802	29186.7	-2510.63	-2.38201	-2.90545
0.994	-1.422e-08	-2.5093e-09	-5678.7	2.38201	0	26.696	0	29.078	-9.52802	30487.3	-2498.72	0	-2.90545
0.995	-1.422e-08	-2.5093e-09	-6438.56	0	0	29.078	0	29.078	-9.52802	31147.1	-2489.2	-2.38201	-2.90545
0.996	-2.38201	-2.5093e-09	-5585.8	0	2.38201	29.078	0	29.078	-9.52802	29596.4	-2501.11	0	-2.92987
0.997	-2.38201	-2.5093e-09	-3682.58	2.38201	2.38201	29.078	0	29.078	-7.14602	27876.6	-2505.87	0	-2.90545
0.998	-1.422e-08	-2.5093e-09	-3001.33	0	0	29.078	-2.38201	26.696	-9.52802	29070	-2489.2	-4.76401	-2.92987
0.999	-1.422e-08	-2.5093e-09	-5199.92	2.38201	0	29.078	0	29.078	-9.52802	29232	-2482.05	0	-2.92987
1	2.38201	-2.5093e-09	-4937.9	0	0	29.078	0	29.078	-7.14602	28214.9	-2491.58	-2.38201	-2.92987
1.001	-1.422e-08	-2.5093e-09	-4054.17	0	0	29.078	-2.38201	29.078	-9.52802	27869.5	-2503.49	-2.38201	-2.92987
1.002	2.38201	-2.5093e-09	-5054.62	2.38201	2.38201	29.078	0	26.696	-9.52802	26985.7	-2515.4	0	-2.92987
1.003	2.38201	-2.38201	-4821.18	2.38201	0	29.078	0	29.078	-9.52802	27047.7	-2520.16	-2.38201	-2.92987
1.004	-1.422e-08	-2.5093e-09	-3994.62	0	0	26.696	-2.38201	29.078	-9.52802	27245.4	-2517.78	-4.76401	-2.92987
1.005	-1.422e-08	-2.5093e-09	-3344.34	0	2.38201	26.696	0	26.696	-9.52802	27676.5	-2513.02	0	-2.92987
1.006	-1.422e-08	-2.5093e-09	-4792.59	2.38201	0	29.078	0	29.078	-9.52802	28141	-2505.87	-2.38201	-2.92987
1.007	-1.422e-08	-2.5093e-09	-6226.56	2.38201	2.38201	26.696	-2.38201	29.078	-9.52802	27121.5	-2501.11	-2.38201	-2.92987
1.008	-1.422e-08	-2.5093e-09	-5895.46	0	2.38201	24.314	-2.38201	29.078	-9.52802	27578.9	-2498.72	-2.38201	-2.92987
1.009	-1.422e-08	-2.5093e-09	-6833.97	2.38201	2.38201	26.696	-2.38201	29.078	-9.52802	28119.6	-2493.96	0	-2.92987
1.01	-1.422e-08	-2.38201	-6910.2	2.38201	2.38201	26.696	-2.38201	29.078	-9.52802	27757.5	-2498.72	-4.76401	-2.90545
1.011	-1.422e-08	-2.5093e-09	-3882.67	2.38201	2.38201	26.696	0	26.696	-7.14602	28403	-2489.2	-2.38201	-2.90545
1.012	-1.422e-08	-2.5093e-09	1269.61	0	0	29.078	0	26.696	-9.52802	28765.1	-2491.58	0	-2.92987
1.013	-1.422e-08	-2.5093e-09	2701.19	0	0	26.696	0	26.696	-9.52802	29022.4	-2520.16	-2.38201	-2.92987
1.014	-1.422e-08	-2.5093e-09	47.6401	2.38201	0	29.078	0	26.696	-9.52802	28998.5	-2508.25	-2.38201	-2.92987
1.015	-2.38201	-2.5093e-09	-3310.99	2.38201	0	29.078	-2.38201	29.078	-9.52802	28869.9	-2496.34	-2.38201	-2.90545
1.016	-2.38201	-2.5093e-09	-7603.36	0	0	29.078	0	26.696	-7.14602	28953.3	-2491.58	0	-2.92987
1.017	-1.422e-08	-2.5093e-09	-4132.78	0	2.38201	26.696	-2.38201	29.078	-9.52802	29284.4	-2486.81	-4.76401	-2.90545
1.018	-1.422e-08	-2.5093e-09	1860.35	0	0	29.078	-2.38201	29.078	-9.52802	29444	-2498.72	0	-2.90545
1.019	-1.422e-08	-2.5093e-09	1126.69	2.38201	2.38201	29.078	0	26.696	-9.52802	28524.5	-2503.49	-2.38201	-2.92987
1.02	-1.422e-08	-2.5093e-09	507.367	0	0	26.696	-2.38201	26.696	-7.14602	28279.2	-2501.11	-2.38201	-2.92987
1.021	-1.422e-08	-2.5093e-09	1476.84	0	0	29.078	0	29.078	-7.14602	28283.9	-2479.67	0	-2.90545
1.022	2.38201	-2.5093e-09	678.871	0	2.38201	29.078	0	29.078	-9.52802	28067.2	-2477.29	0	-2.92987
1.023	2.38201	-2.5093e-09	533.569	0	2.38201	26.696	0	29.078	-7.14602	28476.9	-2484.43	-4.76401	-2.92987
1.024	2.38201	-2.5093e-09	2312.93	0	0	26.696	0	26.696	-9.52802	28319.7	-2486.81	0	-2.90545
1.025	2.38201	-2.5093e-09	3070.4	2.38201	0	26.696	0	26.696	-9.52802	28076.7	-2479.67	-2.38201	-2.92987
1.026	2.38201	-2.5093e-09	-1388.71	2.38201	2.38201	24.314	0	26.696	-9.52802	28248.2	-2470.14	-2.38201	-2.90545
1.027	2.38201	-2.5093e-09	-3134.72	0	0	26.696	0	29.078	-9.52802	28281.5	-2474.9	0	-2.92987
1.028	2.38201	-2.5093e-09	1181.47	2.38201	0	26.696	0	26.696	-7.14602	28272	-2486.81	-2.38201	-2.92987
1.029	2.38201	-2.38201	3403.89	2.38201	0	26.696	0	26.696	-9.52802	27578.9	-2508.25	0	-2.92987
1.03	-1.422e-08	-2.5093e-09	3101.37	0	0	29.078	0	29.078	-9.52802	26504.6	-2524.93	-2.38201	-2.92987
1.031	2.38201	-2.5093e-09	1252.93	2.38201	2.38201	26.696	0	29.078	-9.52802	26461.7	-2517.78	-2.38201	-2.92987
1.032	-1.422e-08	-2.5093e-09	1898.46	2.38201	2.38201	29.078	0	26.696	-9.52802	26635.6	-2503.49	-2.38201	-2.92987
1.033	-1.422e-08	-2.5093e-09	1800.8	0	2.38201	29.078	-2.38201	26.696	-9.52802	26302.1	-2503.49	-2.38201	-2.90545
1.034	-1.422e-08	-2.5093e-09	2129.51	0	0	26.696	-2.38201	29.078	-7.14602	26233	-2503.49	0	-2.90545
1.035	-1.422e-08	-2.38201	5473.85	2.38201	0	26.696	0	29.078	-9.52802	26464.1	-2482.05	-2.38201	-2.90545
1.036	-1.422e-08	-2.5093e-09	4678.26	2.38201	0	29.078	-2.38201	26.696	-9.52802	26957.2	-2486.81	-2.38201	-2.92987
1.037	-2.38201	-2.5093e-09	-409.705	2.38201	0	29.078	0	26.696	-7.14602	27664.6	-2503.49	0	-2.90545
1.038	-1.422e-08	-2.5093e-09	-2763.13	2.38201	0	29.078	0	26.696	-9.52802	27962.4	-2493.96	-2.38201	-2.90545
1.039	-1.422e-08	-2.5093e-09	2784.56	0	2.38201	29.078	-2.38201	26.696	-7.14602	27957.6	-2501.11	0	-2.90545
1.04	2.38201	-2.5093e-09	6817.3	2.38201	0	26.696	0	29.078	-9.52802	28141	-2505.87	2.38201	-2.92987
1.041	-1.422e-08	-2.5093e-09	3661.14	2.38201	2.38201	29.078	-2.38201	26.696	-9.52802	28176.7	-2498.72	-2.38201	-2.92987
1.042	2.38201	-2.5093e-09	3032.29	2.38201	0	29.078	-2.38201	29.078	-7.14602	27986.2	-2496.34	-2.38201	-2.92987
1.043	2.38201	-2.5093e-09	2184.3	2.38201	0	26.696	0	26.696	-9.52802	27883.8	-2496.34	-2.38201	-2.92987
1.044	-1.422e-08	-2.5093e-09	1464.93	2.38201	2.38201	26.696	0	26.696	-9.52802	27969.5	-2498.72	-2.38201	-2.92987
1.045	-1.422e-08	-2.5093e-09	2458.23	2.38201	2.38201	26.696	0	29.078	-9.52802	28364.9	-2498.72	-2.38201	-2.92987
1.046	-1.422e-08	-2.5093e-09	1650.73	0	0	29.078	-2.38201	26.696	-9.52802	29503.5	-2493.96	0	-2.92987
1.047	2.38201	-2.5093e-09	1400.62	0	2.38201	26.696	0	29.078	-9.52802	30623.1	-2498.72	-2.38201	-2.90545
1.048	2.38201	-2.5093e-09	759.86	2.38201	2.38201	26.696	0	29.078	-9.52802	30735	-2501.11	-2.38201	-2.92987
1.049	2.38201	-2.5093e-09	2496.34	2.38201	2.38201	26.696	0	29.078	-9.52802	28710.3	-2501.11	-2.38201	-2.92987
1.05	-1.422e-08	-2.5093e-09	3256.2	2.38201	2.38201	26.696	-2.38201	29.078	-9.52802	27016.7	-2503.49	-4.76401	-2.90545
1.051	-1.422e-08	-2.5093e-09	1569.74	2.38201	0	26.696	0	29.078	-9.52802	28546	-2515.4	0	-2.92987
1.052	-1.422e-08	-2.5093e-09	2786.95	2.38201	0	26.696	0	26.696	-9.52802	29158.1	-2520.16	0	-2.90545
1.053	-1.422e-08	-2.5093e-09	2636.88	2.38201	0	26.696	0	29.078	-7.14602	28381.6	-2517.78	-2.38201	-2.92987
1.054	-1.422e-08	-2.5093e-09	2265.29	0	0	26.696	-2.38201	29.078	-7.14602	28400.6	-2520.16	0	-2.92987
1.055	-1.422e-08	-2.5093e-09	2303.4	0	0	29.078	-2.38201	26.696	-9.52802	27557.4	-2515.4	-4.76401	-2.90545
1.056	-2.38201	-2.5093e-09	1734.1	2.38201	0	29.078	0	29.078	-9.52802	26733.2	-2522.54	-2.38201	-2.92987
1.057	-1.422e-08	-2.5093e-09	2720.25	0	0	29.078	0	26.696	-7.14602	27659.8	-2527.31	0	-2.92987
1.058	-1.422e-08	-2.5093e-09	1076.67	2.38201	0	29.078	0	29.078	-9.52802	27867.1	-2515.4	0	-2.90545
1.059	-1.422e-08	-2.5093e-09	-2582.09	2.38201	0	29.078	-2.38201	26.696	-9.52802	27578.9	-2496.34	2.38201	-2.92987
1.06	2.38201	-2.38201	-881.342	0	0	29.078	0	26.696	-9.52802	28207.7	-2498.72	-2.38201	-2.92987
1.061	-1.422e-08	-2.5093e-09	2527.31	0	0	29.078	0	26.696	-9.52802	28193.4	-2513.02	-2.38201	-2.92987
1.062	2.38201	-2.38201	4925.99	2.38201	0	26.696	-2.38201	26.696	-9.52802	27924.2	-2515.4	2.38201	-2.92987
1.063	-1.422e-08	-2.38201	6471.91	2.38201	2.38201	29.078	0	26.696	-9.52802	27840.9	-2508.25	-2.38201	-2.92987
1.064	-1.422e-08	-2.38201	1388.71	0	2.38201	29.078	-2.38201	29.078	-7.14602	27781.3	-2505.87	-2.38201	-2.92987
1.065	2.38201	-2.5093e-09	88.1342	0	2.38201	26.696	0	26.696	-9.52802	28543.6	-2505.87	0	-2.92987
1.066	2.38201	-2.5093e-09	2720.25	0	2.38201	24.314	0	26.696	-9.52802	28672.2	-2517.78	-2.38201	-2.92987
1.067	-1.422e-08	-2.5093e-09	2360.57	0	0	26.696	0	26.696	-9.52802	28414.9	-2524.93	-2.38201	-2.92987
1.068	-1.422e-08	-2.5093e-09	3394.36	2.38201	2.38201	26.696	-2.38201	26.696	-9.52802	29310.6	-2529.69	0	-2.92987
1.069	-1.422e-08	-2.5093e-09	3420.56	0	0	29.078	-2.38201	29.078	-9.52802	29515.4	-2527.31	-4.76401	-2.92987
1.07	-1.422e-08	-2.5093e-09	4501.99	0	2.38201	26.696	0	29.078	-9.52802	29441.6	-2513.02	0	-2.92987
1.071	-1.422e-08	-2.5093e-09	5712.05	2.38201	0	26.696	0	29.078	-9.52802	29922.7	-2527.31	-2.38201	-2.92987
1.072	-1.422e-08	-2.5093e-09	3692.11	0	0	29.078	0	29.078	-9.52802	29848.9	-2534.45	-4.76401	-2.92987
1.073	-2.38201	-2.5093e-09	2560.66	0	0	26.696	0	29.078	-9.52802	29224.8	-2505.87	-2.38201	-2.92987
1.074	-1.422e-08	-2.5093e-09	2736.92	0	0	29.078	0	26.696	-9.52802	28619.8	-2508.25	-4.76401	-2.90545
1.075	-1.422e-08	-2.5093e-09	4733.04	2.38201	2.38201	29.078	0	26.696	-7.14602	29031.9	-2513.02	-2.38201	-2.90545
1.076	-1.422e-08	-2.5093e-09	5681.08	0	0	29.078	-2.38201	29.078	-9.52802	28979.5	-2496.34	-2.38201	-2.92987
1.077	-2.38201	-2.5093e-09	4704.46	0	0	29.078	-2.38201	29.078	-7.14602	28886.6	-2515.4	0	-2.90545
1.078	-1.422e-08	-2.5093e-09	5042.71	0	0	29.078	-2.38201	29.078	-9.52802	29808.4	-2520.16	0	-2.90545
1.079	2.38201	-2.5093e-09	4392.42	2.38201	2.38201	29.078	0	26.696	-9.52802	29848.9	-2503.49	-4.76401	-2.92987
1.08	-1.422e-08	-2.5093e-09	2806	0	2.38201	29.078	-2.38201	29.078	-7.14602	29303.4	-2498.72	0	-2.92987
1.081	2.38201	-2.5093e-09	1393.47	2.38201	0	29.078	0	29.078	-9.52802	28969.9	-2470.14	-2.38201	-2.92987
1.082	2.38201	-2.5093e-09	821.792	2.38201	0	29.078	0	29.078	-7.14602	29310.6	-2446.32	-2.38201	-2.90545
1.083	-1.422e-08	-2.5093e-09	1836.53	0	2.38201	26.696	0	29.078	-9.52802	30916	-2429.65	0	-2.90545
1.084	2.38201	-2.5093e-09	2379.62	0	0	26.696	-2.38201	29.078	-7.14602	30735	-2408.21	-2.38201	-2.92987
1.085	2.38201	-2.5093e-09	2574.95	0	0	26.696	0	29.078	-7.14602	27219.2	-2455.85	-4.76401	-2.92987
1.086	2.38201	-2.5093e-09	2434.41	0	2.38201	26.696	0	26.696	-9.52802	27440.7	-2501.11	0	-2.92987
1.087	2.38201	-2.5093e-09	2803.62	2.38201	2.38201	26.696	-2.38201	29.078	-9.52802	28872.3	-2460.61	-2.38201	-2.92987
1.088	-1.422e-08	-2.5093e-09	3029.91	2.38201	2.38201	29.078	0	29.078	-9.52802	27597.9	-2458.23	-2.38201	-2.92987
1.089	-1.422e-08	-2.38201	2441.56	0	0	26.696	0	26.696	-7.14602	27678.9	-2477.29	-4.76401	-2.92987
1.09	-1.422e-08	-2.5093e-09	2434.41	0	0	26.696	-2.38201	26.696	-9.52802	27698	-2472.52	-2.38201	-2.92987
1.091	2.38201	-2.5093e-09	1210.06	0	0	26.696	-2.38201	26.696	-9.52802	27838.5	-2484.43	2.38201	-2.92987
1.092	-1.422e-08	-2.5093e-09	1488.75	2.38201	0	29.078	0	29.078	-9.52802	27819.4	-2474.9	-2.38201	-2.92987
1.093	-1.422e-08	-2.5093e-09	2493.96	0	0	29.078	0	29.078	-9.52802	27381.2	-2482.05	0	-2.90545
1.094	-1.422e-08	-2.5093e-09	1917.51	0	0	29.078	-2.38201	29.078	-9.52802	27586	-2484.43	0	-2.90545
1.095	-1.422e-08	-2.38201	2622.59	0	0	29.078	0	29.078	-9.52802	27519.3	-2479.67	0	-2.90545
1.096	-2.38201	-2.5093e-09	2648.79	0	0	26.696	-2.38201	29.078	-9.52802	27879	-2491.58	-2.38201	-2.90545
1.097	-2.38201	-2.5093e-09	2065.2	0	0	29.078	-2.38201	29.078	-9.52802	27952.8	-2484.43	-2.38201	-2.92987
1.098	-1.422e-08	-2.5093e-09	1907.99	2.38201	0	29.078	0	26.696	-9.52802	27693.2	-2496.34	0	-2.92987
1.099	-1.422e-08	-2.5093e-09	1807.94	2.38201	0	29.078	0	29.078	-9.52802	27319.2	-2489.2	-2.38201	-2.92987
1.1	-1.422e-08	-2.5093e-09	2312.93	0	0	26.696	0	26.696	-9.52802	26604.6	-2472.52	0	-2.92987
1.101	-1.422e-08	-2.5093e-09	2184.3	2.38201	0	29.078	0	29.078	-9.52802	26890.5	-2491.58	0	-2.90545
1.102	2.38201	-2.5093e-09	1341.07	2.38201	0	29.078	0	29.078	-9.52802	26902.4	-2493.96	-2.38201	-2.92987
1.103	2.38201	-2.5093e-09	1107.63	0	0	29.078	-2.38201	29.078	-7.14602	26961.9	-2484.43	0	-2.90545
1.104	-1.422e-08	-2.5093e-09	1403	2.38201	0	26.696	-2.38201	29.078	-7.14602	27712.2	-2482.05	0	-2.90545
1.105	2.38201	-2.5093e-09	2379.62	0	2.38201	26.696	0	29.078	-9.52802	27631.3	-2455.85	-2.38201	-2.90545
1.106	2.38201	-2.5093e-09	4342.4	0	2.38201	26.696	-2.38201	26.696	-9.52802	27326.4	-2434.41	-2.38201	-2.92987
1.107	-1.422e-08	-2.5093e-09	4613.94	0	2.38201	26.696	0	26.696	-9.52802	27600.3	-2410.59	-2.38201	-2.92987
1.108	-1.422e-08	-2.5093e-09	4151.84	2.38201	2.38201	26.696	0	26.696	-9.52802	27871.8	-2398.68	-2.38201	-2.92987
1.109	2.38201	-2.5093e-09	4871.2	2.38201	0	26.696	0	26.696	-9.52802	27843.3	-2448.7	-2.38201	-2.92987
1.11	-1.422e-08	-2.38201	4663.97	0	0	26.696	-2.38201	26.696	-9.52802	28012.4	-2458.23	0	-2.92987
1.111	-1.422e-08	-2.5093e-09	4528.19	2.38201	2.38201	29.078	0	26.696	-9.52802	27986.2	-2432.03	0	-2.90545
1.112	-1.422e-08	-2.5093e-09	4909.31	2.38201	2.38201	26.696	-2.38201	26.696	-9.52802	28183.9	-2453.47	-2.38201	-2.90545
1.113	-1.422e-08	-2.5093e-09	4354.31	2.38201	0	29.078	-2.38201	26.696	-9.52802	28548.3	-2458.23	0	-2.90545
1.114	-1.422e-08	-2.5093e-09	2091.4	0	0	29.078	-2.38201	29.078	-9.52802	28434	-2451.08	0	-2.90545
1.115	-1.422e-08	-2.5093e-09	850.376	2.38201	0	29.078	0	29.078	-9.52802	28441.1	-2429.65	-2.38201	-2.92987
1.116	-2.38201	-2.5093e-09	2546.36	0	2.38201	29.078	0	26.696	-9.52802	28417.3	-2415.35	-2.38201	-2.92987
1.117	-1.422e-08	-2.5093e-09	2715.49	0	0	29.078	0	29.078	-9.52802	28626.9	-2427.26	0	-2.90545
1.118	-1.422e-08	-2.5093e-09	2839.35	0	2.38201	29.078	-2.38201	26.696	-9.52802	29070	-2432.03	-4.76401	-2.92987
1.119	2.38201	-2.5093e-09	2548.75	2.38201	0	29.078	-2.38201	29.078	-7.14602	29598.8	-2420.12	0	-2.92987
1.12	-1.422e-08	-2.5093e-09	1510.19	0	0	29.078	-2.38201	29.078	-7.14602	30015.6	-2420.12	-2.38201	-2.92987
1.121	2.38201	-2.5093e-09	2374.86	2.38201	0	29.078	0	26.696	-9.52802	28557.9	-2446.32	-2.38201	-2.92987
1.122	-1.422e-08	-2.5093e-09	1888.93	0	0	29.078	0	26.696	-7.14602	27416.9	-2505.87	0	-2.92987
1.123	-1.422e-08	-2.5093e-09	1900.84	2.38201	0	29.078	-2.38201	26.696	-9.52802	28298.2	-2529.69	-2.38201	-2.92987
1.124	2.38201	-2.5093e-09	2448.7	2.38201	0	26.696	0	26.696	-9.52802	27583.6	-2498.72	-4.76401	-2.90545
1.125	2.38201	-2.5093e-09	1357.74	2.38201	2.38201	26.696	0	29.078	-9.52802	27019.1	-2513.02	0	-2.90545
1.126	-1.422e-08	-2.5093e-09	1062.37	0	2.38201	26.696	0	26.696	-9.52802	27250.1	-2529.69	-2.38201	-2.90545
1.127	2.38201	-2.5093e-09	1145.74	2.38201	0	26.696	0	26.696	-9.52802	26697.5	-2532.07	-2.38201	-2.92987
1.128	-1.422e-08	-2.5093e-09	1210.06	2.38201	2.38201	29.078	-2.38201	29.078	-9.52802	26454.6	-2524.93	0	-2.90545
1.129	-1.422e-08	-2.38201	1469.7	0	2.38201	26.696	0	26.696	-9.52802	26254.5	-2532.07	-4.76401	-2.90545
1.13	-1.422e-08	-2.5093e-09	1886.55	2.38201	2.38201	26.696	0	29.078	-7.14602	26418.8	-2551.13	-2.38201	-2.92987
1.131	-1.422e-08	-2.5093e-09	2108.07	2.38201	0	26.696	-2.38201	26.696	-7.14602	26283	-2524.93	0	-2.92987
1.132	-1.422e-08	-2.38201	1162.42	2.38201	0	29.078	-2.38201	26.696	-9.52802	25799.5	-2524.93	-4.76401	-2.90545
1.133	-2.38201	-2.5093e-09	786.062	2.38201	0	29.078	-2.38201	29.078	-9.52802	25804.3	-2539.22	0	-2.90545
1.134	-1.422e-08	-2.5093e-09	1426.82	0	0	29.078	0	29.078	-9.52802	26557	-2522.54	0	-2.90545
1.135	-1.422e-08	-2.5093e-09	3551.57	0	2.38201	29.078	-2.38201	29.078	-7.14602	29601.2	-2529.69	-2.38201	-2.92987
1.136	-1.422e-08	-2.5093e-09	9092.11	2.38201	0	29.078	0	29.078	-7.14602	30723.1	-2532.07	0	-2.90545
1.137	-2.38201	-2.5093e-09	5635.82	0	2.38201	29.078	0	26.696	-9.52802	27495.5	-2527.31	0	-2.90545
1.138	-1.422e-08	-2.5093e-09	-5218.97	0	2.38201	26.696	0	29.078	-7.14602	26780.9	-2536.84	-4.76401	-2.90545
1.139	-1.422e-08	-2.5093e-09	-4706.84	2.38201	0	26.696	0	29.078	-9.52802	27502.6	-2529.69	-2.38201	-2.90545
1.14	-1.422e-08	-2.5093e-09	-1510.19	2.38201	2.38201	29.078	-2.38201	26.696	-9.52802	26626.1	-2515.4	-2.38201	-2.90545
1.141	-1.422e-08	-2.5093e-09	1231.5	0	2.38201	26.696	0	29.078	-9.52802	27004.8	-2510.63	0	-2.90545
1.142	2.38201	-2.5093e-09	3916.02	0	2.38201	29.078	0	29.078	-9.52802	27516.9	-2515.4	0	-2.92987
1.143	-1.422e-08	-2.5093e-09	5090.35	0	2.38201	26.696	-2.38201	26.696	-9.52802	27440.7	-2517.78	0	-2.92987
1.144	2.38201	-2.5093e-09	4280.46	2.38201	0	29.078	0	29.078	-9.52802	27252.5	-2498.72	-2.38201	-2.90545
1.145	2.38201	-2.5093e-09	3942.22	0	2.38201	26.696	0	29.078	-9.52802	27247.8	-2462.99	-4.76401	-2.92987
1.146	-1.422e-08	-2.5093e-09	4940.28	0	2.38201	26.696	0	26.696	-9.52802	27540.7	-2432.03	0	-2.90545
1.147	2.38201	-2.5093e-09	4513.9	0	2.38201	26.696	0	29.078	-9.52802	26897.6	-2458.23	0	-2.92987
1.148	-1.422e-08	-2.38201	6167.01	2.38201	2.38201	26.696	-2.38201	26.696	-9.52802	26004.4	-2467.76	-2.38201	-2.92987
1.149	2.38201	-2.5093e-09	6738.69	0	0	26.696	-2.38201	26.696	-9.52802	25980.5	-2443.94	0	-2.92987
1.15	-1.422e-08	-2.5093e-09	5962.16	0	0	26.696	0	29.078	-9.52802	26256.8	-2467.76	-2.38201	-2.92987
1.151	-1.422e-08	-2.5093e-09	5116.55	2.38201	0	29.078	-2.38201	26.696	-7.14602	26673.7	-2462.99	-2.38201	-2.90545
1.152	-1.422e-08	-2.38201	3315.75	0	2.38201	29.078	-2.38201	29.078	-7.14602	26321.2	-2451.08	0	-2.90545
1.153	-2.38201	-2.5093e-09	3596.83	2.38201	0	29.078	0	29.078	-9.52802	25942.4	-2460.61	0	-2.92987
1.154	-1.422e-08	-2.5093e-09	1579.27	0	0	26.696	0	29.078	-9.52802	25959.1	-2477.29	-2.38201	-2.90545
1.155	-2.38201	-2.5093e-09	1395.86	0	0	29.078	-2.38201	29.078	-9.52802	25649.4	-2482.05	0	-2.90545
1.156	-1.422e-08	-2.5093e-09	5216.59	0	0	29.078	0	29.078	-9.52802	25982.9	-2482.05	-2.38201	-2.90545
1.157	-1.422e-08	-2.5093e-09	4754.48	0	0	29.078	0	26.696	-9.52802	25332.6	-2484.43	0	-2.92987
1.158	-2.38201	-2.5093e-09	4006.53	0	2.38201	29.078	0	29.078	-7.14602	24770.5	-2472.52	0	-2.90545
1.159	-1.422e-08	-2.5093e-09	4316.19	0	0	29.078	0	29.078	-9.52802	25375.5	-2477.29	-2.38201	-2.90545
1.16	-1.422e-08	-2.5093e-09	1636.44	0	0	29.078	0	29.078	-9.52802	25268.3	-2489.2	0	-2.90545
1.161	-1.422e-08	-2.5093e-09	-1033.79	0	2.38201	29.078	-2.38201	29.078	-9.52802	24972.9	-2470.14	-2.38201	-2.90545
1.162	2.38201	-2.5093e-09	-2217.65	2.38201	2.38201	29.078	-2.38201	26.696	-9.52802	25246.9	-2470.14	-2.38201	-2.90545
1.163	2.38201	-2.5093e-09	-1441.11	2.38201	2.38201	26.696	0	29.078	-9.52802	25020.6	-2491.58	2.38201	-2.90545
1.164	-1.422e-08	-2.5093e-09	-4952.19	2.38201	0	26.696	-2.38201	29.078	-9.52802	24906.2	-2498.72	-2.38201	-2.92987
1.165	-1.422e-08	-2.38201	-7391.36	0	2.38201	24.314	0	29.078	-7.14602	25628	-2524.93	-4.76401	-2.92987
1.166	-1.422e-08	-2.5093e-09	-4532.96	0	0	26.696	0	29.078	-9.52802	25982.9	-2529.69	-2.38201	-2.92987
1.167	-1.422e-08	-2.5093e-09	-7122.2	2.38201	2.38201	26.696	0	29.078	-9.52802	25506.5	-2522.54	-4.76401	-2.92987
1.168	-1.422e-08	-2.5093e-09	-6876.85	0	2.38201	26.696	-2.38201	29.078	-9.52802	24999.1	-2534.45	0	-2.90545
1.169	-1.422e-08	-2.5093e-09	-5938.34	2.38201	2.38201	26.696	0	29.078	-9.52802	25687.5	-2534.45	-2.38201	-2.90545
1.17	-1.422e-08	-2.5093e-09	-7346.1	2.38201	0	26.696	-2.38201	29.078	-9.52802	25606.6	-2534.45	-2.38201	-2.92987
1.171	-1.422e-08	-2.5093e-09	-6183.69	2.38201	0	26.696	-2.38201	26.696	-9.52802	25451.7	-2529.69	0	-2.92987
1.172	-1.422e-08	-2.5093e-09	-7072.17	2.38201	2.38201	29.078	0	29.078	-9.52802	26056.8	-2529.69	-2.38201	-2.92987
1.173	-1.422e-08	-2.5093e-09	-7224.62	0	0	29.078	-2.38201	29.078	-9.52802	25592.3	-2543.98	-2.38201	-2.90545
1.174	-1.422e-08	-2.5093e-09	-6641.03	2.38201	2.38201	29.078	-2.38201	26.696	-7.14602	26073.4	-2543.98	0	-2.90545
1.175	-2.38201	-2.5093e-09	-6479.05	2.38201	2.38201	29.078	0	26.696	-9.52802	26090.1	-2536.84	-2.38201	-2.90545
1.176	-2.38201	-2.38201	-5502.43	2.38201	0	29.078	-2.38201	29.078	-7.14602	25292.1	-2558.27	0	-2.92987
1.177	-2.38201	-2.38201	-5504.81	2.38201	0	29.078	0	26.696	-9.52802	25749.5	-2555.89	-2.38201	-2.92987
1.178	-1.422e-08	-2.5093e-09	-5180.86	2.38201	0	29.078	0	29.078	-9.52802	25728	-2529.69	-2.38201	-2.92987
1.179	-1.422e-08	-2.5093e-09	-4933.13	2.38201	0	29.078	0	26.696	-9.52802	25625.6	-2539.22	0	-2.90545
1.18	-2.38201	-2.5093e-09	-3923.16	2.38201	2.38201	29.078	-2.38201	26.696	-7.14602	25828.1	-2527.31	0	-2.90545
1.181	-1.422e-08	-2.5093e-09	-3780.24	2.38201	0	26.696	-2.38201	29.078	-9.52802	26299.7	-2517.78	-4.76401	-2.92987
1.182	2.38201	-2.5093e-09	-6269.44	2.38201	0	29.078	0	26.696	-9.52802	26507	-2527.31	0	-2.92987
1.183	-1.422e-08	-2.38201	-5388.1	0	2.38201	26.696	0	26.696	-9.52802	26445	-2515.4	0	-2.90545
1.184	-1.422e-08	-2.5093e-09	-5342.84	0	2.38201	26.696	-2.38201	29.078	-7.14602	26211.6	-2522.54	-4.76401	-2.92987
1.185	-1.422e-08	-2.5093e-09	-6390.92	0	0	26.696	0	29.078	-7.14602	25890	-2513.02	0	-2.92987
1.186	2.38201	-2.5093e-09	-5302.34	0	2.38201	26.696	-2.38201	26.696	-7.14602	26630.8	-2484.43	-2.38201	-2.90545
1.187	-1.422e-08	-2.5093e-09	-5500.05	2.38201	2.38201	26.696	0	26.696	-9.52802	26919	-2462.99	0	-2.92987
1.188	-2.38201	-2.5093e-09	-4799.74	0	0	26.696	0	29.078	-7.14602	26559.4	-2467.76	-2.38201	-2.92987
1.189	-1.422e-08	-2.5093e-09	-3649.23	0	0	26.696	-2.38201	29.078	-9.52802	25701.8	-2505.87	-4.76401	-2.92987
1.19	-1.422e-08	-2.5093e-09	-4966.48	2.38201	0	26.696	0	29.078	-9.52802	23729.5	-2498.72	0	-2.92987
1.191	-2.38201	-2.5093e-09	-6228.94	2.38201	2.38201	29.078	0	29.078	-9.52802	25068.2	-2489.2	-4.76401	-2.90545
1.192	-1.422e-08	-2.5093e-09	-5797.8	2.38201	0	29.078	-2.38201	26.696	-7.14602	24932.4	-2493.96	0	-2.90545
1.193	-2.38201	-2.5093e-09	-5821.62	0	2.38201	29.078	0	29.078	-7.14602	21857.3	-2484.43	-2.38201	-2.90545
1.194	-2.38201	-2.5093e-09	-5690.61	0	0	29.078	0	29.078	-9.52802	23145.9	-2498.72	-2.38201	-2.92987
1.195	-2.38201	-2.5093e-09	-5483.38	0	0	29.078	0	29.078	-9.52802	22676.7	-2503.49	-4.76401	-2.92987
1.196	-1.422e-08	-2.5093e-09	-6128.9	2.38201	0	29.078	-2.38201	26.696	-9.52802	21440.4	-2491.58	0	-2.90545
1.197	-2.38201	-2.5093e-09	-4702.08	0	2.38201	29.078	0	29.078	-9.52802	22755.3	-2493.96	-2.38201	-2.90545
1.198	-2.38201	-2.5093e-09	764.624	2.38201	2.38201	29.078	0	26.696	-9.52802	22359.9	-2489.2	0	-2.92987
1.199	-1.422e-08	-2.38201	4759.25	2.38201	2.38201	29.078	0	29.078	-7.14602	22760.1	-2482.05	-2.38201	-2.92987
1.2	-1.422e-08	-2.5093e-09	1862.73	0	2.38201	29.078	-2.38201	29.078	-9.52802	22729.1	-2508.25	-2.38201	-2.92987
1.201	-1.422e-08	-2.5093e-09	588.355	0	2.38201	29.078	-2.38201	29.078	-9.52802	22002.6	-2508.25	0	-2.90545
1.202	2.38201	-2.5093e-09	-2215.26	2.38201	2.38201	26.696	0	29.078	-7.14602	22636.2	-2474.9	-2.38201	-2.92987
1.203	-1.422e-08	-2.5093e-09	-3337.19	0	2.38201	26.696	-2.38201	29.078	-9.52802	22505.2	-2486.81	-2.38201	-2.92987
1.204	2.38201	-2.5093e-09	4223.3	0	2.38201	29.078	0	29.078	-9.52802	22028.8	-2510.63	0	-2.92987
1.205	-1.422e-08	-2.5093e-09	64.3141	2.38201	0	26.696	0	29.078	-9.52802	22033.5	-2505.87	-2.38201	-2.92987
1.206	2.38201	-2.5093e-09	-292.987	2.38201	0	29.078	0	29.078	-9.52802	22567.1	-2496.34	0	-2.90545
1.207	-1.422e-08	-2.5093e-09	7860.62	0	2.38201	29.078	0	26.696	-9.52802	22791	-2484.43	0	-2.92987
1.208	-1.422e-08	-2.5093e-09	3958.89	2.38201	2.38201	26.696	0	26.696	-9.52802	22505.2	-2479.67	-4.76401	-2.92987
1.209	-1.422e-08	-2.5093e-09	2215.26	2.38201	0	26.696	-2.38201	29.078	-7.14602	22481.4	-2489.2	0	-2.92987
1.21	-1.422e-08	-2.5093e-09	647.905	2.38201	0	29.078	0	26.696	-9.52802	22629	-2489.2	-2.38201	-2.90545
1.211	-2.38201	-2.5093e-09	-1912.75	2.38201	2.38201	26.696	0	29.078	-9.52802	22931.6	-2505.87	0	-2.90545
1.212	-2.38201	-2.5093e-09	1810.32	2.38201	0	26.696	0	26.696	-9.52802	22595.7	-2505.87	0	-2.90545
1.213	-1.422e-08	-2.5093e-09	3420.56	2.38201	0	29.078	0	29.078	-9.52802	22903	-2474.9	-2.38201	-2.92987
1.214	-1.422e-08	-2.5093e-09	4209	0	2.38201	29.078	0	26.696	-7.14602	24489.4	-2470.14	-2.38201	-2.90545
1.215	-2.38201	-2.5093e-09	3494.4	2.38201	0	29.078	-2.38201	26.696	-9.52802	24799.1	-2462.99	0	-2.90545
1.216	-1.422e-08	-2.5093e-09	2186.68	0	2.38201	29.078	0	29.078	-9.52802	24146.4	-2467.76	-2.38201	-2.92987
1.217	-2.38201	-2.5093e-09	5276.14	0	0	29.078	0	29.078	-9.52802	24258.3	-2472.52	0	-2.90545
1.218	-1.422e-08	-2.5093e-09	3865.99	2.38201	2.38201	29.078	-2.38201	29.078	-9.52802	24453.7	-2448.7	-2.38201	-2.92987
1.219	-1.422e-08	-2.5093e-09	-833.702	2.38201	0	29.078	0	26.696	-7.14602	24356	-2455.85	-2.38201	-2.90545
1.22	-1.422e-08	-2.5093e-09	-3037.06	0	2.38201	29.078	0	29.078	-9.52802	24463.2	-2470.14	0	-2.92987
1.221	-1.422e-08	-2.5093e-09	2605.91	2.38201	2.38201	29.078	0	26.696	-9.52802	24718.1	-2484.43	2.38201	-2.92987
1.222	2.38201	-2.5093e-09	7860.62	0	0	29.078	0	26.696	-7.14602	25013.4	-2503.49	-2.38201	-2.90545
1.223	2.38201	-2.5093e-09	4833.09	2.38201	2.38201	26.696	0	29.078	-9.52802	24989.6	-2443.94	0	-2.92987
1.224	2.38201	-2.5093e-09	6186.07	2.38201	2.38201	26.696	-2.38201	29.078	-9.52802	25001.5	-2436.79	-2.38201	-2.90545
1.225	-1.422e-08	-2.5093e-09	4011.3	0	0	26.696	0	26.696	-9.52802	25497	-2477.29	-2.38201	-2.90545
1.226	-1.422e-08	-2.5093e-09	-3761.19	2.38201	2.38201	29.078	0	29.078	-9.52802	26032.9	-2455.85	-2.38201	-2.92987
1.227	-1.422e-08	-2.5093e-09	-4104.2	2.38201	2.38201	26.696	-2.38201	29.078	-7.14602	26278.3	-2472.52	-2.38201	-2.90545
1.228	-1.422e-08	-2.5093e-09	-1688.84	2.38201	0	24.314	-2.38201	29.078	-9.52802	26618.9	-2479.67	-2.38201	-2.92987
1.229	2.38201	-2.5093e-09	428.761	2.38201	2.38201	26.696	-2.38201	26.696	-7.14602	25289.7	-2474.9	0	-2.92987
1.23	-1.422e-08	-2.5093e-09	5342.84	2.38201	0	29.078	0	29.078	-7.14602	23943.9	-2493.96	-2.38201	-2.90545
1.231	-1.422e-08	-2.5093e-09	7884.44	2.38201	2.38201	26.696	0	29.078	-9.52802	25792.4	-2472.52	0	-2.90545
1.232	-1.422e-08	-2.5093e-09	1574.51	2.38201	0	26.696	0	29.078	-9.52802	26004.4	-2462.99	-4.76401	-2.92987
1.233	-2.38201	-2.5093e-09	-5400.01	2.38201	0	26.696	0	29.078	-9.52802	25589.9	-2443.94	-2.38201	-2.90545
1.234	-2.38201	-2.5093e-09	-1936.57	2.38201	2.38201	29.078	0	26.696	-9.52802	26545.1	-2408.21	-2.38201	-2.90545
1.235	-1.422e-08	-2.38201	4413.86	2.38201	0	29.078	0	26.696	-9.52802	26187.8	-2343.89	0	-2.90545
1.236	-1.422e-08	-2.5093e-09	7550.96	2.38201	0	29.078	0	29.078	-9.52802	25866.2	-2160.48	0	-2.92987
1.237	-2.38201	-2.5093e-09	6733.93	0	0	29.078	0	29.078	-9.52802	26171.1	-2096.16	-2.38201	-2.90545
1.238	-2.38201	-2.5093e-09	3608.74	2.38201	0	29.078	-2.38201	26.696	-9.52802	26449.8	-2186.68	-2.38201	-2.90545
1.239	-1.422e-08	-2.5093e-09	5678.7	0	2.38201	29.078	-2.38201	26.696	-9.52802	26509.3	-2241.47	0	-2.90545
1.24	-1.422e-08	-2.5093e-09	7515.23	0	0	29.078	0	26.696	-9.52802	27042.9	-2513.02	-4.76401	-2.90545
1.241	-1.422e-08	-2.5093e-09	6810.15	2.38201	2.38201	29.078	0	26.696	-9.52802	26907.1	-2682.14	0	-2.90545
1.242	-1.422e-08	-2.5093e-09	7391.36	2.38201	2.38201	26.696	0	29.078	-9.52802	26454.6	-2546.36	2.38201	-2.92987
1.243	2.38201	-2.5093e-09	6028.86	0	2.38201	26.696	-2.38201	29.078	-9.52802	27919.5	-2596.39	-2.38201	-2.90545
1.244	-1.422e-08	-2.5093e-09	5440.5	2.38201	2.38201	26.696	0	26.696	-7.14602	28657.9	-2598.77	0	-2.90545
1.245	2.38201	-2.5093e-09	8151.22	0	2.38201	26.696	0	26.696	-9.52802	28345.9	-2546.36	-2.38201	-2.92987
1.246	-1.422e-08	-2.5093e-09	8618.09	0	2.38201	24.314	0	26.696	-7.14602	28338.7	-2589.24	-2.38201	-2.92987
1.247	-1.422e-08	-2.5093e-09	7803.45	2.38201	0	26.696	0	29.078	-9.52802	28341.1	-2553.51	-2.38201	-2.92987
1.248	-1.422e-08	-2.5093e-09	7112.67	2.38201	0	26.696	-4.76401	29.078	-9.52802	27514.5	-2574.95	-4.76401	-2.92987
1.249	2.38201	-2.5093e-09	7893.97	0	2.38201	26.696	-2.38201	29.078	-9.52802	26618.9	-2589.24	0	-2.90545
1.25	-1.422e-08	-2.5093e-09	8789.6	2.38201	0	29.078	0	29.078	-9.52802	27516.9	-2565.42	0	-2.92987
1.251	-2.38201	-2.5093e-09	7060.26	0	2.38201	26.696	0	26.696	-9.52802	28460.2	-2586.86	-4.76401	-2.92987
1.252	-2.38201	-2.5093e-09	7210.33	0	0	29.078	0	26.696	-9.52802	29093.8	-2582.09	-2.38201	-2.90545
1.253	-2.38201	-2.5093e-09	4368.6	2.38201	2.38201	26.696	0	26.696	-7.14602	29810.8	-2586.86	-2.38201	-2.90545
1.254	-2.38201	-2.5093e-09	3444.38	0	2.38201	29.078	-2.38201	29.078	-9.52802	29853.7	-2601.15	0	-2.92987
1.255	-1.422e-08	-2.5093e-09	9728.11	0	0	29.078	0	26.696	-9.52802	29803.6	-2601.15	0	-2.90545
1.256	-2.38201	-2.5093e-09	7805.83	2.38201	2.38201	29.078	0	29.078	-7.14602	29608.3	-2603.53	-4.76401	-2.92987
1.257	-2.38201	-2.5093e-09	3958.89	2.38201	0	29.078	0	26.696	-9.52802	29594	-2608.3	0	-2.90545
1.258	-1.422e-08	-2.5093e-09	5311.87	0	0	26.696	-2.38201	26.696	-9.52802	29872.7	-2613.06	-2.38201	-2.92987
1.259	-1.422e-08	-2.5093e-09	3422.94	0	0	29.078	0	26.696	-9.52802	29887	-2615.44	-2.38201	-2.92987
1.26	-1.422e-08	-2.5093e-09	3230	0	2.38201	29.078	0	26.696	-9.52802	30103.8	-2608.3	0	-2.90545
1.261	-1.422e-08	-2.5093e-09	4020.82	2.38201	2.38201	29.078	-2.38201	29.078	-9.52802	30322.9	-2596.39	-2.38201	-2.90545
1.262	-1.422e-08	-2.5093e-09	3865.99	2.38201	0	29.078	0	29.078	-9.52802	30258.6	-2594	-2.38201	-2.92987
1.263	-1.422e-08	-2.5093e-09	5835.91	2.38201	0	29.078	0	29.078	-9.52802	30427.7	-2586.86	0	-2.92987
1.264	-1.422e-08	-2.5093e-09	7848.71	2.38201	2.38201	26.696	0	29.078	-9.52802	30384.9	-2589.24	0	-2.92987
1.265	-1.422e-08	-2.5093e-09	8861.06	2.38201	0	26.696	0	29.078	-7.14602	30470.6	-2579.71	2.38201	-2.92987
1.266	-1.422e-08	-2.5093e-09	6843.5	2.38201	2.38201	26.696	0	29.078	-9.52802	31251.9	-2543.98	-2.38201	-2.92987
1.267	-1.422e-08	-2.5093e-09	3682.58	2.38201	2.38201	26.696	0	29.078	-9.52802	31687.8	-2553.51	-4.76401	-2.92987
1.268	-1.422e-08	-2.5093e-09	2598.77	0	0	26.696	0	29.078	-7.14602	31735.5	-2553.51	0	-2.92987
1.269	-1.422e-08	-2.38201	2343.89	2.38201	2.38201	24.314	-2.38201	29.078	-7.14602	31497.3	-2517.78	-2.38201	-2.92987
1.27	-1.422e-08	-2.38201	2067.58	2.38201	0	26.696	0	29.078	-7.14602	31156.6	-2522.54	0	-2.92987
1.271	2.38201	-2.5093e-09	2384.39	2.38201	0	29.078	0	29.078	-9.52802	31475.8	-2536.84	-2.38201	-2.90545
1.272	-1.422e-08	-2.38201	2984.65	0	2.38201	29.078	0	29.078	-7.14602	31861.7	-2532.07	-4.76401	-2.92987
1.273	-1.422e-08	-2.5093e-09	419.233	0	0	26.696	0	29.078	-9.52802	31911.7	-2527.31	0	-2.90545
1.274	-2.38201	-2.5093e-09	-2732.16	0	0	29.078	0	29.078	-9.52802	32066.6	-2534.45	-2.38201	-2.92987
1.275	-2.38201	-2.5093e-09	3584.92	0	2.38201	29.078	-2.38201	29.078	-7.14602	32080.8	-2546.36	-2.38201	-2.90545
1.276	-2.38201	-2.5093e-09	8913.46	0	0	29.078	0	29.078	-9.52802	32414.3	-2536.84	0	-2.90545
1.277	-2.38201	-2.5093e-09	3513.46	2.38201	0	29.078	0	26.696	-9.52802	32845.5	-2536.84	-2.38201	-2.92987
1.278	-1.422e-08	-2.5093e-09	-2134.28	0	0	26.696	0	29.078	-7.14602	31952.2	-2527.31	0	-2.90545
1.279	-1.422e-08	-2.5093e-09	-3482.49	0	0	29.078	-2.38201	29.078	-7.14602	31761.7	-2513.02	0	-2.92987
1.28	-1.422e-08	-2.5093e-09	-3942.22	0	2.38201	29.078	0	26.696	-9.52802	32440.5	-2508.25	-2.38201	-2.92987
1.281	-1.422e-08	-2.5093e-09	1021.88	2.38201	0	29.078	-2.38201	26.696	-7.14602	32361.9	-2513.02	0	-2.90545
1.282	2.38201	-2.5093e-09	4518.66	0	0	29.078	-2.38201	29.078	-7.14602	33031.3	-2534.45	0	-2.92987
1.283	-1.422e-08	-2.5093e-09	2605.91	2.38201	2.38201	29.078	-2.38201	26.696	-9.52802	33388.6	-2558.27	-2.38201	-2.92987
1.284	-1.422e-08	-2.5093e-09	4473.41	0	2.38201	26.696	-2.38201	29.078	-9.52802	33476.7	-2548.75	-4.76401	-2.92987
1.285	2.38201	-2.5093e-09	407.323	0	2.38201	26.696	-2.38201	29.078	-7.14602	34496.2	-2541.6	0	-2.92987
1.286	-1.422e-08	-2.5093e-09	-2029.47	2.38201	0	26.696	0	26.696	-9.52802	34210.4	-2567.8	-2.38201	-2.92987
1.287	-1.422e-08	-2.5093e-09	3837.41	2.38201	2.38201	26.696	0	29.078	-9.52802	34743.9	-2574.95	-2.38201	-2.90545
1.288	-1.422e-08	-2.5093e-09	-555.007	0	0	26.696	0	26.696	-7.14602	35977.8	-2563.04	-2.38201	-2.92987
1.289	-1.422e-08	-2.5093e-09	1350.6	0	2.38201	26.696	-2.38201	26.696	-7.14602	33286.1	-2570.18	-2.38201	-2.90545
1.29	-1.422e-08	-2.5093e-09	6090.79	2.38201	2.38201	26.696	-2.38201	29.078	-9.52802	32774	-2558.27	0	-2.92987
1.291	-1.422e-08	-2.5093e-09	1793.65	0	0	26.696	0	29.078	-7.14602	34370	-2491.58	-2.38201	-2.92987
1.292	-2.38201	-2.5093e-09	4347.16	2.38201	0	26.696	0	26.696	-9.52802	33269.5	-2382.01	-2.38201	-2.92987
1.293	-1.422e-08	-2.5093e-09	3561.1	2.38201	0	29.078	-2.38201	29.078	-9.52802	33107.5	-2360.57	0	-2.92987
1.294	-1.422e-08	-2.5093e-09	2389.15	2.38201	0	26.696	-2.38201	29.078	-9.52802	32800.2	-2405.83	-2.38201	-2.92987
1.295	-2.38201	-2.5093e-09	4.76401	2.38201	0	29.078	0	29.078	-9.52802	32812.1	-2393.92	-2.38201	-2.92987
1.296	-2.38201	-2.5093e-09	-7231.77	0	2.38201	26.696	0	29.078	-9.52802	33036	-2396.3	-2.38201	-2.90545
1.297	-2.38201	-2.5093e-09	-3253.82	0	2.38201	29.078	0	26.696	-9.52802	32514.4	-2393.92	-4.76401	-2.90545
1.298	-1.422e-08	-2.5093e-09	2901.28	0	0	29.078	0	29.078	-9.52802	33076.5	-2382.01	0	-2.90545
1.299	-1.422e-08	-2.38201	4206.62	0	2.38201	29.078	0	26.696	-9.52802	32990.8	-2384.39	-2.38201	-2.92987
1.3	-1.422e-08	-2.5093e-09	3351.48	2.38201	0	29.078	0	26.696	-7.14602	32857.4	-2367.71	0	-2.90545
1.301	-2.38201	-2.5093e-09	2553.51	0	2.38201	29.078	0	29.078	-9.52802	32957.4	-2379.62	2.38201	-2.92987
1.302	-1.422e-08	-2.5093e-09	3153.77	0	0	26.696	-2.38201	29.078	-7.14602	32712.1	-2384.39	-2.38201	-2.92987
1.303	-1.422e-08	-2.5093e-09	559.771	0	0	29.078	0	26.696	-9.52802	33131.3	-2367.71	-2.38201	-2.92987
1.304	2.38201	-2.5093e-09	-469.255	2.38201	0	29.078	-2.38201	26.696	-9.52802	33452.9	-2367.71	0	-2.92987
1.305	-1.422e-08	-2.5093e-09	2436.79	2.38201	2.38201	26.696	0	26.696	-9.52802	33819.7	-2377.24	-2.38201	-2.92987
1.306	2.38201	-2.5093e-09	5824	0	0	26.696	0	26.696	-9.52802	34057.9	-2372.48	0	-2.92987
1.307	-1.422e-08	-2.38201	4292.37	0	0	29.078	0	26.696	-7.14602	33962.6	-2367.71	0	-2.90545
1.308	-1.422e-08	-2.5093e-09	-1200.53	2.38201	4.76401	26.696	-2.38201	26.696	-9.52802	33962.6	-2374.86	-2.38201	-2.92987
1.309	-2.38201	-2.5093e-09	-4094.67	0	0	29.078	0	26.696	-9.52802	34127	-2362.95	0	-2.92987
1.31	-1.422e-08	-2.5093e-09	-1610.24	2.38201	0	26.696	-2.38201	29.078	-9.52802	33776.8	-2343.89	0	-2.92987
1.311	-1.422e-08	-2.5093e-09	5364.28	0	2.38201	26.696	0	29.078	-9.52802	33078.9	-2358.19	-2.38201	-2.90545
1.312	-2.38201	-2.5093e-09	8158.37	2.38201	0	29.078	0	29.078	-9.52802	33162.3	-2377.24	0	-2.90545
1.313	-2.38201	-2.5093e-09	5245.18	2.38201	2.38201	29.078	0	29.078	-9.52802	33541	-2379.62	-2.38201	-2.90545
1.314	-2.38201	-2.5093e-09	4656.82	2.38201	0	26.696	0	29.078	-9.52802	34427.1	-2391.53	-2.38201	-2.90545
1.315	-1.422e-08	-2.5093e-09	5585.8	0	0	29.078	-2.38201	26.696	-7.14602	35549	-2398.68	0	-2.92987
1.316	-2.38201	-2.5093e-09	3613.5	2.38201	0	29.078	-2.38201	29.078	-9.52802	34315.2	-2384.39	-2.38201	-2.92987
1.317	-1.422e-08	-2.5093e-09	3696.87	0	0	29.078	0	26.696	-9.52802	32955	-2396.3	0	-2.90545
1.318	-1.422e-08	-2.5093e-09	4471.02	0	2.38201	26.696	0	26.696	-9.52802	34165.1	-2396.3	2.38201	-2.90545
1.319	-1.422e-08	-2.5093e-09	3811.21	0	2.38201	29.078	0	26.696	-9.52802	33822.1	-2393.92	-2.38201	-2.92987
1.32	-2.38201	-2.5093e-09	4644.91	0	0	29.078	0	29.078	-9.52802	33517.2	-2401.06	0	-2.92987
1.321	-1.422e-08	-2.5093e-09	4621.09	0	2.38201	29.078	0	29.078	-9.52802	34098.4	-2398.68	0	-2.90545
1.322	2.38201	-2.5093e-09	4473.41	2.38201	2.38201	29.078	-2.38201	29.078	-9.52802	34031.7	-2403.44	-2.38201	-2.90545
1.323	2.38201	-2.5093e-09	5142.75	2.38201	0	26.696	0	29.078	-9.52802	34522.4	-2386.77	0	-2.90545
1.324	-1.422e-08	-2.5093e-09	5380.95	2.38201	2.38201	29.078	0	26.696	-9.52802	34572.4	-2367.71	0	-2.92987
1.325	-1.422e-08	-2.5093e-09	5023.65	0	0	26.696	0	26.696	-9.52802	35232.2	-2362.95	-4.76401	-2.92987
1.326	-1.422e-08	-2.5093e-09	5207.06	2.38201	2.38201	26.696	-2.38201	26.696	-9.52802	36020.7	-2346.28	0	-2.92987
1.327	-1.422e-08	-2.5093e-09	5604.86	2.38201	0	26.696	-2.38201	29.078	-9.52802	35706.3	-2348.66	-2.38201	-2.92987
1.328	-1.422e-08	-2.5093e-09	4513.9	0	2.38201	29.078	-2.38201	26.696	-9.52802	35999.2	-2374.86	-2.38201	-2.92987
1.329	-1.422e-08	-2.5093e-09	4875.96	2.38201	2.38201	26.696	0	29.078	-9.52802	35768.2	-2377.24	2.38201	-2.92987
1.33	-1.422e-08	-2.5093e-09	3518.22	0	0	26.696	0	29.078	-9.52802	35172.7	-2374.86	-2.38201	-2.92987
1.331	-1.422e-08	-2.5093e-09	-1722.19	0	0	26.696	0	29.078	-7.14602	35846.8	-2384.39	-2.38201	-2.90545
1.332	-1.422e-08	-2.38201	-4147.07	0	2.38201	29.078	0	29.078	-7.14602	36111.2	-2365.33	0	-2.90545
1.333	-1.422e-08	-2.38201	-2434.41	0	0	29.078	-2.38201	26.696	-7.14602	35596.7	-2353.42	-2.38201	-2.90545
1.334	-2.38201	-2.5093e-09	-1522.1	2.38201	0	26.696	0	26.696	-9.52802	35842	-2362.95	0	-2.90545
1.335	-2.38201	-2.5093e-09	-681.254	2.38201	0	29.078	0	26.696	-9.52802	35844.4	-2365.33	0	-2.92987
1.336	-1.422e-08	-2.5093e-09	2686.9	0	2.38201	29.078	0	29.078	-7.14602	35139.3	-2374.86	-2.38201	-2.90545
1.337	-1.422e-08	-2.5093e-09	-209.616	2.38201	0	29.078	0	26.696	-9.52802	34443.8	-2377.24	0	-2.92987
1.338	-1.422e-08	-2.5093e-09	-4428.15	2.38201	0	29.078	-2.38201	29.078	-9.52802	34272.3	-2379.62	-2.38201	-2.90545
1.339	-1.422e-08	-2.5093e-09	-1302.96	0	0	26.696	0	26.696	-9.52802	34724.9	-2382.01	0	-2.90545
1.34	-1.422e-08	-2.5093e-09	-1445.88	0	2.38201	29.078	0	26.696	-9.52802	34979.7	-2377.24	-2.38201	-2.92987
1.341	2.38201	-2.5093e-09	709.838	2.38201	2.38201	29.078	0	29.078	-9.52802	35027.4	-2372.48	-2.38201	-2.90545
1.342	2.38201	-2.5093e-09	7872.53	2.38201	2.38201	26.696	-2.38201	29.078	-9.52802	34732	-2346.28	0	-2.92987
1.343	2.38201	-2.5093e-09	7307.99	2.38201	2.38201	29.078	-2.38201	29.078	-9.52802	34184.2	-2315.31	-2.38201	-2.92987
1.344	2.38201	-2.5093e-09	3227.62	0	2.38201	26.696	-2.38201	29.078	-9.52802	33433.8	-2334.37	-4.76401	-2.92987
1.345	2.38201	-2.5093e-09	5683.46	2.38201	2.38201	26.696	-2.38201	29.078	-9.52802	32550.1	-2327.22	2.38201	-2.92987
1.346	2.38201	-2.5093e-09	7746.28	0	2.38201	26.696	0	29.078	-7.14602	32464.3	-2303.4	-2.38201	-2.92987
1.347	-1.422e-08	-2.5093e-09	5066.53	2.38201	2.38201	26.696	-2.38201	29.078	-9.52802	32009.4	-2324.84	-2.38201	-2.92987
1.348	-1.422e-08	-2.5093e-09	252.493	2.38201	2.38201	26.696	0	26.696	-9.52802	30911.3	-2329.6	-2.38201	-2.92987
1.349	-1.422e-08	-2.5093e-09	-1934.19	0	2.38201	29.078	-2.38201	29.078	-9.52802	30513.5	-2293.87	-2.38201	-2.90545
1.35	-2.38201	-2.5093e-09	-1205.29	2.38201	0	29.078	-2.38201	26.696	-7.14602	30720.7	-2286.73	0	-2.92987
1.351	-1.422e-08	-2.5093e-09	-2596.39	0	2.38201	26.696	0	26.696	-9.52802	30923.2	-2303.4	-2.38201	-2.92987
1.352	-1.422e-08	-2.5093e-09	-2520.16	0	0	29.078	-2.38201	29.078	-9.52802	30763.6	-2331.98	-2.38201	-2.92987
1.353	-1.422e-08	-2.5093e-09	705.074	0	0	29.078	0	29.078	-9.52802	31023.2	-2355.8	0	-2.90545
1.354	-2.38201	-2.5093e-09	6583.86	2.38201	2.38201	29.078	0	26.696	-7.14602	30746.9	-2348.66	-2.38201	-2.90545
1.355	-2.38201	-2.5093e-09	7651	0	0	26.696	-2.38201	29.078	-7.14602	29977.5	-2339.13	-4.76401	-2.92987
1.356	-1.422e-08	-2.5093e-09	3851.7	0	2.38201	29.078	0	29.078	-9.52802	30282.4	-2336.75	0	-2.90545
1.357	-1.422e-08	-2.5093e-09	4509.14	0	2.38201	29.078	-2.38201	26.696	-9.52802	30694.5	-2317.69	-2.38201	-2.90545
1.358	-1.422e-08	-2.5093e-09	4840.23	0	2.38201	29.078	0	29.078	-9.52802	30551.6	-2322.46	0	-2.92987
1.359	-1.422e-08	-2.5093e-09	4904.55	2.38201	0	29.078	-2.38201	29.078	-9.52802	30020.4	-2322.46	2.38201	-2.92987
1.36	-1.422e-08	-2.5093e-09	5669.17	2.38201	2.38201	29.078	-2.38201	26.696	-9.52802	29360.6	-2329.6	-2.38201	-2.90545
1.361	-1.422e-08	-2.5093e-09	4528.19	0	0	29.078	-2.38201	29.078	-9.52802	28817.5	-2334.37	-2.38201	-2.92987
1.362	-1.422e-08	-2.5093e-09	2934.63	0	2.38201	26.696	0	29.078	-9.52802	28717.5	-2317.69	0	-2.92987
1.363	2.38201	-2.38201	-359.683	0	2.38201	26.696	-2.38201	29.078	-7.14602	29105.7	-2327.22	-4.76401	-2.90545
1.364	2.38201	-2.5093e-09	2098.55	0	2.38201	26.696	0	29.078	-9.52802	29372.5	-2327.22	0	-2.92987
1.365	-1.422e-08	-2.5093e-09	7579.54	0	2.38201	26.696	0	29.078	-9.52802	28946.1	-2324.84	0	-2.92987
1.366	-1.422e-08	-2.5093e-09	4380.51	2.38201	2.38201	26.696	0	29.078	-9.52802	27433.6	-2341.51	-4.76401	-2.92987
1.367	-1.422e-08	-2.5093e-09	4004.15	2.38201	0	26.696	0	29.078	-7.14602	26342.6	-2329.6	-2.38201	-2.92987
1.368	-1.422e-08	-2.5093e-09	6112.23	2.38201	2.38201	26.696	-2.38201	29.078	-9.52802	26318.8	-2329.6	-2.38201	-2.92987
1.369	-1.422e-08	-2.5093e-09	5021.27	2.38201	2.38201	26.696	-2.38201	26.696	-9.52802	26590.3	-2324.84	0	-2.90545
1.37	-1.422e-08	-2.5093e-09	6009.8	2.38201	0	26.696	0	29.078	-9.52802	26788	-2303.4	-2.38201	-2.92987
1.371	-1.422e-08	-2.5093e-09	5828.77	0	0	29.078	0	26.696	-9.52802	27145.3	-2329.6	-2.38201	-2.92987
1.372	-1.422e-08	-2.5093e-09	2977.51	0	0	29.078	-2.38201	26.696	-9.52802	28314.9	-2362.95	0	-2.92987
1.373	-1.422e-08	-2.38201	-2510.63	2.38201	0	26.696	0	26.696	-9.52802	29486.8	-2355.8	-2.38201	-2.90545
1.374	-1.422e-08	-2.5093e-09	-3949.36	2.38201	0	29.078	-2.38201	29.078	-9.52802	32371.5	-2348.66	0	-2.92987
1.375	-2.38201	-2.5093e-09	-1829.38	0	0	29.078	0	29.078	-9.52802	37056.9	-2343.89	0	-2.90545
1.376	-2.38201	-2.5093e-09	-3201.42	2.38201	0	29.078	0	29.078	-7.14602	37156.9	-2346.28	-2.38201	-2.92987
1.377	-2.38201	-2.5093e-09	-2351.04	0	0	29.078	0	29.078	-9.52802	35482.3	-2343.89	-2.38201	-2.90545
1.378	-2.38201	-2.5093e-09	-2255.76	0	0	26.696	0	26.696	-9.52802	36216	-2331.98	0	-2.90545
1.379	-1.422e-08	-2.5093e-09	-2813.15	0	2.38201	26.696	-2.38201	26.696	-7.14602	35692	-2320.07	0	-2.90545
1.38	2.38201	-2.5093e-09	-2875.08	2.38201	0	29.078	-2.38201	29.078	-9.52802	35544.3	-2312.93	0	-2.92987
1.381	-1.422e-08	-2.5093e-09	-3661.14	0	0	29.078	-2.38201	26.696	-9.52802	35456.1	-2322.46	0	-2.92987
1.382	-1.422e-08	-2.5093e-09	-2539.22	2.38201	0	26.696	0	26.696	-9.52802	35051.2	-2308.16	0	-2.90545
1.383	-1.422e-08	-2.5093e-09	-2443.94	2.38201	2.38201	26.696	-2.38201	29.078	-7.14602	35749.1	-2289.11	-2.38201	-2.92987
1.384	2.38201	-2.5093e-09	-214.38	0	0	26.696	0	26.696	-9.52802	35763.4	-2301.02	-2.38201	-2.92987
1.385	-1.422e-08	-2.5093e-09	1667.4	0	0	26.696	-2.38201	26.696	-7.14602	35460.9	-2301.02	-2.38201	-2.92987
1.386	-1.422e-08	-2.5093e-09	-250.111	0	2.38201	26.696	0	26.696	-9.52802	35129.8	-2303.4	0	-2.92987
1.387	-1.422e-08	-2.5093e-09	-2858.41	0	0	29.078	0	29.078	-9.52802	35156	-2315.31	0	-2.92987
1.388	-1.422e-08	-2.5093e-09	-3770.71	2.38201	0	26.696	0	29.078	-9.52802	35172.7	-2305.78	-2.38201	-2.92987
1.389	-1.422e-08	-2.5093e-09	-1286.28	2.38201	0	26.696	-2.38201	29.078	-9.52802	34724.9	-2298.64	0	-2.92987
1.39	-1.422e-08	-2.5093e-09	-2065.2	2.38201	0	26.696	0	29.078	-9.52802	35113.1	-2322.46	-2.38201	-2.92987
1.391	-1.422e-08	-2.5093e-09	-3268.11	2.38201	0	26.696	0	29.078	-7.14602	34708.2	-2317.69	0	-2.90545
1.392	-2.38201	-2.5093e-09	-2479.67	2.38201	0	29.078	0	26.696	-9.52802	34031.7	-2298.64	-2.38201	-2.92987
1.393	-1.422e-08	-2.5093e-09	-3380.07	0	2.38201	29.078	-2.38201	29.078	-7.14602	34191.3	-2274.81	0	-2.90545
1.394	-1.422e-08	-2.5093e-09	-3065.64	2.38201	0	26.696	0	26.696	-7.14602	33872.1	-2286.73	-4.76401	-2.90545
1.395	-1.422e-08	-2.5093e-09	-3415.8	2.38201	0	29.078	-2.38201	26.696	-9.52802	34193.7	-2339.13	0	-2.90545
1.396	-2.38201	-2.5093e-09	-3913.63	2.38201	0	29.078	0	26.696	-9.52802	34346.1	-2320.07	-2.38201	-2.92987
1.397	-1.422e-08	-2.5093e-09	-3015.62	0	0	29.078	0	26.696	-9.52802	33996	-2334.37	0	-2.92987
1.398	-1.422e-08	-2.5093e-09	-2653.55	2.38201	2.38201	29.078	-2.38201	26.696	-9.52802	34372.3	-2336.75	0	-2.90545
1.399	-1.422e-08	-2.5093e-09	-2298.64	0	0	29.078	0	29.078	-9.52802	34069.8	-2301.02	-2.38201	-2.92987
1.4	-1.422e-08	-2.5093e-09	-2043.76	0	2.38201	26.696	0	29.078	-9.52802	33879.3	-2317.69	-4.76401	-2.90545
1.401	-1.422e-08	-2.5093e-09	-2491.58	0	2.38201	29.078	-2.38201	26.696	-7.14602	34053.1	-2301.02	0	-2.92987
1.402	2.38201	-2.5093e-09	-3249.06	0	2.38201	29.078	-2.38201	29.078	-7.14602	33710.1	-2301.02	-2.38201	-2.92987
1.403	-1.422e-08	-2.5093e-09	-2817.91	2.38201	0	26.696	0	29.078	-7.14602	33976.9	-2329.6	-2.38201	-2.92987
1.404	-1.422e-08	-2.5093e-09	-2813.15	0	2.38201	26.696	-2.38201	29.078	-9.52802	34305.6	-2322.46	0	-2.92987
1.405	-1.422e-08	-2.5093e-09	-3732.6	2.38201	2.38201	26.696	0	26.696	-9.52802	34012.7	-2320.07	-4.76401	-2.92987
1.406	-1.422e-08	-2.5093e-09	-3163.3	2.38201	0	26.696	-2.38201	29.078	-9.52802	34069.8	-2298.64	-2.38201	-2.92987
1.407	-1.422e-08	-2.5093e-09	-2987.03	0	0	29.078	-2.38201	29.078	-9.52802	34238.9	-2291.49	0	-2.92987
1.408	-1.422e-08	-2.5093e-09	-3749.28	2.38201	0	24.314	0	26.696	-9.52802	34038.9	-2308.16	-4.76401	-2.90545
1.409	-1.422e-08	-2.5093e-09	-3051.35	0	0	26.696	0	29.078	-9.52802	34227	-2298.64	0	-2.92987
1.41	-1.422e-08	-2.5093e-09	-2165.24	0	0	29.078	-2.38201	26.696	-9.52802	34289	-2289.11	-2.38201	-2.92987
1.411	-1.422e-08	-2.5093e-09	-2284.34	2.38201	0	29.078	0	26.696	-9.52802	34017.4	-2298.64	0	-2.90545
1.412	-2.38201	-2.5093e-09	-2308.16	0	2.38201	29.078	0	26.696	-9.52802	33669.6	-2301.02	-2.38201	-2.92987
1.413	-2.38201	-2.5093e-09	-2265.29	0	0	29.078	-2.38201	29.078	-7.14602	33152.7	-2301.02	-4.76401	-2.92987
1.414	-2.38201	-2.5093e-09	-2122.37	0	0	26.696	-2.38201	29.078	-7.14602	32971.7	-2274.81	0	-2.90545
1.415	-2.38201	-2.5093e-09	-1110.01	0	0	29.078	0	26.696	-9.52802	32738.3	-2281.96	0	-2.92987
1.416	-2.38201	-2.5093e-09	-276.313	0	0	29.078	-2.38201	26.696	-9.52802	32371.5	-2320.07	-4.76401	-2.90545
1.417	-2.38201	-2.5093e-09	-824.174	2.38201	0	29.078	-2.38201	26.696	-9.52802	32304.8	-2329.6	-2.38201	-2.90545
1.418	-1.422e-08	-2.5093e-09	-867.05	2.38201	0	29.078	0	26.696	-7.14602	32199.9	-2312.93	-2.38201	-2.90545
1.419	-1.422e-08	-2.5093e-09	-888.488	2.38201	0	29.078	0	29.078	-9.52802	31680.7	-2310.55	-2.38201	-2.90545
1.42	-1.422e-08	-2.5093e-09	-2270.05	2.38201	0	29.078	0	29.078	-7.14602	31268.6	-2324.84	0	-2.90545
1.421	-1.422e-08	-2.5093e-09	-1703.13	2.38201	0	29.078	0	29.078	-7.14602	31128	-2320.07	0	-2.92987
1.422	2.38201	-2.5093e-09	-1603.09	0	2.38201	29.078	0	29.078	-9.52802	30580.2	-2322.46	-2.38201	-2.92987
1.423	-1.422e-08	-2.5093e-09	-2215.26	2.38201	2.38201	29.078	-2.38201	26.696	-7.14602	30091.9	-2334.37	0	-2.92987
1.424	2.38201	-2.5093e-09	-2067.58	0	2.38201	26.696	-2.38201	29.078	-7.14602	29408.2	-2336.75	-2.38201	-2.92987
1.425	-1.422e-08	-2.5093e-09	-2503.49	0	0	26.696	-2.38201	29.078	-9.52802	27426.4	-2343.89	0	-2.90545
1.426	2.38201	-2.5093e-09	-1934.19	2.38201	0	26.696	0	26.696	-9.52802	24684.7	-2346.28	2.38201	-2.90545
1.427	-1.422e-08	-2.5093e-09	-2317.69	2.38201	0	26.696	0	29.078	-9.52802	23500.9	-2334.37	-2.38201	-2.92987
1.428	-1.422e-08	-2.5093e-09	-2384.39	0	2.38201	26.696	-2.38201	29.078	-9.52802	22569.5	-2336.75	-4.76401	-2.92987
1.429	-1.422e-08	-2.5093e-09	-1688.84	2.38201	2.38201	26.696	0	26.696	-9.52802	18975.1	-2351.04	-2.38201	-2.92987
1.43	-2.38201	-2.5093e-09	-2098.55	0	2.38201	26.696	0	29.078	-7.14602	15502.1	-2343.89	-2.38201	-2.92987
1.431	-1.422e-08	-2.5093e-09	-2065.2	2.38201	0	26.696	0	29.078	-9.52802	14320.6	-2339.13	0	-2.90545
1.432	-1.422e-08	-2.5093e-09	-1312.48	0	0	26.696	-2.38201	26.696	-7.14602	13596.5	-2348.66	-2.38201	-2.90545
1.433	-1.422e-08	-2.5093e-09	490.693	0	2.38201	29.078	0	26.696	-7.14602	12400.7	-2346.28	-2.38201	-2.92987
1.434	-2.38201	-2.5093e-09	-1429.2	2.38201	0	29.078	0	29.078	-9.52802	12784.2	-2336.75	0	-2.90545
1.435	-2.38201	-2.38201	-3322.9	2.38201	0	29.078	-2.38201	26.696	-9.52802	11993.4	-2339.13	-2.38201	-2.92987
1.436	-2.38201	-2.5093e-09	-1093.34	2.38201	0	26.696	-2.38201	26.696	-9.52802	12074.4	-2334.37	-2.38201	-2.90545
1.437	-1.422e-08	-2.5093e-09	-2022.32	0	0	29.078	0	29.078	-9.52802	16731.2	-2327.22	-2.38201	-2.90545
1.438	-1.422e-08	-2.5093e-09	-2053.29	2.38201	0	29.078	0	29.078	-9.52802	14518.3	-2334.37	-2.38201	-2.90545
1.439	-1.422e-08	-2.5093e-09	-1479.23	2.38201	0	29.078	0	26.696	-9.52802	12722.3	-2305.78	0	-2.92987
1.44	-1.422e-08	-2.5093e-09	-1824.62	0	2.38201	26.696	0	26.696	-9.52802	19084.6	-2281.96	0	-2.90545
1.441	-1.422e-08	-2.5093e-09	-1205.29	2.38201	2.38201	26.696	0	29.078	-9.52802	20871.1	-2289.11	-2.38201	-2.92987
1.442	2.38201	-2.5093e-09	-2072.34	2.38201	0	29.078	-2.38201	29.078	-9.52802	22991.1	-2270.05	0	-2.92987
1.443	2.38201	-2.5093e-09	-2198.59	2.38201	2.38201	26.696	-2.38201	26.696	-7.14602	28462.6	-2265.29	-2.38201	-2.90545
1.444	2.38201	-2.5093e-09	-1052.85	0	0	26.696	0	29.078	-9.52802	26695.1	-2293.87	-2.38201	-2.92987
1.445	2.38201	-2.5093e-09	-559.771	0	2.38201	26.696	-2.38201	29.078	-9.52802	24460.8	-2284.34	-2.38201	-2.90545
1.446	-1.422e-08	-2.5093e-09	428.761	2.38201	2.38201	26.696	0	26.696	-7.14602	24587.1	-2272.43	-4.76401	-2.90545
1.447	-1.422e-08	-2.5093e-09	2703.58	2.38201	2.38201	26.696	0	26.696	-9.52802	22386.1	-2303.4	0	-2.92987
1.448	-1.422e-08	-2.5093e-09	2248.61	0	2.38201	26.696	0	29.078	-9.52802	25670.9	-2315.31	0	-2.90545
1.449	-1.422e-08	-2.5093e-09	33.3481	2.38201	0	26.696	-2.38201	26.696	-9.52802	30339.6	-2301.02	-4.76401	-2.92987
1.45	-2.38201	-2.5093e-09	-497.839	0	-2.38201	26.696	0	29.078	-7.14602	34815.4	-2308.16	0	-2.92987
1.451	-2.38201	-2.5093e-09	-990.914	2.38201	0	29.078	-2.38201	29.078	-7.14602	31947.5	-2320.07	-2.38201	-2.92987
1.452	-1.422e-08	-2.5093e-09	-928.982	2.38201	0	29.078	0	26.696	-9.52802	23646.2	-2308.16	-2.38201	-2.92987
1.453	-2.38201	-2.5093e-09	-569.299	0	0	29.078	0	29.078	-7.14602	28584.1	-2301.02	-2.38201	-2.90545
1.454	-1.422e-08	-2.5093e-09	426.379	2.38201	0	29.078	0	29.078	-7.14602	29846.5	-2298.64	-4.76401	-2.90545
1.455	-1.422e-08	-2.5093e-09	1110.01	0	0	29.078	0	29.078	-9.52802	27266.8	-2301.02	0	-2.90545
1.456	-1.422e-08	-2.38201	-88.1342	2.38201	0	29.078	-2.38201	29.078	-9.52802	30082.3	-2289.11	-2.38201	-2.92987
1.457	-2.38201	-2.5093e-09	1722.19	0	2.38201	29.078	-2.38201	29.078	-9.52802	29205.8	-2284.34	0	-2.90545
1.458	-2.38201	-2.5093e-09	1243.41	0	0	29.078	0	29.078	-9.52802	29991.8	-2277.2	-2.38201	-2.92987
1.459	-1.422e-08	-2.5093e-09	-1086.19	2.38201	0	29.078	0	29.078	-9.52802	30270.5	-2293.87	-2.38201	-2.90545
1.46	-1.422e-08	-2.5093e-09	4363.83	0	2.38201	29.078	0	26.696	-7.14602	30041.8	-2320.07	0	-2.92987
1.461	2.38201	-2.5093e-09	9899.61	0	0	26.696	0	29.078	-7.14602	30720.7	-2298.64	0	-2.90545
1.462	-1.422e-08	-2.5093e-09	8689.56	0	0	29.078	0	29.078	-7.14602	29949	-2303.4	-2.38201	-2.92987
1.463	2.38201	-2.5093e-09	5966.92	2.38201	2.38201	29.078	-2.38201	26.696	-9.52802	30920.8	-2310.55	0	-2.92987
1.464	2.38201	-2.5093e-09	5433.35	2.38201	0	26.696	0	26.696	-9.52802	30875.6	-2291.49	-2.38201	-2.92987
1.465	-1.422e-08	-2.5093e-09	4552.01	0	0	26.696	0	26.696	-9.52802	30773.1	-2298.64	-4.76401	-2.92987
1.466	-1.422e-08	-2.5093e-09	4528.19	0	0	29.078	-2.38201	29.078	-9.52802	31516.3	-2301.02	-2.38201	-2.92987
1.467	-1.422e-08	-2.5093e-09	4737.81	2.38201	2.38201	26.696	0	29.078	-7.14602	31028	-2312.93	-2.38201	-2.92987
1.468	-1.422e-08	-2.5093e-09	4289.99	2.38201	2.38201	26.696	0	29.078	-7.14602	31106.6	-2312.93	0	-2.92987
1.469	-1.422e-08	-2.5093e-09	5445.26	0	0	26.696	-2.38201	29.078	-9.52802	31654.5	-2291.49	-2.38201	-2.90545
1.47	-1.422e-08	-2.5093e-09	6588.63	0	0	29.078	0	29.078	-7.14602	31952.2	-2281.96	-2.38201	-2.90545
1.471	-1.422e-08	-2.38201	6476.67	2.38201	0	29.078	-2.38201	26.696	-7.14602	31973.7	-2291.49	0	-2.92987
1.472	-1.422e-08	-2.5093e-09	4873.58	0	0	29.078	-2.38201	26.696	-9.52802	31918.9	-2312.93	-2.38201	-2.90545
1.473	-2.38201	-2.38201	3696.87	0	0	29.078	0	29.078	-9.52802	31668.8	-2315.31	-2.38201	-2.90545
1.474	-2.38201	-2.5093e-09	4249.5	2.38201	0	29.078	0	29.078	-9.52802	31475.8	-2315.31	0	-2.92987
1.475	-2.38201	-2.5093e-09	4178.04	2.38201	0	29.078	0	29.078	-9.52802	32054.6	-2317.69	-2.38201	-2.92987
1.476	-2.38201	-2.5093e-09	3727.84	2.38201	0	29.078	0	29.078	-9.52802	32188	-2327.22	0	-2.92987
1.477	-1.422e-08	-2.5093e-09	4754.48	0	0	29.078	-2.38201	29.078	-9.52802	31849.8	-2312.93	-2.38201	-2.92987
1.478	-1.422e-08	-2.5093e-09	6955.46	0	0	29.078	0	29.078	-9.52802	31809.3	-2305.78	-4.76401	-2.90545
1.479	-1.422e-08	-2.5093e-09	5909.75	2.38201	0	29.078	0	26.696	-9.52802	31544.9	-2320.07	0	-2.90545
1.48	-1.422e-08	-2.5093e-09	4118.49	0	2.38201	29.078	0	26.696	-9.52802	31544.9	-2317.69	-2.38201	-2.90545
1.481	-1.422e-08	-2.5093e-09	6343.28	0	0	29.078	-2.38201	29.078	-9.52802	31671.1	-2315.31	-4.76401	-2.92987
1.482	2.38201	-2.5093e-09	6805.39	0	0	26.696	-2.38201	26.696	-9.52802	31644.9	-2308.16	0	-2.90545
1.483	-1.422e-08	-2.5093e-09	6738.69	0	2.38201	26.696	-2.38201	26.696	-9.52802	32040.4	-2284.34	-2.38201	-2.92987
1.484	2.38201	-2.5093e-09	5476.23	2.38201	2.38201	26.696	0	26.696	-7.14602	32435.8	-2281.96	-2.38201	-2.90545
1.485	2.38201	-2.5093e-09	3337.19	0	2.38201	26.696	0	26.696	-7.14602	32552.5	-2279.58	0	-2.90545
1.486	-1.422e-08	-2.5093e-09	1886.55	2.38201	0	29.078	0	29.078	-9.52802	32204.7	-2279.58	-4.76401	-2.92987
1.487	-1.422e-08	-2.5093e-09	1083.81	2.38201	0	26.696	-2.38201	26.696	-7.14602	31990.3	-2289.11	-2.38201	-2.92987
1.488	-1.422e-08	-2.5093e-09	4733.04	2.38201	0	29.078	-2.38201	29.078	-9.52802	32866.9	-2298.64	-2.38201	-2.90545
1.489	2.38201	-2.5093e-09	3908.87	0	0	26.696	0	26.696	-9.52802	32983.6	-2296.25	-2.38201	-2.92987
1.49	2.38201	-2.5093e-09	2736.92	2.38201	0	24.314	0	29.078	-9.52802	31961.7	-2308.16	-2.38201	-2.92987
1.491	-1.422e-08	-2.5093e-09	4418.62	2.38201	0	26.696	-2.38201	29.078	-9.52802	31032.8	-2334.37	-2.38201	-2.90545
1.492	-2.38201	-2.5093e-09	3804.06	0	0	29.078	0	29.078	-9.52802	30539.7	-2336.75	-2.38201	-2.90545
1.493	-1.422e-08	-2.5093e-09	3599.21	2.38201	2.38201	26.696	0	29.078	-7.14602	31845	-2324.84	0	-2.90545
1.494	-1.422e-08	-2.5093e-09	1569.74	0	0	29.078	0	29.078	-9.52802	32526.3	-2331.98	-2.38201	-2.90545
1.495	-1.422e-08	-2.5093e-09	3384.83	2.38201	2.38201	29.078	0	29.078	-9.52802	32092.8	-2336.75	0	-2.92987
1.496	-1.422e-08	-2.5093e-09	5826.38	2.38201	2.38201	26.696	0	26.696	-9.52802	32943.1	-2329.6	-2.38201	-2.90545
1.497	-1.422e-08	-2.5093e-09	3844.56	2.38201	2.38201	29.078	0	26.696	-9.52802	33881.6	-2315.31	0	-2.90545
1.498	-1.422e-08	-2.5093e-09	5407.15	0	0	29.078	0	26.696	-9.52802	34901.1	-2315.31	0	-2.90545
1.499	-1.422e-08	-2.5093e-09	5876.41	2.38201	0	29.078	0	29.078	-9.52802	35170.3	-2331.98	-2.38201	-2.90545
1.5	-1.422e-08	-2.5093e-09	3954.13	2.38201	0	29.078	-2.38201	26.696	-9.52802	35220.3	-2317.69	-2.38201	-2.90545
1.501	2.38201	-2.5093e-09	3911.25	2.38201	0	26.696	0	26.696	-9.52802	35746.8	-2277.2	0	-2.90545
1.502	2.38201	-2.5093e-09	4120.87	0	2.38201	29.078	-2.38201	26.696	-9.52802	36058.8	-2272.43	-4.76401	-2.90545
1.503	2.38201	-2.5093e-09	4032.73	0	2.38201	26.696	-2.38201	26.696	-9.52802	36856.8	-2239.08	0	-2.92987
1.504	2.38201	-2.5093e-09	3422.94	0	0	24.314	-2.38201	29.078	-9.52802	36794.8	-2155.71	0	-2.92987
1.505	-1.422e-08	-2.5093e-09	1929.42	2.38201	0	26.696	0	29.078	-7.14602	36806.7	-2191.44	-7.14602	-2.92987
1.506	2.38201	-2.5093e-09	2110.46	2.38201	0	26.696	-2.38201	26.696	-9.52802	36980.6	-2267.67	0	-2.92987
1.507	-1.422e-08	-2.5093e-09	2863.17	0	2.38201	26.696	0	26.696	-7.14602	36825.8	-2191.44	-2.38201	-2.92987
1.508	-1.422e-08	-2.5093e-09	1600.71	2.38201	2.38201	26.696	0	26.696	-9.52802	37323.6	-2158.1	-2.38201	-2.92987
1.509	-1.422e-08	-2.5093e-09	1726.95	0	2.38201	26.696	0	29.078	-9.52802	37292.7	-2077.11	-2.38201	-2.92987
1.51	-1.422e-08	-2.5093e-09	1152.89	2.38201	0	29.078	0	29.078	-7.14602	36813.9	-1943.72	-4.76401	-2.92987
1.511	-1.422e-08	-2.5093e-09	-1514.96	2.38201	0	26.696	-2.38201	29.078	-7.14602	36871.1	-1996.12	0	-2.92987
1.512	-1.422e-08	-2.5093e-09	-462.109	2.38201	0	29.078	0	29.078	-9.52802	37242.7	-2000.88	-2.38201	-2.90545
1.513	-1.422e-08	-2.5093e-09	-500.221	2.38201	0	29.078	-2.38201	29.078	-7.14602	37125.9	-1979.45	0	-2.90545
1.514	-1.422e-08	-2.5093e-09	-3785.01	2.38201	0	29.078	-2.38201	26.696	-9.52802	36966.3	-2010.41	-2.38201	-2.90545
1.515	-2.38201	-2.5093e-09	-40.4941	2.38201	2.38201	29.078	0	29.078	-9.52802	37114	-1986.59	-2.38201	-2.90545
1.516	-2.38201	-2.5093e-09	1669.79	2.38201	0	29.078	0	29.078	-9.52802	36913.9	-1993.74	-2.38201	-2.92987
1.517	-1.422e-08	-2.5093e-09	-1424.44	0	2.38201	29.078	0	26.696	-9.52802	36609	-1996.12	-2.38201	-2.90545
1.518	2.38201	-2.5093e-09	3022.76	2.38201	2.38201	29.078	-2.38201	26.696	-9.52802	36642.4	-1998.5	0	-2.90545
1.519	2.38201	-2.5093e-09	3344.34	2.38201	2.38201	29.078	0	26.696	-7.14602	36809.1	-2005.65	0	-2.90545
1.52	-1.422e-08	-2.5093e-09	1210.06	0	2.38201	29.078	0	29.078	-9.52802	36768.6	-1998.5	-2.38201	-2.90545
1.521	-1.422e-08	-2.5093e-09	1917.51	0	0	26.696	0	29.078	-9.52802	36587.6	-2000.88	-2.38201	-2.90545
1.522	-1.422e-08	-2.5093e-09	-407.323	2.38201	0	29.078	0	29.078	-9.52802	36449.4	-2005.65	0	-2.92987
1.523	2.38201	-2.5093e-09	454.963	0	2.38201	26.696	0	29.078	-9.52802	37183.1	-2003.27	-2.38201	-2.90545
1.524	2.38201	-2.5093e-09	552.625	2.38201	0	29.078	-2.38201	26.696	-9.52802	38135.9	-2000.88	0	-2.92987
1.525	-1.422e-08	-2.5093e-09	-204.852	2.38201	2.38201	26.696	0	29.078	-9.52802	37959.6	-2003.27	2.38201	-2.92987
1.526	2.38201	-2.5093e-09	1357.74	2.38201	0	26.696	-2.38201	29.078	-9.52802	38221.7	-1996.12	-2.38201	-2.92987
1.527	-1.422e-08	-2.5093e-09	2608.3	2.38201	0	26.696	0	26.696	-9.52802	38586.1	-1993.74	-2.38201	-2.90545
1.528	-1.422e-08	-2.5093e-09	3920.78	2.38201	2.38201	26.696	0	29.078	-9.52802	38328.8	-2005.65	-2.38201	-2.90545
1.529	2.38201	-2.5093e-09	3742.13	0	0	29.078	-2.38201	26.696	-7.14602	38457.5	-2000.88	-4.76401	-2.92987
1.53	-1.422e-08	-2.5093e-09	3796.92	2.38201	2.38201	29.078	0	29.078	-9.52802	37935.8	-2000.88	0	-2.92987
1.531	2.38201	-2.38201	4270.94	0	0	29.078	-2.38201	29.078	-9.52802	37295.1	-1996.12	-2.38201	-2.90545
1.532	-1.422e-08	-2.5093e-09	4604.42	0	0	29.078	-2.38201	26.696	-7.14602	38190.7	-1993.74	0	-2.92987
1.533	-1.422e-08	-2.5093e-09	5778.74	0	0	29.078	0	29.078	-7.14602	38533.7	-2000.88	-2.38201	-2.92987
1.534	-1.422e-08	-2.5093e-09	5924.05	0	0	29.078	0	26.696	-9.52802	38197.8	-1993.74	-2.38201	-2.92987
1.535	-1.422e-08	-2.5093e-09	6383.77	2.38201	0	26.696	0	26.696	-9.52802	38419.4	-1996.12	0	-2.90545
1.536	-1.422e-08	-2.5093e-09	6545.75	0	0	26.696	0	26.696	-9.52802	38867.2	-2003.27	0	-2.90545
1.537	-1.422e-08	-2.5093e-09	4082.76	2.38201	0	29.078	0	26.696	-9.52802	39250.7	-2000.88	-4.76401	-2.92987
1.538	-1.422e-08	-2.38201	2417.74	2.38201	0	29.078	-2.38201	26.696	-7.14602	40029.6	-2003.27	0	-2.90545
1.539	-1.422e-08	-2.5093e-09	140.538	0	0	29.078	0	26.696	-9.52802	40341.6	-1998.5	-2.38201	-2.92987
1.54	-1.422e-08	-2.5093e-09	-3503.93	2.38201	0	26.696	-2.38201	29.078	-9.52802	38893.4	-1996.12	0	-2.92987
1.541	2.38201	-2.5093e-09	-4344.78	0	2.38201	29.078	0	29.078	-9.52802	37781	-2003.27	0	-2.90545
1.542	2.38201	-2.5093e-09	-4075.61	0	2.38201	26.696	0	26.696	-9.52802	36587.6	-1993.74	-2.38201	-2.92987
1.543	2.38201	-2.5093e-09	-3677.82	2.38201	2.38201	26.696	0	26.696	-9.52802	35484.7	-1993.74	0	-2.92987
1.544	2.38201	-2.5093e-09	-4530.57	2.38201	2.38201	26.696	0	26.696	-9.52802	35620.5	-1998.5	-2.38201	-2.90545
1.545	2.38201	-2.5093e-09	-2015.18	2.38201	0	26.696	0	26.696	-9.52802	35575.2	-2000.88	-4.76401	-2.92987
1.546	-1.422e-08	-2.38201	3837.41	2.38201	2.38201	26.696	0	29.078	-9.52802	35911.1	-2008.03	0	-2.92987
1.547	-1.422e-08	-2.5093e-09	3103.75	2.38201	2.38201	29.078	0	29.078	-9.52802	36418.5	-2012.79	-2.38201	-2.90545
1.548	2.38201	-2.5093e-09	-512.131	2.38201	0	29.078	-2.38201	29.078	-9.52802	37261.7	-2010.41	-4.76401	-2.92987
1.549	2.38201	-2.5093e-09	364.447	0	0	29.078	-2.38201	26.696	-9.52802	38533.7	-2015.18	-2.38201	-2.90545
1.55	-1.422e-08	-2.5093e-09	-107.19	0	2.38201	29.078	-2.38201	26.696	-9.52802	37364.1	-2010.41	-2.38201	-2.92987
1.551	-1.422e-08	-2.5093e-09	-4554.39	2.38201	0	26.696	-2.38201	29.078	-7.14602	36520.9	-2008.03	-2.38201	-2.92987
1.552	-1.422e-08	-2.5093e-09	-5945.49	0	2.38201	29.078	0	26.696	-9.52802	37092.6	-2015.18	-4.76401	-2.92987
1.553	-1.422e-08	-2.38201	-3680.2	2.38201	0	29.078	0	29.078	-7.14602	35923	-2010.41	-4.76401	-2.90545
1.554	-1.422e-08	-2.38201	-4449.59	2.38201	0	26.696	0	29.078	-7.14602	35677.7	-1998.5	0	-2.90545
1.555	-1.422e-08	-2.5093e-09	-4663.97	0	0	29.078	-2.38201	29.078	-9.52802	37888.2	-1991.36	-2.38201	-2.92987
1.556	-2.38201	-2.5093e-09	-3687.34	0	0	29.078	-2.38201	26.696	-9.52802	40163	-1993.74	0	-2.90545
1.557	-1.422e-08	-2.5093e-09	-4473.41	2.38201	2.38201	29.078	0	29.078	-9.52802	39438.9	-2008.03	-2.38201	-2.90545
1.558	2.38201	-2.5093e-09	-3737.37	2.38201	0	29.078	0	29.078	-9.52802	39162.5	-2053.29	-4.76401	-2.92987
1.559	-1.422e-08	-2.5093e-09	-3456.29	0	0	26.696	-2.38201	29.078	-9.52802	40167.8	-2077.11	0	-2.92987
1.56	2.38201	-2.5093e-09	-3520.6	2.38201	0	29.078	-2.38201	29.078	-9.52802	38905.3	-2060.43	0	-2.92987
1.561	2.38201	-2.5093e-09	-3906.49	2.38201	2.38201	29.078	-2.38201	29.078	-9.52802	39024.4	-2069.96	-2.38201	-2.92987
1.562	-1.422e-08	-2.5093e-09	-4978.39	0	2.38201	26.696	0	26.696	-9.52802	39341.2	-2110.46	0	-2.90545
1.563	2.38201	-2.5093e-09	-5188.01	2.38201	0	29.078	0	29.078	-9.52802	39105.4	-2141.42	-2.38201	-2.92987
1.564	2.38201	-2.5093e-09	-6960.22	0	2.38201	26.696	0	29.078	-7.14602	39703.3	-2177.15	-2.38201	-2.90545
1.565	-1.422e-08	-2.38201	-7262.73	2.38201	2.38201	29.078	0	26.696	-9.52802	39393.6	-2200.97	0	-2.92987
1.566	2.38201	-2.5093e-09	-7129.34	0	2.38201	29.078	0	26.696	-7.14602	40129.6	-2210.5	-2.38201	-2.92987
1.567	2.38201	-2.5093e-09	-7705.79	2.38201	0	26.696	0	26.696	-9.52802	40391.7	-2224.79	-2.38201	-2.92987
1.568	-1.422e-08	-2.5093e-09	-6917.34	2.38201	0	26.696	0	29.078	-9.52802	39946.2	-2241.47	0	-2.92987
1.569	-1.422e-08	-2.38201	-7419.95	0	2.38201	26.696	0	29.078	-9.52802	40244	-2236.7	-2.38201	-2.92987
1.57	2.38201	-2.5093e-09	-7377.07	0	0	26.696	0	29.078	-7.14602	40101.1	-2227.17	0	-2.92987
1.571	2.38201	-2.5093e-09	-6907.82	2.38201	2.38201	29.078	0	29.078	-9.52802	40263	-2250.99	0	-2.92987
1.572	-1.422e-08	-2.5093e-09	-7148.4	2.38201	0	26.696	0	29.078	-9.52802	39777.1	-2281.96	-2.38201	-2.90545
1.573	-1.422e-08	-2.5093e-09	-6641.03	0	0	29.078	0	29.078	-9.52802	39457.9	-2267.67	-4.76401	-2.92987
1.574	-1.422e-08	-2.5093e-09	-5728.72	2.38201	0	26.696	0	29.078	-9.52802	39872.4	-2255.76	-2.38201	-2.90545
1.575	-1.422e-08	-2.38201	-3954.13	0	0	26.696	0	26.696	-9.52802	39241.2	-2260.52	-2.38201	-2.90545
1.576	-2.38201	-2.5093e-09	-3699.25	0	0	29.078	0	29.078	-7.14602	38838.6	-2241.47	0	-2.92987
1.577	-1.422e-08	-2.5093e-09	-5047.47	2.38201	2.38201	29.078	-2.38201	29.078	-9.52802	38914.8	-2227.17	-4.76401	-2.90545
1.578	2.38201	-2.5093e-09	-5631.06	2.38201	0	29.078	-2.38201	29.078	-9.52802	38381.3	-2224.79	0	-2.92987
1.579	-1.422e-08	-2.5093e-09	-6369.48	0	0	29.078	0	29.078	-9.52802	37890.6	-2220.03	-2.38201	-2.92987
1.58	-1.422e-08	-2.5093e-09	-6105.08	2.38201	0	26.696	0	26.696	-9.52802	38028.7	-2250.99	-2.38201	-2.92987
1.581	2.38201	-2.5093e-09	-6159.87	0	2.38201	29.078	0	29.078	-9.52802	38740.9	-2265.29	0	-2.92987
1.582	-1.422e-08	-2.5093e-09	-6455.23	0	2.38201	26.696	-2.38201	29.078	-9.52802	38338.4	-2241.47	-4.76401	-2.90545
1.583	-1.422e-08	-2.5093e-09	-5669.17	2.38201	2.38201	29.078	-2.38201	26.696	-9.52802	37309.3	-2250.99	0	-2.90545
1.584	2.38201	-2.5093e-09	-6381.39	2.38201	2.38201	26.696	0	29.078	-7.14602	38224	-2248.61	0	-2.90545
1.585	2.38201	-2.5093e-09	-6636.27	0	2.38201	26.696	-2.38201	29.078	-9.52802	37638.1	-2224.79	-4.76401	-2.92987
1.586	-1.422e-08	-2.5093e-09	-5137.99	2.38201	0	26.696	0	26.696	-9.52802	36480.4	-2239.08	0	-2.92987
1.587	-1.422e-08	-2.5093e-09	-4287.61	0	2.38201	29.078	-2.38201	26.696	-7.14602	37049.7	-2243.85	0	-2.92987
1.588	2.38201	-2.5093e-09	-3575.39	2.38201	0	29.078	-2.38201	29.078	-9.52802	35937.3	-2239.08	-4.76401	-2.92987
1.589	2.38201	-2.5093e-09	-3989.86	0	2.38201	29.078	0	26.696	-9.52802	35780.1	-2243.85	-2.38201	-2.92987
1.59	-1.422e-08	-2.5093e-09	-5221.36	0	0	26.696	-2.38201	29.078	-7.14602	36730.5	-2250.99	-2.38201	-2.90545
1.591	-1.422e-08	-2.5093e-09	-5728.72	0	0	26.696	0	26.696	-9.52802	35556.2	-2253.38	0	-2.92987
1.592	-1.422e-08	-2.5093e-09	-7586.69	2.38201	0	26.696	0	29.078	-9.52802	34820.2	-2262.9	0	-2.90545
1.593	2.38201	-2.38201	-10892.9	0	0	26.696	-2.38201	26.696	-9.52802	34546.2	-2250.99	-2.38201	-2.92987
1.594	-1.422e-08	-2.5093e-09	-12974.8	0	0	29.078	-2.38201	26.696	-9.52802	34272.3	-2210.5	0	-2.92987
1.595	-2.38201	-2.5093e-09	-12605.6	2.38201	2.38201	29.078	0	29.078	-7.14602	34729.6	-2158.1	0	-2.90545
1.596	-1.422e-08	-2.5093e-09	-12760.4	2.38201	0	29.078	0	29.078	-9.52802	35029.8	-2115.22	-4.76401	-2.92987
1.597	-1.422e-08	-2.38201	-12631.8	2.38201	2.38201	29.078	-2.38201	29.078	-9.52802	35065.5	-2124.75	0	-2.92987
1.598	-1.422e-08	-2.5093e-09	-11983.9	2.38201	0	29.078	0	26.696	-9.52802	35187	-2139.04	0	-2.92987
1.599	2.38201	-2.5093e-09	-12176.8	2.38201	2.38201	29.078	-2.38201	29.078	-9.52802	35256.1	-2203.35	0	-2.92987
1.6	2.38201	-2.5093e-09	-12524.6	0	2.38201	29.078	0	29.078	-9.52802	35353.7	-2258.14	0	-2.92987
1.601	2.38201	-2.5093e-09	-12486.5	2.38201	2.38201	29.078	0	29.078	-9.52802	35339.4	-2224.79	0	-2.90545
1.602	2.38201	-2.5093e-09	-11305	0	0	26.696	-2.38201	29.078	-9.52802	34772.5	-2227.17	-2.38201	-2.92987
1.603	-1.422e-08	-2.5093e-09	-8889.64	2.38201	0	26.696	-2.38201	26.696	-9.52802	35137	-2236.7	0	-2.92987
1.604	-1.422e-08	-2.5093e-09	-4904.55	0	2.38201	26.696	0	26.696	-9.52802	35601.5	-2222.41	-2.38201	-2.92987
1.605	2.38201	-2.5093e-09	-4690.17	0	0	26.696	0	29.078	-9.52802	34913.1	-2217.65	0	-2.92987
1.606	2.38201	-2.5093e-09	-7300.85	2.38201	0	26.696	0	29.078	-9.52802	34503.3	-2196.21	-2.38201	-2.92987
1.607	2.38201	-2.5093e-09	-6040.77	0	2.38201	26.696	0	29.078	-9.52802	34229.4	-2196.21	-2.38201	-2.92987
1.608	-1.422e-08	-2.5093e-09	-5983.6	0	0	26.696	0	29.078	-7.14602	34498.6	-2217.65	-2.38201	-2.92987
1.609	2.38201	-2.5093e-09	-6860.18	2.38201	0	29.078	0	29.078	-9.52802	35332.3	-2215.26	-2.38201	-2.92987
1.61	2.38201	-2.5093e-09	-5473.85	2.38201	2.38201	29.078	-2.38201	26.696	-7.14602	35203.7	-2210.5	-2.38201	-2.92987
1.611	-1.422e-08	-2.5093e-09	-5652.5	0	0	26.696	0	26.696	-7.14602	34977.4	-2208.12	-2.38201	-2.92987
1.612	2.38201	-2.5093e-09	-6648.18	0	2.38201	26.696	-2.38201	26.696	-9.52802	34853.5	-2200.97	-4.76401	-2.92987
1.613	-1.422e-08	-2.5093e-09	-5819.24	0	0	29.078	0	26.696	-9.52802	34477.1	-2200.97	0	-2.90545
1.614	-1.422e-08	-2.5093e-09	-5754.92	2.38201	0	29.078	0	26.696	-9.52802	34250.9	-2189.06	-2.38201	-2.92987
1.615	-1.422e-08	-2.5093e-09	-6745.84	0	2.38201	29.078	0	29.078	-9.52802	34077	-2184.3	0	-2.92987
1.616	-2.38201	-2.5093e-09	-5840.68	0	0	26.696	0	26.696	-9.52802	34184.2	-2189.06	0	-2.90545
1.617	-1.422e-08	-2.5093e-09	-5826.38	0	0	26.696	0	29.078	-9.52802	34174.6	-2198.59	0	-2.92987
1.618	2.38201	-2.5093e-09	-5259.47	2.38201	2.38201	29.078	0	29.078	-9.52802	33779.2	-2217.65	-4.76401	-2.90545
1.619	-1.422e-08	-2.5093e-09	-2951.3	2.38201	0	26.696	-2.38201	29.078	-9.52802	33791.1	-2217.65	0	-2.90545
1.62	2.38201	-2.5093e-09	-4068.46	2.38201	2.38201	29.078	0	29.078	-9.52802	33488.6	-2210.5	-2.38201	-2.90545
1.621	2.38201	-2.5093e-09	-6259.91	2.38201	0	26.696	-2.38201	29.078	-7.14602	33140.8	-2198.59	0	-2.92987
1.622	-1.422e-08	-2.5093e-09	-6445.71	2.38201	0	29.078	-2.38201	29.078	-9.52802	33040.8	-2196.21	2.38201	-2.90545
1.623	-1.422e-08	-2.5093e-09	-5609.62	2.38201	2.38201	29.078	-2.38201	29.078	-7.14602	32230.9	-2196.21	-2.38201	-2.92987
1.624	2.38201	-2.5093e-09	-5531.02	0	2.38201	26.696	0	29.078	-9.52802	32490.6	-2208.12	-2.38201	-2.92987
1.625	2.38201	-2.5093e-09	-6052.68	2.38201	2.38201	26.696	0	26.696	-9.52802	32021.3	-2215.26	0	-2.92987
1.626	2.38201	-2.5093e-09	-4847.38	0	0	26.696	-2.38201	29.078	-9.52802	30708.8	-2200.97	-4.76401	-2.92987
1.627	2.38201	-2.5093e-09	-5223.74	0	2.38201	26.696	-2.38201	29.078	-9.52802	30756.5	-2196.21	-2.38201	-2.92987
1.628	2.38201	-2.5093e-09	-6621.97	2.38201	2.38201	29.078	-2.38201	29.078	-9.52802	30599.2	-2208.12	-2.38201	-2.92987
1.629	2.38201	-2.5093e-09	-5154.66	0	2.38201	26.696	-2.38201	29.078	-9.52802	30482.5	-2215.26	-4.76401	-2.92987
1.63	-1.422e-08	-2.5093e-09	-4768.77	0	2.38201	26.696	0	29.078	-9.52802	30165.7	-2227.17	-2.38201	-2.90545
1.631	2.38201	-2.5093e-09	-3832.65	0	0	26.696	-2.38201	29.078	-7.14602	29746.5	-2220.03	-4.76401	-2.90545
1.632	-1.422e-08	-2.5093e-09	-3518.22	2.38201	0	29.078	-2.38201	29.078	-9.52802	29796.5	-2208.12	-4.76401	-2.90545
1.633	-1.422e-08	-2.5093e-09	-6243.24	2.38201	0	29.078	-2.38201	29.078	-9.52802	29248.6	-2200.97	-2.38201	-2.92987
1.634	2.38201	-2.38201	-5004.59	2.38201	0	29.078	0	26.696	-9.52802	28862.8	-2205.74	0	-2.90545
1.635	-1.422e-08	-2.5093e-09	-4552.01	2.38201	0	29.078	0	26.696	-9.52802	28374.4	-2198.59	-2.38201	-2.90545
1.636	-1.422e-08	-2.5093e-09	-3894.58	0	0	29.078	-2.38201	26.696	-7.14602	27512.2	-2181.92	-4.76401	-2.92987
1.637	-1.422e-08	-2.5093e-09	-300.133	2.38201	0	29.078	0	29.078	-9.52802	27612.2	-2177.15	0	-2.90545
1.638	2.38201	-2.5093e-09	-3289.55	0	2.38201	29.078	0	26.696	-7.14602	27705.1	-2155.71	-2.38201	-2.92987
1.639	2.38201	-2.5093e-09	-5218.97	0	0	29.078	-2.38201	26.696	-9.52802	27245.4	-2162.86	0	-2.90545
1.64	-1.422e-08	-2.5093e-09	-3377.68	0	0	26.696	0	26.696	-9.52802	27274	-2179.53	0	-2.90545
1.641	-1.422e-08	-2.5093e-09	-4668.73	0	0	26.696	-2.38201	29.078	-7.14602	27028.6	-2165.24	-2.38201	-2.92987
1.642	-1.422e-08	-2.5093e-09	-4244.73	0	0	29.078	-2.38201	29.078	-9.52802	26371.2	-2172.39	0	-2.90545
1.643	-1.422e-08	-2.5093e-09	-3732.6	2.38201	0	29.078	0	26.696	-9.52802	26602.2	-2177.15	-2.38201	-2.92987
1.644	2.38201	-2.5093e-09	-4566.3	0	2.38201	26.696	0	29.078	-9.52802	27195.4	-2184.3	-4.76401	-2.92987
1.645	2.38201	-2.5093e-09	-4316.19	2.38201	0	29.078	0	29.078	-9.52802	27147.7	-2177.15	-2.38201	-2.92987
1.646	2.38201	-2.5093e-09	-3563.48	2.38201	0	29.078	0	29.078	-9.52802	26649.9	-2153.33	-4.76401	-2.90545
1.647	-1.422e-08	-2.5093e-09	-3720.69	0	2.38201	24.314	0	29.078	-9.52802	26552.2	-2177.15	-2.38201	-2.92987
1.648	2.38201	-2.5093e-09	-3651.61	2.38201	0	26.696	0	29.078	-9.52802	26247.3	-2179.53	-2.38201	-2.92987
1.649	-1.422e-08	-2.5093e-09	-3577.77	0	0	29.078	0	29.078	-9.52802	26430.7	-2174.77	-4.76401	-2.90545
1.65	-1.422e-08	-2.38201	-3594.45	2.38201	0	26.696	-2.38201	29.078	-9.52802	26130.6	-2184.3	-2.38201	-2.92987
1.651	2.38201	-2.5093e-09	-3072.79	2.38201	0	29.078	0	29.078	-9.52802	25706.6	-2158.1	-4.76401	-2.92987
1.652	-1.422e-08	-2.5093e-09	-2303.4	0	0	29.078	0	29.078	-9.52802	26642.7	-2148.57	0	-2.92987
1.653	-1.422e-08	-2.5093e-09	-795.59	2.38201	0	26.696	-2.38201	26.696	-9.52802	27071.5	-2170.01	-2.38201	-2.92987
1.654	-1.422e-08	-2.5093e-09	-4020.82	2.38201	0	26.696	-2.38201	26.696	-7.14602	26216.3	-2172.39	-2.38201	-2.92987
1.655	-2.38201	-2.5093e-09	-4697.31	0	0	29.078	0	26.696	-9.52802	24763.3	-2174.77	-2.38201	-2.92987
1.656	-1.422e-08	-2.5093e-09	-2146.19	2.38201	0	29.078	0	29.078	-9.52802	24694.2	-2177.15	0	-2.92987
1.657	-1.422e-08	-2.5093e-09	-4759.25	2.38201	2.38201	26.696	0	29.078	-9.52802	24715.7	-2177.15	0	-2.92987
1.658	2.38201	-2.5093e-09	-3620.65	0	2.38201	29.078	0	29.078	-9.52802	24113	-2181.92	0	-2.90545
1.659	-1.422e-08	-2.5093e-09	-2603.53	2.38201	2.38201	29.078	-2.38201	29.078	-9.52802	24565.6	-2172.39	-2.38201	-2.88104
1.66	2.38201	-2.5093e-09	-4073.23	2.38201	2.38201	29.078	-2.38201	26.696	-9.52802	24927.7	-2167.62	-4.76401	-2.92987
1.661	-1.422e-08	-2.5093e-09	-3056.11	0	2.38201	29.078	0	29.078	-9.52802	24599	-2184.3	0	-2.92987
1.662	2.38201	-2.5093e-09	-4354.31	2.38201	0	29.078	0	29.078	-7.14602	24089.2	-2179.53	-4.76401	-2.90545
1.663	2.38201	-2.5093e-09	-4611.56	2.38201	0	26.696	0	29.078	-9.52802	24034.4	-2174.77	0	-2.92987
1.664	-1.422e-08	-2.5093e-09	-4509.14	2.38201	2.38201	29.078	0	29.078	-9.52802	24358.4	-2179.53	0	-2.90545
1.665	2.38201	-2.5093e-09	-5974.07	0	2.38201	26.696	-2.38201	29.078	-9.52802	24258.3	-2181.92	-2.38201	-2.90545
1.666	2.38201	-2.5093e-09	-4575.83	0	2.38201	26.696	0	29.078	-9.52802	24294.1	-2167.62	0	-2.92987
1.667	-1.422e-08	-2.38201	-3246.67	0	0	26.696	-2.38201	26.696	-9.52802	24734.7	-2167.62	-2.38201	-2.92987
1.668	-1.422e-08	-2.5093e-09	-3475.35	0	0	26.696	0	29.078	-7.14602	24444.1	-2198.59	-2.38201	-2.92987
1.669	-1.422e-08	-2.5093e-09	-3082.31	2.38201	2.38201	26.696	0	29.078	-9.52802	24136.9	-2193.83	0	-2.92987
1.67	-1.422e-08	-2.5093e-09	-3403.89	0	0	26.696	-2.38201	26.696	-9.52802	24975.3	-2186.68	-4.76401	-2.92987
1.671	-1.422e-08	-2.5093e-09	-4023.21	2.38201	2.38201	29.078	0	29.078	-9.52802	24753.8	-2189.06	-2.38201	-2.90545
1.672	-1.422e-08	-2.5093e-09	-2601.15	0	0	29.078	0	29.078	-9.52802	24132.1	-2177.15	-4.76401	-2.90545
1.673	-1.422e-08	-2.5093e-09	-1662.64	2.38201	0	29.078	0	29.078	-9.52802	24808.6	-2165.24	0	-2.90545
1.674	-1.422e-08	-2.5093e-09	-1993.74	0	0	26.696	-2.38201	29.078	-9.52802	24680	-2158.1	0	-2.92987
1.675	-1.422e-08	-2.5093e-09	-519.277	2.38201	2.38201	29.078	-2.38201	29.078	-7.14602	24575.1	-2167.62	-2.38201	-2.90545
1.676	-1.422e-08	-2.5093e-09	135.774	2.38201	2.38201	29.078	-2.38201	29.078	-9.52802	24325	-2153.33	-4.76401	-2.92987
1.677	-1.422e-08	-2.5093e-09	-1474.46	0	0	29.078	0	26.696	-7.14602	23932	-2148.57	-2.38201	-2.92987
1.678	2.38201	-2.5093e-09	-1071.9	2.38201	0	29.078	0	26.696	-9.52802	24155.9	-2167.62	0	-2.92987
1.679	-1.422e-08	-2.5093e-09	-1114.78	0	0	29.078	0	29.078	-9.52802	23801	-2155.71	0	-2.92987
1.68	2.38201	-2.5093e-09	-1784.12	0	0	26.696	-2.38201	26.696	-9.52802	23905.8	-2165.24	-2.38201	-2.92987
1.681	2.38201	-2.5093e-09	-3253.82	2.38201	2.38201	29.078	0	29.078	-7.14602	23893.9	-2181.92	-4.76401	-2.90545
1.682	-1.422e-08	-2.5093e-09	-8208.39	0	2.38201	26.696	-2.38201	29.078	-9.52802	23855.8	-2167.62	0	-2.90545
1.683	-1.422e-08	-2.5093e-09	-7777.25	2.38201	0	26.696	0	26.696	-9.52802	23631.9	-2162.86	0	-2.92987
1.684	-1.422e-08	-2.5093e-09	-2975.12	2.38201	0	26.696	-2.38201	29.078	-9.52802	23012.6	-2155.71	-4.76401	-2.92987
1.685	2.38201	-2.5093e-09	-5447.65	0	2.38201	26.696	0	29.078	-9.52802	23446.1	-2150.95	-2.38201	-2.92987
1.686	2.38201	-2.5093e-09	-7574.78	0	0	24.314	0	29.078	-9.52802	23684.3	-2165.24	-2.38201	-2.92987
1.687	2.38201	-2.5093e-09	-7162.69	2.38201	0	26.696	-2.38201	26.696	-9.52802	23715.2	-2165.24	0	-2.92987
1.688	2.38201	-2.5093e-09	-6214.65	2.38201	2.38201	26.696	0	29.078	-9.52802	23820.1	-2158.1	0	-2.90545
1.689	-1.422e-08	-2.5093e-09	-2193.83	0	2.38201	26.696	-2.38201	26.696	-9.52802	23834.3	-2158.1	-2.38201	-2.90545
1.69	2.38201	-2.5093e-09	-2848.88	0	2.38201	29.078	0	26.696	-9.52802	24175	-2155.71	-4.76401	-2.92987
1.691	2.38201	-2.5093e-09	-4320.96	2.38201	0	29.078	-2.38201	26.696	-9.52802	24830	-2153.33	0	-2.90545
1.692	-1.422e-08	-2.5093e-09	-3020.38	0	0	26.696	0	29.078	-9.52802	26149.7	-2170.01	0	-2.90545
1.693	-1.422e-08	-2.38201	-3661.14	2.38201	2.38201	29.078	0	29.078	-9.52802	27316.8	-2184.3	0	-2.90545
1.694	-1.422e-08	-2.5093e-09	-3260.97	2.38201	0	26.696	0	26.696	-9.52802	27252.5	-2172.39	-4.76401	-2.90545
1.695	-1.422e-08	-2.5093e-09	-2665.46	2.38201	0	29.078	-2.38201	29.078	-9.52802	27031	-2172.39	-2.38201	-2.90545
1.696	-1.422e-08	-2.5093e-09	-4759.25	2.38201	0	29.078	-2.38201	26.696	-9.52802	28334	-2177.15	-2.38201	-2.90545
1.697	-1.422e-08	-2.5093e-09	-5373.8	0	0	29.078	0	29.078	-9.52802	29384.4	-2162.86	0	-2.92987
1.698	-1.422e-08	-2.5093e-09	-3430.09	0	0	29.078	-2.38201	29.078	-7.14602	29589.3	-2160.48	0	-2.92987
1.699	2.38201	-2.5093e-09	-3606.36	0	0	29.078	0	26.696	-9.52802	29901.3	-2160.48	0	-2.92987
1.7	-1.422e-08	-2.5093e-09	-4030.35	0	0	29.078	-2.38201	29.078	-9.52802	29444	-2170.01	-4.76401	-2.90545
1.701	-1.422e-08	-2.5093e-09	-3882.67	0	0	26.696	0	26.696	-9.52802	29558.3	-2181.92	0	-2.92987
1.702	2.38201	-2.5093e-09	-4194.71	2.38201	2.38201	26.696	0	29.078	-9.52802	30077.6	-2184.3	-2.38201	-2.92987
1.703	-1.422e-08	-2.5093e-09	-3932.69	2.38201	2.38201	29.078	0	26.696	-9.52802	30539.7	-2181.92	0	-2.92987
1.704	2.38201	-2.5093e-09	-5102.26	2.38201	2.38201	26.696	0	26.696	-9.52802	30034.7	-2184.3	0	-2.92987
1.705	2.38201	-2.5093e-09	-5221.36	2.38201	2.38201	26.696	-2.38201	29.078	-9.52802	28972.3	-2198.59	-2.38201	-2.92987
1.706	2.38201	-2.5093e-09	-3513.46	0	2.38201	26.696	-2.38201	29.078	-9.52802	29172.4	-2220.03	-4.76401	-2.92987
1.707	-1.422e-08	-2.5093e-09	-3699.25	2.38201	0	26.696	0	26.696	-9.52802	28596	-2220.03	-2.38201	-2.92987
1.708	-1.422e-08	-2.5093e-09	-2991.8	0	0	26.696	-2.38201	26.696	-7.14602	28610.3	-2208.12	0	-2.92987
1.709	2.38201	-2.5093e-09	-1522.1	0	0	29.078	-2.38201	26.696	-7.14602	28767.5	-2210.5	0	-2.92987
1.71	-1.422e-08	-2.38201	-264.403	0	2.38201	29.078	0	26.696	-9.52802	28600.7	-2215.26	-2.38201	-2.92987
1.711	2.38201	-2.5093e-09	-1045.7	0	0	26.696	-2.38201	26.696	-7.14602	28891.3	-2212.88	0	-2.92987
1.712	2.38201	-2.5093e-09	-5628.68	2.38201	0	26.696	-2.38201	26.696	-9.52802	28267.3	-2212.88	-4.76401	-2.92987
1.713	-1.422e-08	-2.5093e-09	-4318.58	0	0	26.696	0	29.078	-9.52802	28467.3	-2217.65	-4.76401	-2.90545
1.714	-1.422e-08	-2.5093e-09	-1717.43	2.38201	2.38201	29.078	0	29.078	-7.14602	29177.2	-2227.17	0	-2.90545
1.715	-1.422e-08	-2.5093e-09	-1412.53	0	0	29.078	0	29.078	-7.14602	29320.1	-2215.26	0	-2.92987
1.716	-1.422e-08	-2.5093e-09	-266.785	0	0	29.078	-2.38201	26.696	-7.14602	29270.1	-2203.35	-2.38201	-2.92987
1.717	-1.422e-08	-2.5093e-09	-3406.27	0	2.38201	29.078	-2.38201	29.078	-9.52802	28519.7	-2208.12	-2.38201	-2.90545
1.718	2.38201	-2.5093e-09	-3353.86	2.38201	0	26.696	0	26.696	-9.52802	28226.8	-2205.74	0	-2.92987
1.719	-1.422e-08	-2.5093e-09	-1993.74	0	0	29.078	0	29.078	-9.52802	27981.4	-2205.74	-2.38201	-2.92987
1.72	-1.422e-08	-2.5093e-09	-4711.61	2.38201	0	29.078	0	29.078	-9.52802	27552.7	-2208.12	0	-2.90545
1.721	-1.422e-08	-2.38201	-5264.23	2.38201	0	29.078	-2.38201	29.078	-7.14602	27652.7	-2205.74	-2.38201	-2.92987
1.722	-1.422e-08	-2.5093e-09	-4880.73	0	2.38201	26.696	0	29.078	-9.52802	27290.6	-2217.65	0	-2.92987
1.723	-1.422e-08	-2.5093e-09	-3037.06	0	0	26.696	0	29.078	-9.52802	26707	-2229.56	-2.38201	-2.90545
1.724	2.38201	-2.5093e-09	-2315.31	0	0	26.696	-2.38201	29.078	-9.52802	26964.3	-2222.41	-4.76401	-2.92987
1.725	-1.422e-08	-2.5093e-09	-2801.24	0	0	24.314	0	26.696	-9.52802	27333.5	-2229.56	-2.38201	-2.92987
1.726	2.38201	-2.5093e-09	-2429.65	0	0	24.314	-2.38201	26.696	-9.52802	27104.8	-2236.7	-2.38201	-2.92987
1.727	2.38201	-2.5093e-09	-3065.64	0	2.38201	26.696	0	29.078	-9.52802	26973.8	-2227.17	-2.38201	-2.92987
1.728	2.38201	-2.5093e-09	-1460.17	2.38201	0	26.696	-2.38201	29.078	-9.52802	27297.8	-2227.17	0	-2.92987
1.729	2.38201	-2.5093e-09	1181.47	0	0	29.078	0	26.696	-9.52802	27683.7	-2222.41	-2.38201	-2.92987
1.73	2.38201	-2.5093e-09	867.05	2.38201	0	26.696	0	29.078	-9.52802	27850.4	-2217.65	-2.38201	-2.90545
1.731	2.38201	-2.38201	-1274.37	2.38201	0	26.696	-2.38201	26.696	-9.52802	27917.1	-2170.01	-2.38201	-2.92987
1.732	-1.422e-08	-2.5093e-09	-338.245	0	0	26.696	0	29.078	-9.52802	28353	-2053.29	-2.38201	-2.92987
1.733	-1.422e-08	-2.5093e-09	373.975	0	0	29.078	-2.38201	26.696	-9.52802	28388.7	-2027.09	0	-2.90545
1.734	-1.422e-08	-2.5093e-09	-1043.32	2.38201	0	29.078	0	29.078	-7.14602	28038.6	-2065.2	-2.38201	-2.92987
1.735	-1.422e-08	-2.5093e-09	-297.751	0	0	29.078	0	29.078	-9.52802	28414.9	-2048.52	-4.76401	-2.90545
1.736	-1.422e-08	-2.38201	-819.41	0	0	29.078	0	26.696	-9.52802	28476.9	-2134.28	-2.38201	-2.90545
1.737	-1.422e-08	-2.38201	-893.252	0	0	26.696	0	29.078	-9.52802	28236.3	-2320.07	-2.38201	-2.90545
1.738	-1.422e-08	-2.5093e-09	-1476.84	0	0	29.078	0	26.696	-9.52802	28553.1	-2327.22	0	-2.90545
1.739	2.38201	-2.5093e-09	-1981.83	0	0	26.696	-2.38201	29.078	-9.52802	28715.1	-2286.73	-2.38201	-2.92987
1.74	-1.422e-08	-2.5093e-09	59.5501	0	0	29.078	0	29.078	-7.14602	28541.2	-2317.69	-2.38201	-2.92987
1.741	-1.422e-08	-2.5093e-09	-705.074	2.38201	0	26.696	0	29.078	-9.52802	28334	-2293.87	0	-2.90545
1.742	2.38201	-2.5093e-09	-652.669	2.38201	0	29.078	0	29.078	-7.14602	28236.3	-2315.31	-2.38201	-2.92987
1.743	-1.422e-08	-2.5093e-09	-1214.82	2.38201	0	29.078	0	29.078	-9.52802	28036.2	-2322.46	-4.76401	-2.92987
1.744	2.38201	-2.5093e-09	-2441.56	2.38201	2.38201	26.696	-2.38201	29.078	-9.52802	27912.3	-2305.78	0	-2.90545
1.745	-1.422e-08	-2.5093e-09	1219.59	0	2.38201	26.696	-2.38201	29.078	-7.14602	27905.2	-2334.37	-2.38201	-2.95428
1.746	2.38201	-2.5093e-09	2615.44	0	2.38201	26.696	0	29.078	-9.52802	27752.7	-2329.6	-2.38201	-2.92987
1.747	-1.422e-08	-2.5093e-09	-2079.49	2.38201	0	26.696	0	26.696	-7.14602	27852.8	-2324.84	-4.76401	-2.92987
1.748	2.38201	-2.5093e-09	-1267.23	2.38201	2.38201	26.696	-2.38201	26.696	-7.14602	27519.3	-2322.46	-2.38201	-2.92987
1.749	-1.422e-08	-2.38201	1291.05	0	0	26.696	-2.38201	26.696	-9.52802	27254.9	-2329.6	0	-2.92987
1.75	2.38201	-2.5093e-09	-1476.84	2.38201	0	26.696	0	26.696	-9.52802	27419.3	-2351.04	-2.38201	-2.92987
1.751	-1.422e-08	-2.5093e-09	-1291.05	0	2.38201	26.696	0	29.078	-7.14602	27412.1	-2327.22	-2.38201	-2.90545
1.752	-1.422e-08	-2.5093e-09	-1333.92	0	0	26.696	-2.38201	26.696	-9.52802	27052.4	-2324.84	-2.38201	-2.90545
1.753	-1.422e-08	-2.5093e-09	-924.218	2.38201	0	26.696	0	29.078	-9.52802	26354.5	-2329.6	0	-2.90545
1.754	-1.422e-08	-2.5093e-09	-1029.03	0	2.38201	29.078	-2.38201	26.696	-9.52802	26545.1	-2348.66	0	-2.92987
1.755	-1.422e-08	-2.5093e-09	-2417.74	2.38201	0	29.078	0	29.078	-9.52802	26621.3	-2355.8	0	-2.90545
1.756	-1.422e-08	-2.5093e-09	-631.231	0	0	29.078	0	29.078	-9.52802	26435.5	-2329.6	-2.38201	-2.90545
1.757	-1.422e-08	-2.5093e-09	-1093.34	0	2.38201	29.078	0	29.078	-7.14602	26587.9	-2343.89	0	-2.90545
1.758	-1.422e-08	-2.5093e-09	-1422.06	2.38201	2.38201	29.078	0	26.696	-9.52802	26680.8	-2358.19	0	-2.90545
1.759	-1.422e-08	-2.5093e-09	-1581.65	2.38201	0	29.078	-2.38201	29.078	-9.52802	26816.6	-2358.19	-4.76401	-2.90545
1.76	-1.422e-08	-2.5093e-09	-1695.99	2.38201	0	29.078	-2.38201	29.078	-9.52802	26395	-2382.01	0	-2.90545
1.761	-1.422e-08	-2.5093e-09	-2246.23	0	0	26.696	0	26.696	-9.52802	26325.9	-2398.68	0	-2.92987
1.762	2.38201	-2.5093e-09	-6724.4	2.38201	0	29.078	0	26.696	-9.52802	26171.1	-2391.53	-2.38201	-2.92987
1.763	2.38201	-2.5093e-09	-6619.59	0	2.38201	29.078	-2.38201	29.078	-9.52802	25816.2	-2389.15	0	-2.90545
1.764	-1.422e-08	-2.5093e-09	-5595.33	0	2.38201	29.078	0	29.078	-9.52802	26085.3	-2396.3	-2.38201	-2.92987
1.765	2.38201	-2.5093e-09	-6357.57	0	0	26.696	0	29.078	-9.52802	25637.5	-2386.77	-4.76401	-2.92987
1.766	-1.422e-08	-2.5093e-09	-4490.08	0	0	24.314	-2.38201	29.078	-7.14602	25382.6	-2393.92	0	-2.90545
1.767	2.38201	-2.5093e-09	-2170.01	2.38201	2.38201	26.696	0	29.078	-7.14602	25470.8	-2401.06	-4.76401	-2.90545
1.768	2.38201	-2.5093e-09	-73.8422	0	0	26.696	0	29.078	-9.52802	24818.1	-2386.77	0	-2.92987
1.769	-1.422e-08	-2.5093e-09	-295.369	2.38201	2.38201	26.696	0	29.078	-9.52802	24760.9	-2403.44	-2.38201	-2.92987
1.77	-1.422e-08	-2.5093e-09	793.208	0	2.38201	29.078	-2.38201	29.078	-9.52802	24784.8	-2412.97	-2.38201	-2.90545
1.771	-1.422e-08	-2.5093e-09	1007.59	2.38201	0	26.696	-2.38201	29.078	-9.52802	24582.3	-2391.53	0	-2.92987
1.772	-1.422e-08	-2.5093e-09	-223.908	0	0	29.078	0	26.696	-9.52802	24622.8	-2386.77	-4.76401	-2.90545
1.773	-1.422e-08	-2.5093e-09	821.792	0	0	29.078	-2.38201	29.078	-9.52802	24591.8	-2401.06	0	-2.90545
1.774	-1.422e-08	-2.5093e-09	-23.8201	2.38201	0	29.078	-2.38201	29.078	-9.52802	24911	-2410.59	0	-2.90545
1.775	-1.422e-08	-2.5093e-09	-847.994	2.38201	0	29.078	0	29.078	-9.52802	24949.1	-2427.26	-2.38201	-2.90545
1.776	-1.422e-08	-2.5093e-09	-1922.28	2.38201	0	29.078	0	29.078	-9.52802	25151.6	-2422.5	-2.38201	-2.92987
1.777	-1.422e-08	-2.5093e-09	-1693.61	2.38201	0	26.696	0	29.078	-9.52802	25316	-2405.83	-2.38201	-2.92987
1.778	2.38201	-2.5093e-09	250.111	0	2.38201	29.078	-2.38201	29.078	-7.14602	25003.9	-2415.35	-2.38201	-2.92987
1.779	2.38201	-2.5093e-09	595.501	0	0	29.078	-2.38201	29.078	-9.52802	25497	-2415.35	-2.38201	-2.90545
1.78	-1.422e-08	-2.5093e-09	757.478	2.38201	0	26.696	0	29.078	-7.14602	25606.6	-2408.21	-2.38201	-2.92987
1.781	-1.422e-08	-2.38201	562.153	0	0	26.696	-2.38201	26.696	-7.14602	24992	-2408.21	-4.76401	-2.92987
1.782	2.38201	-2.5093e-09	88.1342	0	2.38201	26.696	-2.38201	29.078	-9.52802	24613.3	-2415.35	0	-2.90545
1.783	2.38201	-2.5093e-09	-1545.92	0	0	29.078	-2.38201	29.078	-9.52802	24563.2	-2427.26	-2.38201	-2.90545
1.784	2.38201	-2.5093e-09	-2555.89	2.38201	2.38201	26.696	0	26.696	-9.52802	25635.1	-2412.97	0	-2.90545
1.785	-1.422e-08	-2.5093e-09	-1491.14	2.38201	2.38201	26.696	-2.38201	29.078	-9.52802	26323.5	-2396.3	-2.38201	-2.92987
1.786	-1.422e-08	-2.5093e-09	-1379.18	0	2.38201	26.696	0	29.078	-9.52802	25361.2	-2398.68	-2.38201	-2.90545
1.787	2.38201	-2.5093e-09	-1212.44	0	2.38201	26.696	-2.38201	26.696	-9.52802	25270.7	-2391.53	0	-2.92987
1.788	-1.422e-08	-2.5093e-09	-1264.84	0	0	29.078	0	29.078	-9.52802	25513.7	-2367.71	-2.38201	-2.92987
1.789	-1.422e-08	-2.5093e-09	-1650.73	0	2.38201	26.696	-2.38201	26.696	-7.14602	25344.5	-2336.75	-2.38201	-2.90545
1.79	2.38201	-2.5093e-09	-1336.3	0	0	26.696	0	29.078	-9.52802	25477.9	-2327.22	-2.38201	-2.92987
1.791	2.38201	-2.5093e-09	-1243.41	0	2.38201	29.078	0	26.696	-9.52802	24634.7	-2360.57	0	-2.92987
1.792	-1.422e-08	-2.5093e-09	-616.939	2.38201	0	29.078	-2.38201	26.696	-9.52802	25111.1	-2305.78	-4.76401	-2.90545
1.793	-1.422e-08	-2.5093e-09	-497.839	2.38201	2.38201	29.078	0	29.078	-7.14602	25508.9	-2098.55	-4.76401	-2.90545
1.794	-1.422e-08	-2.5093e-09	-1369.65	2.38201	2.38201	29.078	0	29.078	-9.52802	24165.4	-2003.27	-2.38201	-2.90545
1.795	-1.422e-08	-2.5093e-09	-1098.1	0	0	26.696	0	29.078	-9.52802	24791.9	-2067.58	-4.76401	-2.92987
1.796	2.38201	-2.5093e-09	-878.96	2.38201	2.38201	29.078	-2.38201	29.078	-7.14602	25404.1	-2034.23	-2.38201	-2.90545
1.797	-1.422e-08	-2.5093e-09	-1014.73	2.38201	0	29.078	0	29.078	-7.14602	24494.2	-2029.47	-4.76401	-2.90545
1.798	-1.422e-08	-2.5093e-09	-635.995	2.38201	0	29.078	0	26.696	-7.14602	25006.3	-2067.58	-2.38201	-2.92987
1.799	2.38201	-2.5093e-09	-1495.9	2.38201	0	26.696	-2.38201	29.078	-9.52802	24977.7	-2041.38	-2.38201	-2.92987
1.8	2.38201	-2.5093e-09	-4156.6	0	0	29.078	-2.38201	26.696	-9.52802	24232.1	-2050.91	0	-2.90545
1.801	-1.422e-08	-2.5093e-09	-4582.98	2.38201	0	26.696	0	29.078	-9.52802	24651.4	-2039	0	-2.90545
1.802	2.38201	-2.5093e-09	-4504.37	2.38201	2.38201	26.696	-2.38201	26.696	-9.52802	24115.4	-2034.23	-2.38201	-2.92987
1.803	-1.422e-08	-2.5093e-09	-8587.13	2.38201	0	26.696	0	26.696	-9.52802	23338.9	-2055.67	0	-2.90545
1.804	-1.422e-08	-2.5093e-09	-7105.52	2.38201	2.38201	26.696	-2.38201	26.696	-9.52802	23172.1	-2041.38	-2.38201	-2.92987
1.805	-1.422e-08	-2.5093e-09	-2863.17	0	2.38201	26.696	-2.38201	26.696	-9.52802	23162.6	-2053.29	-4.76401	-2.92987
1.806	2.38201	-2.5093e-09	-2191.44	0	0	26.696	-2.38201	26.696	-7.14602	23169.8	-2053.29	0	-2.92987
1.807	-1.422e-08	-2.5093e-09	-1514.96	0	0	26.696	0	26.696	-9.52802	22545.7	-2048.52	-2.38201	-2.90545
1.808	2.38201	-2.5093e-09	-2465.38	2.38201	2.38201	29.078	0	29.078	-9.52802	22705.3	-2065.2	0	-2.92987
1.809	2.38201	-2.5093e-09	-2798.86	0	0	26.696	0	26.696	-7.14602	22831.5	-2039	-2.38201	-2.92987
1.81	2.38201	-2.5093e-09	-1619.76	0	2.38201	26.696	-2.38201	26.696	-9.52802	21750.1	-2036.61	-2.38201	-2.90545
1.811	-1.422e-08	-2.5093e-09	-173.886	0	0	29.078	0	26.696	-9.52802	21766.8	-2048.52	-2.38201	-2.90545
1.812	2.38201	-2.5093e-09	238.201	2.38201	0	26.696	0	26.696	-7.14602	21812	-2039	-2.38201	-2.90545
1.813	2.38201	-2.5093e-09	-1157.65	2.38201	0	29.078	-2.38201	26.696	-9.52802	21230.8	-2043.76	-2.38201	-2.90545
1.814	-1.422e-08	-2.5093e-09	-1453.02	0	0	29.078	-2.38201	29.078	-9.52802	21664.3	-2039	0	-2.90545
1.815	-1.422e-08	-2.5093e-09	-419.233	0	2.38201	29.078	0	29.078	-9.52802	21700.1	-2036.61	0	-2.90545
1.816	-2.38201	-2.5093e-09	-85.7522	0	2.38201	29.078	-2.38201	29.078	-7.14602	21318.9	-2050.91	-4.76401	-2.90545
1.817	-1.422e-08	-2.5093e-09	-2770.27	0	0	29.078	-2.38201	29.078	-9.52802	20490	-2041.38	0	-2.92987
1.818	2.38201	-2.5093e-09	-6841.12	0	0	29.078	0	29.078	-9.52802	20251.8	-2039	-2.38201	-2.92987
1.819	2.38201	-2.5093e-09	-4628.24	2.38201	2.38201	29.078	0	29.078	-9.52802	21023.6	-2039	0	-2.90545
1.82	2.38201	-2.5093e-09	-1074.28	0	2.38201	26.696	0	26.696	-9.52802	19958.8	-2039	0	-2.90545
1.821	-1.422e-08	-2.5093e-09	-3468.2	2.38201	2.38201	29.078	-2.38201	29.078	-9.52802	19589.6	-2048.52	-2.38201	-2.92987
1.822	2.38201	-2.5093e-09	-2620.21	0	2.38201	26.696	-2.38201	26.696	-9.52802	20356.6	-2041.38	-4.76401	-2.90545
1.823	-1.422e-08	-2.5093e-09	-1264.84	2.38201	2.38201	29.078	0	26.696	-9.52802	20247	-2041.38	-2.38201	-2.92987
1.824	-1.422e-08	-2.5093e-09	-524.041	0	0	26.696	0	26.696	-9.52802	21033.1	-2036.61	-2.38201	-2.92987
1.825	-1.422e-08	-2.5093e-09	1986.59	0	2.38201	26.696	0	29.078	-9.52802	20516.2	-2031.85	0	-2.92987
1.826	2.38201	-2.5093e-09	3120.43	0	2.38201	26.696	0	29.078	-9.52802	19253.7	-2031.85	-2.38201	-2.92987
1.827	2.38201	-2.5093e-09	5235.65	2.38201	0	26.696	-2.38201	29.078	-9.52802	19403.8	-2027.09	-4.76401	-2.92987
1.828	-1.422e-08	-2.5093e-09	2753.6	2.38201	0	26.696	-2.38201	29.078	-9.52802	18951.2	-2039	0	-2.92987
1.829	2.38201	-2.5093e-09	1648.35	2.38201	2.38201	26.696	-2.38201	29.078	-9.52802	18122.3	-2039	-2.38201	-2.92987
1.83	2.38201	-2.5093e-09	-197.706	0	0	29.078	0	29.078	-7.14602	18005.6	-2029.47	-4.76401	-2.90545
1.831	-1.422e-08	-2.38201	-4004.15	2.38201	0	26.696	-2.38201	26.696	-9.52802	18277.1	-2041.38	-2.38201	-2.92987
1.832	-1.422e-08	-2.5093e-09	-343.009	0	2.38201	29.078	0	26.696	-9.52802	17679.2	-2041.38	-2.38201	-2.90545
1.833	-1.422e-08	-2.5093e-09	-2412.97	0	0	26.696	0	26.696	-9.52802	16871.7	-2108.07	-2.38201	-2.90545
1.834	-1.422e-08	-2.5093e-09	-4571.07	2.38201	0	29.078	-2.38201	26.696	-9.52802	17438.7	-2322.46	-4.76401	-2.92987
1.835	-1.422e-08	-2.5093e-09	-795.59	0	0	29.078	-2.38201	29.078	-9.52802	18231.9	-2432.03	0	-2.92987
1.836	-1.422e-08	-2.5093e-09	-1667.4	0	0	29.078	0	26.696	-9.52802	19158.5	-2362.95	-2.38201	-2.90545
1.837	2.38201	-2.5093e-09	-2041.38	0	0	29.078	0	29.078	-9.52802	19418.1	-2393.92	-2.38201	-2.92987
1.838	-1.422e-08	-2.5093e-09	-1486.37	0	0	29.078	0	26.696	-7.14602	18593.9	-2391.53	0	-2.90545
1.839	-1.422e-08	-2.5093e-09	-2086.64	0	2.38201	29.078	0	29.078	-7.14602	18415.3	-2362.95	-2.38201	-2.90545
1.84	-1.422e-08	-2.5093e-09	-1348.21	0	2.38201	26.696	-2.38201	26.696	-9.52802	18239	-2384.39	-4.76401	-2.90545
1.841	2.38201	-2.5093e-09	-1617.38	0	0	29.078	0	29.078	-7.14602	18474.8	-2365.33	0	-2.90545
1.842	2.38201	-2.5093e-09	-2686.9	2.38201	0	29.078	-2.38201	26.696	-7.14602	19091.8	-2377.24	-2.38201	-2.92987
1.843	2.38201	-2.5093e-09	-5052.23	0	0	26.696	-2.38201	29.078	-9.52802	18279.5	-2372.48	-2.38201	-2.92987
1.844	-1.422e-08	-2.5093e-09	-3213.33	2.38201	0	26.696	0	29.078	-9.52802	17734	-2367.71	0	-2.90545
1.845	2.38201	-2.5093e-09	1512.57	0	0	24.314	0	29.078	-9.52802	18172.3	-2377.24	-2.38201	-2.90545
1.846	2.38201	-2.5093e-09	-1048.08	0	0	24.314	0	29.078	-9.52802	18031.8	-2365.33	0	-2.92987
1.847	-1.422e-08	-2.5093e-09	-838.466	0	0	26.696	0	29.078	-9.52802	17605.4	-2382.01	-2.38201	-2.92987
1.848	2.38201	-2.5093e-09	1224.35	0	2.38201	26.696	0	29.078	-9.52802	16638.3	-2382.01	-2.38201	-2.92987
1.849	2.38201	-2.5093e-09	-1834.14	0	0	29.078	-2.38201	29.078	-9.52802	16100	-2389.15	0	-2.92987
1.85	-1.422e-08	-2.5093e-09	-1865.11	0	0	29.078	-2.38201	26.696	-9.52802	16216.7	-2408.21	-2.38201	-2.92987
1.851	2.38201	-2.5093e-09	-814.646	0	0	26.696	0	26.696	-7.14602	16264.3	-2405.83	0	-2.92987
1.852	-1.422e-08	-2.5093e-09	-1398.24	2.38201	2.38201	29.078	0	29.078	-9.52802	16338.2	-2403.44	-2.38201	-2.90545
1.853	2.38201	-2.5093e-09	-619.321	2.38201	0	29.078	0	26.696	-7.14602	16088.1	-2396.3	-2.38201	-2.90545
1.854	-1.422e-08	-2.5093e-09	47.6401	0	0	29.078	-2.38201	29.078	-9.52802	16154.8	-2405.83	-2.38201	-2.90545
1.855	-1.422e-08	-2.5093e-09	1167.18	2.38201	0	29.078	-2.38201	26.696	-9.52802	16331	-2405.83	0	-2.90545
1.856	-1.422e-08	-2.5093e-09	2863.17	0	0	29.078	-2.38201	29.078	-9.52802	16550.2	-2403.44	-2.38201	-2.92987
1.857	-1.422e-08	-2.5093e-09	2382.01	2.38201	0	29.078	0	29.078	-9.52802	16809.8	-2417.74	-2.38201	-2.90545
1.858	2.38201	-2.5093e-09	1302.96	0	0	29.078	0	29.078	-9.52802	17453	-2393.92	0	-2.90545
1.859	-1.422e-08	-2.5093e-09	771.77	2.38201	0	26.696	0	29.078	-9.52802	18472.5	-2379.62	-2.38201	-2.92987
1.86	2.38201	-2.5093e-09	-161.976	2.38201	0	29.078	0	29.078	-9.52802	18298.6	-2420.12	0	-2.92987
1.861	-1.422e-08	-2.5093e-09	-1102.87	2.38201	2.38201	29.078	-2.38201	26.696	-9.52802	18096.1	-2429.65	-2.38201	-2.92987
1.862	2.38201	-2.5093e-09	-1250.55	0	0	26.696	-2.38201	29.078	-9.52802	18746.4	-2415.35	-2.38201	-2.92987
1.863	2.38201	-2.5093e-09	1538.78	2.38201	0	26.696	0	29.078	-9.52802	18741.6	-2422.5	0	-2.90545
1.864	2.38201	-2.38201	197.706	2.38201	2.38201	26.696	-2.38201	29.078	-9.52802	18703.5	-2401.06	-2.38201	-2.92987
1.865	2.38201	-2.5093e-09	-2596.39	2.38201	2.38201	26.696	0	26.696	-9.52802	19163.2	-2403.44	-2.38201	-2.92987
1.866	2.38201	-2.5093e-09	504.985	0	2.38201	26.696	-2.38201	29.078	-9.52802	19449.1	-2415.35	0	-2.92987
1.867	2.38201	-2.5093e-09	490.693	2.38201	0	29.078	0	29.078	-7.14602	19718.2	-2403.44	-2.38201	-2.90545
1.868	-1.422e-08	-2.5093e-09	-688.4	0	2.38201	26.696	-2.38201	29.078	-9.52802	19344.3	-2398.68	-2.38201	-2.92987
1.869	2.38201	-2.5093e-09	597.883	0	0	26.696	0	26.696	-9.52802	18939.3	-2382.01	0	-2.92987
1.87	2.38201	-2.5093e-09	-128.628	2.38201	0	26.696	-2.38201	29.078	-9.52802	18798.8	-2384.39	0	-2.92987
1.871	2.38201	-2.5093e-09	666.961	2.38201	0	29.078	0	29.078	-7.14602	18046.1	-2391.53	0	-2.92987
1.872	-1.422e-08	-2.5093e-09	1793.65	2.38201	0	26.696	0	26.696	-9.52802	17431.5	-2377.24	-2.38201	-2.92987
1.873	-1.422e-08	-2.5093e-09	1281.52	2.38201	0	29.078	-2.38201	29.078	-9.52802	16981.3	-2389.15	-4.76401	-2.90545
1.874	-1.422e-08	-2.38201	969.476	0	2.38201	26.696	-2.38201	29.078	-9.52802	16593	-2389.15	0	-2.90545
1.875	-1.422e-08	-2.5093e-09	1067.14	2.38201	2.38201	29.078	0	26.696	-9.52802	16821.7	-2384.39	-4.76401	-2.90545
1.876	-1.422e-08	-2.5093e-09	1271.99	2.38201	0	29.078	0	29.078	-9.52802	16581.1	-2384.39	0	-2.90545
1.877	2.38201	-2.5093e-09	843.23	0	0	26.696	0	29.078	-9.52802	16140.5	-2386.77	0	-2.92987
1.878	-1.422e-08	-2.5093e-09	716.984	0	0	29.078	0	29.078	-9.52802	15849.9	-2398.68	-2.38201	-2.90545
1.879	-1.422e-08	-2.5093e-09	707.456	2.38201	0	26.696	-2.38201	29.078	-7.14602	15757	-2408.21	0	-2.92987
1.88	2.38201	-2.5093e-09	531.187	0	0	29.078	0	29.078	-9.52802	16888.4	-2412.97	-2.38201	-2.90545
1.881	-1.422e-08	-2.5093e-09	1079.05	0	0	26.696	0	26.696	-9.52802	17112.3	-2408.21	0	-2.90545
1.882	-1.422e-08	-2.5093e-09	2362.95	2.38201	2.38201	29.078	0	26.696	-9.52802	16216.7	-2391.53	-2.38201	-2.92987
1.883	2.38201	-2.5093e-09	4454.35	2.38201	2.38201	29.078	0	26.696	-9.52802	15923.7	-2391.53	0	-2.92987
1.884	-1.422e-08	-2.5093e-09	7548.57	2.38201	2.38201	26.696	0	29.078	-9.52802	14435	-2396.3	-2.38201	-2.92987
1.885	-1.422e-08	-2.5093e-09	8699.08	2.38201	2.38201	26.696	0	29.078	-9.52802	11009.6	-2391.53	0	-2.92987
1.886	2.38201	-2.38201	7286.55	2.38201	0	26.696	-2.38201	26.696	-9.52802	7327.05	-2384.39	0	-2.92987
1.887	-1.422e-08	-2.5093e-09	8079.76	0	0	26.696	-2.38201	29.078	-9.52802	6819.68	-2396.3	-2.38201	-2.92987
1.888	-1.422e-08	-2.5093e-09	8158.37	0	0	26.696	0	29.078	-9.52802	8463.26	-2386.77	-2.38201	-2.92987
1.889	-1.422e-08	-2.38201	7458.06	2.38201	2.38201	29.078	0	26.696	-9.52802	8482.32	-2374.86	-2.38201	-2.90545
1.89	-1.422e-08	-2.5093e-09	8113.11	0	0	26.696	-2.38201	29.078	-9.52802	8294.14	-2384.39	-2.38201	-2.92987
1.891	2.38201	-2.5093e-09	7610.51	2.38201	0	26.696	0	26.696	-9.52802	8603.8	-2382.01	0	-2.92987
1.892	-1.422e-08	-2.5093e-09	6167.01	2.38201	0	29.078	0	29.078	-9.52802	8248.88	-2372.48	-2.38201	-2.90545
1.893	-1.422e-08	-2.5093e-09	4792.59	2.38201	0	26.696	-2.38201	29.078	-9.52802	7824.89	-2374.86	0	-2.90545
1.894	-1.422e-08	-2.5093e-09	5195.15	2.38201	0	29.078	-2.38201	29.078	-9.52802	8003.54	-2374.86	-2.38201	-2.90545
1.895	-1.422e-08	-2.5093e-09	5392.86	2.38201	0	29.078	0	26.696	-9.52802	8122.64	-2372.48	-2.38201	-2.92987
1.896	-1.422e-08	-2.5093e-09	5099.87	0	0	29.078	-2.38201	29.078	-9.52802	9032.56	-2384.39	0	-2.90545
1.897	-1.422e-08	-2.5093e-09	4935.51	0	0	29.078	0	26.696	-9.52802	11104.9	-2398.68	0	-2.90545
1.898	2.38201	-2.5093e-09	2184.3	2.38201	0	29.078	0	26.696	-9.52802	11231.2	-2391.53	-2.38201	-2.92987
1.899	2.38201	-2.5093e-09	3249.06	2.38201	0	29.078	-2.38201	26.696	-7.14602	10383.2	-2382.01	0	-2.92987
1.9	2.38201	-2.5093e-09	6641.03	2.38201	0	29.078	0	29.078	-9.52802	11366.9	-2379.62	-2.38201	-2.92987
1.901	2.38201	-2.5093e-09	2915.57	2.38201	0	26.696	-2.38201	29.078	-7.14602	11614.7	-2384.39	-2.38201	-2.90545
1.902	2.38201	-2.5093e-09	-214.38	2.38201	2.38201	29.078	0	26.696	-9.52802	11240.7	-2384.39	0	-2.90545
1.903	-1.422e-08	-2.38201	-257.257	0	0	26.696	0	29.078	-9.52802	11090.6	-2382.01	-2.38201	-2.90545
1.904	-1.422e-08	-2.5093e-09	-238.201	0	2.38201	29.078	-2.38201	26.696	-9.52802	10123.5	-2374.86	-2.38201	-2.90545
1.905	2.38201	-2.38201	555.007	2.38201	0	26.696	-2.38201	29.078	-9.52802	10471.3	-2370.1	0	-2.92987
1.906	2.38201	-2.5093e-09	-240.583	2.38201	0	29.078	0	26.696	-9.52802	10959.6	-2370.1	-2.38201	-2.92987
1.907	-1.422e-08	-2.5093e-09	2010.41	2.38201	0	26.696	0	29.078	-7.14602	10714.3	-2370.1	0	-2.90545
1.908	2.38201	-2.38201	6898.29	2.38201	2.38201	26.696	0	29.078	-7.14602	11588.5	-2365.33	0	-2.92987
1.909	-1.422e-08	-2.5093e-09	5588.18	2.38201	0	26.696	-2.38201	29.078	-7.14602	11964.8	-2365.33	-2.38201	-2.90545
1.91	2.38201	-2.5093e-09	4216.15	0	0	26.696	-2.38201	26.696	-7.14602	12083.9	-2360.57	-2.38201	-2.90545
1.911	2.38201	-2.5093e-09	4902.17	2.38201	0	29.078	0	29.078	-9.52802	13458.3	-2336.75	0	-2.92987
1.912	-1.422e-08	-2.38201	4180.42	2.38201	0	29.078	0	29.078	-9.52802	14408.7	-2334.37	-2.38201	-2.90545
1.913	-1.422e-08	-2.5093e-09	5545.31	2.38201	0	29.078	0	26.696	-9.52802	13703.7	-2355.8	-2.38201	-2.90545
1.914	-1.422e-08	-2.5093e-09	7222.24	0	0	29.078	0	26.696	-9.52802	13191.5	-2362.95	-4.76401	-2.90545
1.915	-1.422e-08	-2.5093e-09	7146.02	0	0	29.078	-2.38201	29.078	-9.52802	13146.3	-2372.48	0	-2.92987
1.916	-1.422e-08	-2.5093e-09	6779.19	0	0	29.078	0	29.078	-9.52802	12910.5	-2379.62	0	-2.90545
1.917	-1.422e-08	-2.5093e-09	6803.01	0	0	29.078	-2.38201	29.078	-7.14602	13003.4	-2377.24	0	-2.90545
1.918	2.38201	-2.5093e-09	6224.18	0	0	29.078	-2.38201	26.696	-9.52802	13224.9	-2384.39	-2.38201	-2.90545
1.919	-1.422e-08	-2.5093e-09	3575.39	2.38201	0	29.078	-2.38201	29.078	-9.52802	13334.5	-2374.86	-2.38201	-2.90545
1.92	2.38201	-2.5093e-09	-216.762	0	0	26.696	0	26.696	-9.52802	13513.1	-2389.15	0	-2.90545
1.921	-1.422e-08	-2.5093e-09	66.6961	2.38201	0	29.078	0	29.078	-9.52802	13727.5	-2379.62	-4.76401	-2.92987
1.922	2.38201	-2.5093e-09	4482.93	0	0	26.696	-2.38201	26.696	-9.52802	13689.4	-2358.19	0	-2.90545
1.923	-1.422e-08	-2.5093e-09	4411.47	0	0	29.078	0	26.696	-9.52802	13796.6	-2372.48	2.38201	-2.92987
1.924	2.38201	-2.5093e-09	1229.11	0	2.38201	26.696	0	26.696	-9.52802	14292	-2362.95	-2.38201	-2.92987
1.925	-1.422e-08	-2.5093e-09	2758.36	0	2.38201	26.696	-2.38201	29.078	-9.52802	13839.5	-2324.84	0	-2.90545
1.926	2.38201	-2.5093e-09	4678.26	2.38201	2.38201	26.696	-2.38201	29.078	-9.52802	13891.9	-2315.31	0	-2.92987
1.927	-1.422e-08	-2.38201	3387.21	2.38201	0	29.078	0	26.696	-9.52802	14682.7	-2327.22	-4.76401	-2.90545
1.928	-1.422e-08	-2.5093e-09	3615.88	0	0	26.696	0	29.078	-9.52802	14589.8	-2339.13	-2.38201	-2.92987
1.929	2.38201	-2.5093e-09	4020.82	0	0	26.696	0	29.078	-9.52802	14863.7	-2343.89	-2.38201	-2.92987
1.93	-1.422e-08	-2.5093e-09	2937.01	2.38201	0	29.078	0	29.078	-9.52802	15333	-2339.13	0	-2.92987
1.931	-1.422e-08	-2.5093e-09	1298.19	2.38201	0	26.696	0	26.696	-9.52802	14770.8	-2348.66	0	-2.92987
1.932	-1.422e-08	-2.5093e-09	-2720.25	0	0	29.078	-2.38201	26.696	-7.14602	14118.1	-2358.19	-2.38201	-2.90545
1.933	-1.422e-08	-2.5093e-09	-3451.53	2.38201	0	29.078	0	29.078	-7.14602	14442.1	-2351.04	-4.76401	-2.92987
1.934	-1.422e-08	-2.5093e-09	-1791.27	0	0	26.696	0	26.696	-7.14602	14911.4	-2358.19	-2.38201	-2.92987
1.935	-1.422e-08	-2.5093e-09	-3237.15	0	0	29.078	0	29.078	-9.52802	14808.9	-2351.04	-4.76401	-2.92987
1.936	-1.422e-08	-2.38201	-945.656	2.38201	2.38201	29.078	-2.38201	29.078	-7.14602	14642.2	-2348.66	0	-2.92987
1.937	-1.422e-08	-2.5093e-09	3639.7	2.38201	0	29.078	-2.38201	29.078	-7.14602	14961.4	-2346.28	0	-2.92987
1.938	-1.422e-08	-2.5093e-09	3923.16	2.38201	0	29.078	-2.38201	29.078	-9.52802	15556.9	-2358.19	-2.38201	-2.92987
1.939	2.38201	-2.5093e-09	2979.89	2.38201	0	29.078	0	29.078	-7.14602	16119	-2384.39	0	-2.92987
1.94	2.38201	-2.5093e-09	3265.73	0	0	29.078	0	26.696	-9.52802	16030.9	-2379.62	-2.38201	-2.92987
1.941	2.38201	-2.5093e-09	2408.21	0	0	29.078	0	29.078	-9.52802	15838	-2382.01	-4.76401	-2.92987
1.942	2.38201	-2.5093e-09	245.347	0	2.38201	26.696	0	29.078	-9.52802	17114.7	-2382.01	-2.38201	-2.92987
1.943	2.38201	-2.5093e-09	-3775.48	2.38201	2.38201	26.696	0	29.078	-7.14602	17524.4	-2374.86	-2.38201	-2.92987
1.944	2.38201	-2.5093e-09	-4985.54	2.38201	2.38201	26.696	0	29.078	-7.14602	15923.7	-2398.68	0	-2.90545
1.945	-1.422e-08	-2.5093e-09	-3201.42	2.38201	2.38201	29.078	0	29.078	-9.52802	15654.5	-2386.77	0	-2.92987
1.946	2.38201	-2.5093e-09	-4599.65	2.38201	0	26.696	0	29.078	-9.52802	15942.8	-2367.71	-4.76401	-2.92987
1.947	2.38201	-2.5093e-09	-4149.45	2.38201	0	26.696	0	29.078	-7.14602	15528.3	-2386.77	0	-2.92987
1.948	-1.422e-08	-2.38201	-2639.26	2.38201	2.38201	26.696	0	26.696	-9.52802	16211.9	-2391.53	-2.38201	-2.92987
1.949	-1.422e-08	-2.5093e-09	-757.478	2.38201	2.38201	26.696	-2.38201	29.078	-9.52802	16121.4	-2386.77	-4.76401	-2.92987
1.95	2.38201	-2.5093e-09	1322.01	2.38201	0	26.696	-2.38201	29.078	-9.52802	16269.1	-2389.15	-2.38201	-2.90545
1.951	-1.422e-08	-2.5093e-09	938.51	0	0	26.696	0	26.696	-7.14602	17140.9	-2391.53	0	-2.90545
1.952	-1.422e-08	-2.5093e-09	3029.91	2.38201	0	26.696	0	29.078	-9.52802	16778.8	-2389.15	0	-2.92987
1.953	-1.422e-08	-2.5093e-09	2422.5	2.38201	0	29.078	0	26.696	-7.14602	16342.9	-2382.01	-4.76401	-2.92987
1.954	-1.422e-08	-2.38201	945.656	0	2.38201	29.078	-2.38201	29.078	-9.52802	16774.1	-2386.77	0	-2.90545
1.955	-1.422e-08	-2.5093e-09	-1083.81	2.38201	0	29.078	0	26.696	-9.52802	18284.3	-2386.77	-2.38201	-2.90545
1.956	-1.422e-08	-2.5093e-09	-5378.57	2.38201	0	26.696	0	29.078	-9.52802	17488.7	-2384.39	-2.38201	-2.90545
1.957	-1.422e-08	-2.5093e-09	-3258.58	2.38201	0	29.078	0	26.696	-7.14602	15499.7	-2391.53	0	-2.90545
1.958	-1.422e-08	-2.5093e-09	-669.343	2.38201	0	29.078	0	26.696	-9.52802	16188.1	-2391.53	2.38201	-2.90545
1.959	2.38201	-2.5093e-09	2220.03	2.38201	0	29.078	-2.38201	29.078	-9.52802	17455.3	-2382.01	-2.38201	-2.92987
1.96	2.38201	-2.5093e-09	3851.7	2.38201	2.38201	29.078	0	26.696	-9.52802	17988.9	-2379.62	0	-2.90545
1.961	-1.422e-08	-2.5093e-09	1817.47	2.38201	2.38201	26.696	-2.38201	29.078	-9.52802	16462	-2365.33	-2.38201	-2.92987
1.962	2.38201	-2.5093e-09	3256.2	0	0	29.078	0	29.078	-7.14602	16443	-2367.71	-2.38201	-2.92987
1.963	2.38201	-2.5093e-09	2970.36	2.38201	0	26.696	0	29.078	-7.14602	19496.7	-2372.48	0	-2.92987
1.964	2.38201	-2.5093e-09	3389.59	0	2.38201	26.696	-2.38201	29.078	-9.52802	19918.3	-2360.57	0	-2.90545
1.965	-1.422e-08	-2.5093e-09	4318.58	2.38201	2.38201	26.696	-2.38201	29.078	-9.52802	19184.7	-2374.86	-4.76401	-2.90545
1.966	2.38201	-2.5093e-09	786.062	0	0	26.696	0	26.696	-7.14602	19625.3	-2379.62	0	-2.92987
1.967	-1.422e-08	-2.5093e-09	-1981.83	2.38201	0	26.696	-2.38201	29.078	-9.52802	19768.3	-2360.57	-2.38201	-2.92987
1.968	2.38201	-2.5093e-09	-1031.41	0	0	26.696	0	26.696	-9.52802	20451.9	-2358.19	-4.76401	-2.92987
1.969	-1.422e-08	-2.5093e-09	1291.05	0	2.38201	29.078	-2.38201	29.078	-7.14602	20995	-2362.95	-2.38201	-2.90545
1.97	2.38201	-2.5093e-09	2165.24	2.38201	2.38201	29.078	-2.38201	26.696	-9.52802	20485.2	-2362.95	-2.38201	-2.92987
1.971	2.38201	-2.5093e-09	2832.2	0	0	29.078	-2.38201	29.078	-7.14602	20440	-2360.57	0	-2.92987
1.972	-1.422e-08	-2.5093e-09	543.097	2.38201	2.38201	29.078	-2.38201	26.696	-7.14602	20475.7	-2343.89	-2.38201	-2.92987
1.973	-1.422e-08	-2.5093e-09	-4318.58	0	0	26.696	0	26.696	-9.52802	20285.2	-2339.13	0	-2.90545
1.974	-1.422e-08	-2.5093e-09	-8379.89	0	0	26.696	-2.38201	29.078	-9.52802	21149.8	-2351.04	0	-2.90545
1.975	-1.422e-08	-2.5093e-09	-9806.72	2.38201	0	29.078	-2.38201	29.078	-9.52802	21121.2	-2343.89	-2.38201	-2.92987
1.976	-2.38201	-2.5093e-09	-8434.68	0	0	29.078	-2.38201	29.078	-9.52802	19713.5	-2343.89	0	-2.90545
1.977	-1.422e-08	-2.5093e-09	-8075	0	0	26.696	-2.38201	26.696	-9.52802	19663.5	-2353.42	0	-2.90545
1.978	2.38201	-2.5093e-09	-8620.48	2.38201	0	29.078	-2.38201	29.078	-7.14602	19863.5	-2365.33	-2.38201	-2.90545
1.979	2.38201	-2.5093e-09	-8344.16	0	0	29.078	-2.38201	26.696	-9.52802	19458.6	-2358.19	0	-2.90545
1.98	2.38201	-2.5093e-09	-8515.67	2.38201	0	26.696	-2.38201	26.696	-9.52802	19446.7	-2346.28	0	-2.90545
1.981	2.38201	-2.5093e-09	-8544.25	0	2.38201	29.078	0	29.078	-9.52802	19334.7	-2365.33	-2.38201	-2.92987
1.982	-1.422e-08	-2.5093e-09	-8291.76	0	2.38201	29.078	-2.38201	26.696	-9.52802	18567.7	-2377.24	0	-2.92987
1.983	2.38201	-2.38201	-8546.63	2.38201	2.38201	26.696	-2.38201	26.696	-9.52802	18436.7	-2377.24	-2.38201	-2.92987
1.984	2.38201	-2.5093e-09	-8699.08	0	0	26.696	-4.76401	26.696	-7.14602	17600.6	-2393.92	-4.76401	-2.92987
1.985	-1.422e-08	-2.5093e-09	-9127.84	2.38201	2.38201	26.696	-2.38201	26.696	-9.52802	16226.2	-2384.39	-2.38201	-2.92987
1.986	-1.422e-08	-2.5093e-09	-9115.93	0	0	29.078	0	29.078	-9.52802	16726.4	-2365.33	-2.38201	-2.92987
1.987	2.38201	-2.5093e-09	-8415.62	0	0	29.078	-2.38201	29.078	-9.52802	16838.4	-2374.86	0	-2.92987
1.988	-1.422e-08	-2.5093e-09	-9008.74	2.38201	0	26.696	0	26.696	-9.52802	17100.4	-2372.48	-2.38201	-2.90545
1.989	-1.422e-08	-2.5093e-09	-9011.13	2.38201	0	29.078	0	29.078	-7.14602	17800.7	-2384.39	-4.76401	-2.92987
1.99	2.38201	-2.5093e-09	-8327.49	2.38201	0	29.078	0	26.696	-9.52802	17098	-2401.06	0	-2.90545
1.991	-1.422e-08	-2.5093e-09	-8727.67	0	0	29.078	0	29.078	-7.14602	16759.8	-2393.92	-2.38201	-2.92987
1.992	-1.422e-08	-2.5093e-09	-8880.12	2.38201	2.38201	29.078	0	29.078	-9.52802	16676.4	-2391.53	-4.76401	-2.92987
1.993	-1.422e-08	-2.5093e-09	-9008.74	2.38201	0	29.078	-2.38201	29.078	-7.14602	16512.1	-2384.39	0	-2.90545
1.994	-1.422e-08	-2.5093e-09	-8858.68	2.38201	0	29.078	0	29.078	-7.14602	17212.4	-2393.92	-2.38201	-2.90545
1.995	-1.422e-08	-2.38201	-8872.97	0	0	29.078	0	29.078	-9.52802	17255.2	-2405.83	-2.38201	-2.92987
1.996	-1.422e-08	-2.5093e-09	-8913.46	2.38201	0	29.078	-2.38201	29.078	-9.52802	16826.5	-2377.24	-2.38201	-2.90545
[truncated: 27,654 more rows]
