# Supplementary material for: Response analysis of the nodes of pipe networks under seismic load
Source: PLoS One. 2021 Mar 8;16(3):e0247677. doi: 10.1371/journal.pone.0247677 (PMC7939290; doi:10.1371/journal.pone.0247677)
Supplement: S2 Table — (XLSX) [file pone.0247677.s002.xlsx]

## Sheet: Time series
S2 Table. Strain of the H-shaped pipe and displacement of shear box in test.
Time	S1(T)	S1(D)	S2(T)	S2(D)	S3(T)	S3(D)	DS
s	"μm/m"	"μm/m"	"μm/m"	"μm/m"	"μm/m"	"μm/m"	mm
0	0	0	0	0	0	0	0
0.001	0	14.292	4.76401	0	9.52802	-7.14602	0
0.002	-2.38201	-7.14602	-9.52802	0	2.38201	-7.14602	0
0.003	0	9.52802	4.76401	0	4.76401	-4.76401	0
0.004	-2.38201	0	-4.76401	0	4.76401	-11.91	-1.5626
0.005	-2.38201	0	-2.38201	0	2.38201	0	-1.58701
0.006	0	11.91	4.76401	0	7.14602	-9.52802	-1.5626
0.007	-4.76401	-7.14602	-9.52802	2.38201	2.38201	-7.14602	-1.5626
0.008	0	11.91	4.76401	0	4.76401	-4.76401	-1.58701
0.009	-2.38201	4.76401	0	0	4.76401	-11.91	-1.5626
0.01	-2.38201	-2.38201	-4.76401	2.38201	2.38201	-2.38201	-1.58701
0.011	0	9.52802	2.38201	0	4.76401	-7.14602	-1.61143
0.012	-2.38201	0	-4.76401	0	4.76401	-4.76401	-1.58701
0.013	0	9.52802	2.38201	0	4.76401	-2.38201	-1.58701
0.014	0	2.38201	-2.38201	0	4.76401	-9.52802	-1.5626
0.015	0	4.76401	0	2.38201	4.76401	-4.76401	-1.5626
0.016	-2.38201	4.76401	-2.38201	0	4.76401	-7.14602	-1.58701
0.017	0	0	-2.38201	0	2.38201	-4.76401	-1.5626
0.018	0	7.14602	2.38201	0	4.76401	-7.14602	-1.58701
0.019	-2.38201	-2.38201	-7.14602	2.38201	2.38201	-7.14602	-1.5626
0.02	0	9.52802	4.76401	0	2.38201	-7.14602	-1.5626
0.021	-2.38201	2.38201	-2.38201	0	7.14602	-11.91	-1.58701
0.022	-2.38201	-2.38201	-2.38201	0	2.38201	-2.38201	-1.5626
0.023	0	14.292	7.14602	0	7.14602	-4.76401	-1.5626
0.024	-2.38201	-2.38201	-7.14602	0	4.76401	-9.52802	-1.58701
0.025	-2.38201	7.14602	2.38201	0	4.76401	-2.38201	-1.5626
0.026	-2.38201	4.76401	-2.38201	0	4.76401	-11.91	-1.5626
0.027	0	0	0	0	4.76401	-2.38201	-1.58701
0.028	-2.38201	11.91	4.76401	0	4.76401	-4.76401	-1.5626
0.029	0	-2.38201	-7.14602	2.38201	4.76401	-7.14602	-1.5626
0.03	-2.38201	9.52802	4.76401	0	4.76401	-2.38201	-1.58701
0.031	0	2.38201	-4.76401	0	4.76401	-9.52802	-1.58701
0.032	0	2.38201	2.38201	0	4.76401	-2.38201	-1.58701
0.033	-2.38201	11.91	4.76401	0	4.76401	-4.76401	-1.58701
0.034	0	-2.38201	-7.14602	2.38201	2.38201	-7.14602	-1.5626
0.035	0	9.52802	2.38201	0	4.76401	-2.38201	-1.58701
0.036	0	2.38201	-2.38201	0	4.76401	-9.52802	-1.58701
0.037	0	2.38201	0	0	4.76401	-4.76401	-1.5626
0.038	-2.38201	2.38201	-2.38201	0	4.76401	-7.14602	-1.58701
0.039	0	2.38201	0	0	4.76401	-4.76401	-1.5626
0.04	0	7.14602	2.38201	2.38201	4.76401	-7.14602	-1.58701
0.041	-2.38201	-2.38201	-7.14602	2.38201	4.76401	-7.14602	-1.58701
0.042	2.38201	9.52802	4.76401	0	4.76401	-4.76401	-1.5626
0.043	-4.76401	2.38201	-2.38201	2.38201	4.76401	-11.91	-1.58701
0.044	-2.38201	-2.38201	-2.38201	2.38201	2.38201	-2.38201	-1.5626
0.045	0	11.91	7.14602	0	4.76401	-4.76401	-1.58701
0.046	-2.38201	-2.38201	-7.14602	0	4.76401	-9.52802	-1.5626
0.047	0	7.14602	2.38201	0	4.76401	0	-1.5626
0.048	-2.38201	7.14602	2.38201	0	4.76401	-7.14602	-1.5626
0.049	0	0	-4.76401	0	2.38201	-4.76401	-1.58701
0.05	-2.38201	4.76401	0	0	4.76401	-4.76401	-1.58701
0.051	0	0	-4.76401	0	2.38201	-4.76401	-1.58701
0.052	0	9.52802	4.76401	0	4.76401	-2.38201	-1.58701
0.053	0	0	-2.38201	0	4.76401	-7.14602	-1.58701
0.054	0	4.76401	0	0	2.38201	-2.38201	-1.58701
0.055	-2.38201	4.76401	0	2.38201	4.76401	-7.14602	-1.58701
0.056	0	0	-4.76401	2.38201	2.38201	-4.76401	-1.58701
0.057	0	9.52802	4.76401	0	4.76401	-7.14602	-1.5626
0.058	-2.38201	-4.76401	-7.14602	0	2.38201	-9.52802	-1.5626
0.059	2.38201	7.14602	2.38201	0	2.38201	-2.38201	-1.5626
0.06	-2.38201	7.14602	0	0	4.76401	-9.52802	-1.58701
0.061	0	-7.14602	-4.76401	0	0	-7.14602	-1.5626
0.062	0	14.292	7.14602	0	7.14602	-4.76401	-1.5626
0.063	-2.38201	-2.38201	-4.76401	2.38201	4.76401	-11.91	-1.5626
0.064	2.38201	2.38201	0	0	2.38201	0	-1.58701
0.065	-2.38201	7.14602	2.38201	0	7.14602	-9.52802	-1.58701
0.066	-2.38201	-4.76401	-4.76401	0	2.38201	-7.14602	-1.5626
0.067	0	14.292	7.14602	0	4.76401	-4.76401	-1.58701
0.068	-2.38201	-2.38201	-4.76401	0	4.76401	-9.52802	-1.58701
0.069	0	2.38201	0	0	4.76401	0	-1.5626
0.07	-2.38201	9.52802	2.38201	0	4.76401	-7.14602	-1.58701
0.071	-2.38201	-2.38201	-4.76401	0	2.38201	-4.76401	-1.58701
0.072	-2.38201	7.14602	2.38201	0	4.76401	-4.76401	-1.58701
0.073	-2.38201	0	-4.76401	0	2.38201	-7.14602	-1.5626
0.074	0	9.52802	2.38201	0	4.76401	-2.38201	-1.58701
0.075	-2.38201	2.38201	-2.38201	0	2.38201	-9.52802	-1.58701
0.076	0	-2.38201	0	0	2.38201	-2.38201	-1.5626
0.077	0	14.292	7.14602	0	7.14602	-7.14602	-1.58701
0.078	-4.76401	-4.76401	-9.52802	0	2.38201	-9.52802	-1.58701
0.079	0	7.14602	4.76401	0	2.38201	0	-1.58701
0.08	0	9.52802	0	2.38201	4.76401	-9.52802	-1.5626
0.081	0	-4.76401	-4.76401	0	2.38201	-4.76401	-1.5626
0.082	-2.38201	9.52802	4.76401	0	4.76401	-4.76401	-1.5626
0.083	-2.38201	0	-4.76401	0	4.76401	-9.52802	-1.5626
0.084	0	4.76401	0	0	4.76401	-4.76401	-1.5626
0.085	-2.38201	2.38201	-2.38201	0	4.76401	-9.52802	-1.5626
0.086	-2.38201	4.76401	0	0	4.76401	-2.38201	-1.58701
0.087	-2.38201	7.14602	2.38201	0	4.76401	-7.14602	-1.58701
0.088	-2.38201	0	-4.76401	0	4.76401	-7.14602	-1.58701
0.089	-2.38201	9.52802	4.76401	0	4.76401	-4.76401	-1.58701
0.09	-2.38201	2.38201	-2.38201	0	4.76401	-9.52802	-1.58701
0.091	0	4.76401	0	0	4.76401	-4.76401	-1.61143
0.092	0	0	-2.38201	0	2.38201	-4.76401	-1.58701
0.093	0	4.76401	-2.38201	0	4.76401	-2.38201	-1.58701
0.094	-2.38201	7.14602	2.38201	0	4.76401	-7.14602	-1.58701
0.095	0	0	-2.38201	0	4.76401	-7.14602	-1.58701
0.096	0	7.14602	2.38201	0	4.76401	-7.14602	-1.5626
0.097	-2.38201	0	-4.76401	0	2.38201	-7.14602	-1.58701
0.098	2.38201	7.14602	2.38201	0	4.76401	-2.38201	-1.5626
0.099	-2.38201	4.76401	0	2.38201	7.14602	-11.91	-1.5626
0.1	-2.38201	-2.38201	-4.76401	2.38201	2.38201	-4.76401	-1.5626
0.101	0	11.91	4.76401	0	4.76401	-7.14602	-1.5626
0.102	0	-2.38201	-4.76401	0	4.76401	-9.52802	-1.5626
0.103	0	4.76401	0	0	4.76401	-2.38201	-1.5626
0.104	-2.38201	4.76401	0	0	4.76401	-9.52802	-1.5626
0.105	0	0	-2.38201	0	2.38201	-2.38201	-1.5626
0.106	0	11.91	4.76401	2.38201	7.14602	-7.14602	-1.58701
0.107	-2.38201	0	-7.14602	0	4.76401	-9.52802	-1.5626
0.108	0	7.14602	2.38201	0	4.76401	-2.38201	-1.58701
0.109	-2.38201	4.76401	-2.38201	2.38201	4.76401	-7.14602	-1.5626
0.11	0	2.38201	0	0	2.38201	-2.38201	-1.5626
0.111	0	7.14602	2.38201	0	4.76401	-4.76401	-1.58701
0.112	0	2.38201	-2.38201	0	2.38201	-4.76401	-1.58701
0.113	-2.38201	4.76401	0	0	4.76401	-4.76401	-1.58701
0.114	0	0	-4.76401	2.38201	4.76401	-7.14602	-1.58701
0.115	-2.38201	9.52802	4.76401	0	4.76401	-2.38201	-1.5626
0.116	-2.38201	4.76401	-2.38201	2.38201	4.76401	-9.52802	-1.58701
0.117	-2.38201	0	-2.38201	0	2.38201	-4.76401	-1.5626
0.118	-2.38201	7.14602	0	0	4.76401	-7.14602	-1.5626
0.119	0	-2.38201	-4.76401	0	0	-7.14602	-1.5626
0.12	-2.38201	9.52802	4.76401	2.38201	4.76401	-2.38201	-1.58701
0.121	-2.38201	0	-4.76401	0	4.76401	-9.52802	-1.58701
0.122	0	2.38201	0	0	2.38201	-4.76401	-1.5626
0.123	-2.38201	7.14602	0	0	7.14602	-7.14602	-1.5626
0.124	0	0	-2.38201	2.38201	2.38201	-7.14602	-1.58701
0.125	-2.38201	4.76401	0	2.38201	4.76401	-4.76401	-1.5626
0.126	0	2.38201	-4.76401	0	4.76401	-4.76401	-1.5626
0.127	0	7.14602	2.38201	0	4.76401	-2.38201	-1.58701
0.128	-2.38201	2.38201	-2.38201	2.38201	4.76401	-9.52802	-1.5626
0.129	0	2.38201	0	0	2.38201	-2.38201	-1.58701
0.13	-2.38201	7.14602	0	0	4.76401	-7.14602	-1.58701
0.131	0	0	-4.76401	0	2.38201	-7.14602	-1.58701
0.132	0	7.14602	2.38201	0	4.76401	-4.76401	-1.58701
0.133	-2.38201	0	-4.76401	0	2.38201	-4.76401	-1.58701
0.134	2.38201	7.14602	2.38201	0	4.76401	-2.38201	-1.58701
0.135	-2.38201	4.76401	-2.38201	0	4.76401	-9.52802	-1.58701
0.136	-2.38201	-2.38201	-4.76401	2.38201	2.38201	-4.76401	-1.5626
0.137	0	11.91	7.14602	0	4.76401	-4.76401	-1.58701
0.138	-2.38201	-4.76401	-7.14602	0	4.76401	-9.52802	-1.5626
0.139	0	4.76401	2.38201	0	2.38201	-2.38201	-1.5626
0.14	-2.38201	7.14602	0	0	4.76401	-7.14602	-1.5626
0.141	0	0	-2.38201	0	2.38201	-4.76401	-1.58701
0.142	-2.38201	7.14602	2.38201	0	4.76401	-7.14602	-1.5626
0.143	-2.38201	2.38201	-2.38201	0	2.38201	-7.14602	-1.5626
0.144	-2.38201	2.38201	0	0	4.76401	-4.76401	-1.5626
0.145	0	2.38201	-2.38201	0	2.38201	-4.76401	-1.5626
0.146	-2.38201	7.14602	2.38201	0	4.76401	-4.76401	-1.58701
0.147	-2.38201	2.38201	-4.76401	2.38201	4.76401	-9.52802	-1.58701
0.148	-2.38201	0	-2.38201	0	2.38201	-2.38201	-1.5626
0.149	0	9.52802	4.76401	0	7.14602	-4.76401	-1.5626
0.15	0	-2.38201	-7.14602	0	0	-7.14602	-1.5626
0.151	-2.38201	7.14602	2.38201	0	4.76401	-2.38201	-1.58701
0.152	-2.38201	2.38201	-2.38201	0	4.76401	-9.52802	-1.58701
0.153	-2.38201	2.38201	-2.38201	2.38201	0	-2.38201	-1.58701
0.154	0	9.52802	2.38201	0	7.14602	-7.14602	-1.5626
0.155	0	-2.38201	-4.76401	0	2.38201	-7.14602	-1.5626
0.156	-2.38201	9.52802	4.76401	0	4.76401	-2.38201	-1.5626
0.157	0	2.38201	0	0	4.76401	-9.52802	-1.5626
0.158	-2.38201	2.38201	-2.38201	0	2.38201	-7.14602	-1.58701
0.159	-2.38201	2.38201	-2.38201	0	4.76401	-7.14602	-1.5626
0.16	-2.38201	2.38201	0	0	4.76401	-4.76401	-1.5626
0.161	0	7.14602	2.38201	0	2.38201	-9.52802	-1.5626
0.162	-2.38201	0	-4.76401	0	4.76401	-4.76401	-1.5626
0.163	-2.38201	7.14602	2.38201	0	4.76401	-4.76401	-1.5626
0.164	0	0	-4.76401	2.38201	2.38201	-9.52802	-1.5626
0.165	0	4.76401	0	0	2.38201	-2.38201	-1.58701
0.166	0	7.14602	0	2.38201	4.76401	-9.52802	-1.58701
0.167	0	-4.76401	-7.14602	0	2.38201	-4.76401	-1.58701
0.168	0	14.292	7.14602	2.38201	4.76401	-4.76401	-1.58701
0.169	-2.38201	-2.38201	-7.14602	2.38201	4.76401	-11.91	-1.5626
0.17	0	2.38201	0	0	2.38201	0	-1.58701
0.171	-2.38201	11.91	4.76401	0	4.76401	-7.14602	-1.61143
0.172	-2.38201	-4.76401	-7.14602	0	4.76401	-7.14602	-1.58701
0.173	0	9.52802	4.76401	0	4.76401	-2.38201	-1.5626
0.174	0	2.38201	-2.38201	0	4.76401	-7.14602	-1.58701
0.175	-2.38201	2.38201	-2.38201	0	4.76401	-4.76401	-1.58701
0.176	-2.38201	4.76401	0	0	4.76401	-7.14602	-1.5626
0.177	0	2.38201	-2.38201	0	2.38201	-4.76401	-1.5626
0.178	-2.38201	7.14602	4.76401	0	4.76401	-4.76401	-1.58701
0.179	0	0	-4.76401	0	4.76401	-7.14602	-1.58701
0.18	-2.38201	7.14602	2.38201	0	4.76401	-4.76401	-1.58701
0.181	0	0	-4.76401	0	4.76401	-9.52802	-1.58701
0.182	0	2.38201	0	0	2.38201	-4.76401	-1.5626
0.183	-2.38201	9.52802	2.38201	0	4.76401	-7.14602	-1.5626
0.184	0	-4.76401	-7.14602	0	4.76401	-7.14602	-1.5626
0.185	0	11.91	7.14602	0	4.76401	-4.76401	-1.5626
0.186	-2.38201	2.38201	-2.38201	2.38201	4.76401	-11.91	-1.58701
0.187	-2.38201	-2.38201	0	0	2.38201	-2.38201	-1.5626
0.188	0	16.674	7.14602	0	4.76401	-7.14602	-1.5626
0.189	0	-2.38201	-7.14602	0	4.76401	-7.14602	-1.5626
0.19	-2.38201	7.14602	4.76401	0	2.38201	0	-1.58701
0.191	0	4.76401	0	0	4.76401	-7.14602	-1.5626
0.192	0	0	-2.38201	0	4.76401	-2.38201	-1.58701
0.193	-2.38201	9.52802	4.76401	0	4.76401	-7.14602	-1.58701
0.194	0	0	-4.76401	0	2.38201	-4.76401	-1.5626
0.195	-2.38201	4.76401	0	0	4.76401	-4.76401	-1.58701
0.196	0	2.38201	-4.76401	0	2.38201	-7.14602	-1.58701
0.197	0	7.14602	2.38201	0	4.76401	-2.38201	-1.5626
0.198	-4.76401	2.38201	-2.38201	0	4.76401	-9.52802	-1.58701
0.199	0	-2.38201	-2.38201	0	2.38201	-4.76401	-1.5626
0.2	0	11.91	4.76401	0	7.14602	-7.14602	-1.5626
0.201	-4.76401	-2.38201	-7.14602	0	2.38201	-9.52802	-1.5626
0.202	0	4.76401	2.38201	0	2.38201	-2.38201	-1.5626
0.203	-2.38201	4.76401	-2.38201	0	4.76401	-9.52802	-1.5626
0.204	0	-2.38201	-4.76401	2.38201	2.38201	-4.76401	-1.58701
0.205	0	11.91	4.76401	0	7.14602	-9.52802	-1.5626
0.206	-4.76401	-4.76401	-9.52802	0	2.38201	-7.14602	-1.5626
0.207	0	9.52802	4.76401	2.38201	2.38201	0	-1.5626
0.208	-2.38201	9.52802	0	0	7.14602	-9.52802	-1.58701
0.209	0	-2.38201	-4.76401	0	0	-2.38201	-1.58701
0.21	-2.38201	9.52802	2.38201	0	4.76401	-7.14602	-1.58701
0.211	0	-2.38201	-7.14602	0	4.76401	-7.14602	-1.58701
0.212	0	9.52802	4.76401	0	4.76401	0	-1.58701
0.213	-2.38201	4.76401	-2.38201	0	4.76401	-9.52802	-1.58701
0.214	0	0	-2.38201	2.38201	2.38201	-2.38201	-1.5626
0.215	-2.38201	9.52802	2.38201	0	4.76401	-7.14602	-1.58701
0.216	0	-2.38201	-7.14602	0	2.38201	-7.14602	-1.58701
0.217	0	11.91	4.76401	2.38201	4.76401	-4.76401	-1.58701
0.218	-2.38201	2.38201	-2.38201	0	2.38201	-11.91	-1.5626
0.219	-2.38201	0	-2.38201	2.38201	2.38201	-2.38201	-1.58701
0.22	0	7.14602	2.38201	0	7.14602	-7.14602	-1.5626
0.221	-2.38201	-2.38201	-4.76401	0	0	-7.14602	-1.5626
0.222	-2.38201	11.91	4.76401	2.38201	4.76401	-7.14602	-1.58701
0.223	-2.38201	-2.38201	-7.14602	0	4.76401	-9.52802	-1.5626
0.224	0	2.38201	0	0	0	0	-1.5626
0.225	0	11.91	2.38201	2.38201	7.14602	-7.14602	-1.5626
0.226	-2.38201	-4.76401	-7.14602	0	2.38201	-7.14602	-1.5626
0.227	-2.38201	11.91	4.76401	0	4.76401	-4.76401	-1.58701
0.228	-2.38201	0	-7.14602	2.38201	4.76401	-9.52802	-1.5626
0.229	0	4.76401	2.38201	2.38201	2.38201	0	-1.58701
0.23	-2.38201	7.14602	2.38201	0	4.76401	-7.14602	-1.58701
0.231	-2.38201	-2.38201	-7.14602	0	2.38201	-4.76401	-1.58701
0.232	0	11.91	4.76401	0	4.76401	-2.38201	-1.61143
0.233	0	2.38201	-2.38201	0	4.76401	-7.14602	-1.5626
0.234	-2.38201	4.76401	0	0	4.76401	-2.38201	-1.5626
0.235	-2.38201	2.38201	0	0	4.76401	-7.14602	-1.58701
0.236	0	2.38201	-2.38201	0	4.76401	-4.76401	-1.5626
0.237	0	2.38201	-2.38201	0	4.76401	-7.14602	-1.5626
0.238	0	2.38201	-2.38201	2.38201	2.38201	-4.76401	-1.5626
0.239	-2.38201	7.14602	2.38201	2.38201	4.76401	-7.14602	-1.58701
0.24	-2.38201	0	-4.76401	2.38201	2.38201	-7.14602	-1.5626
0.241	0	7.14602	0	2.38201	4.76401	-4.76401	-1.5626
0.242	-2.38201	0	-2.38201	0	2.38201	-9.52802	-1.5626
0.243	0	2.38201	0	0	2.38201	-4.76401	-1.5626
0.244	0	9.52802	2.38201	0	7.14602	-7.14602	-1.5626
0.245	-2.38201	-2.38201	-4.76401	0	2.38201	-7.14602	-1.5626
0.246	0	9.52802	2.38201	2.38201	4.76401	-4.76401	-1.5626
0.247	-2.38201	0	-4.76401	0	4.76401	-7.14602	-1.5626
0.248	0	4.76401	2.38201	2.38201	2.38201	-2.38201	-1.5626
0.249	0	7.14602	0	0	7.14602	-7.14602	-1.58701
0.25	-2.38201	-2.38201	-4.76401	0	0	-2.38201	-1.58701
0.251	0	11.91	7.14602	0	4.76401	-7.14602	-1.61143
0.252	-2.38201	-4.76401	-7.14602	0	2.38201	-9.52802	-1.58701
0.253	0	4.76401	0	0	2.38201	0	-1.58701
0.254	0	11.91	2.38201	0	7.14602	-7.14602	-1.58701
0.255	-2.38201	-4.76401	-7.14602	0	0	-4.76401	-1.5626
0.256	0	11.91	4.76401	0	4.76401	-7.14602	-1.58701
0.257	-2.38201	2.38201	-2.38201	0	4.76401	-9.52802	-1.58701
0.258	0	2.38201	0	0	2.38201	-2.38201	-1.5626
0.259	-2.38201	4.76401	0	2.38201	7.14602	-7.14602	-1.5626
0.26	-2.38201	2.38201	-2.38201	0	2.38201	-2.38201	-1.58701
0.261	-2.38201	9.52802	2.38201	0	4.76401	-9.52802	-1.5626
0.262	-2.38201	0	-4.76401	0	2.38201	-9.52802	-1.5626
0.263	0	7.14602	2.38201	0	2.38201	-4.76401	-1.5626
0.264	-2.38201	0	-4.76401	0	4.76401	-7.14602	-1.5626
0.265	0	2.38201	0	0	2.38201	-2.38201	-1.58701
0.266	-2.38201	9.52802	2.38201	0	7.14602	-7.14602	-1.5626
0.267	0	-4.76401	-7.14602	0	2.38201	-7.14602	-1.5626
0.268	-2.38201	14.292	7.14602	0	4.76401	-4.76401	-1.5626
0.269	0	2.38201	-2.38201	0	4.76401	-9.52802	-1.58701
0.27	0	0	-2.38201	0	0	-2.38201	-1.58701
0.271	-2.38201	9.52802	2.38201	0	7.14602	-4.76401	-1.58701
0.272	-2.38201	-2.38201	-7.14602	0	2.38201	-7.14602	-1.58701
0.273	-2.38201	14.292	7.14602	2.38201	4.76401	-2.38201	-1.61143
0.274	-2.38201	0	-4.76401	0	4.76401	-9.52802	-1.58701
0.275	-2.38201	2.38201	-2.38201	0	2.38201	-2.38201	-1.58701
0.276	0	7.14602	2.38201	0	7.14602	-7.14602	-1.5626
0.277	-2.38201	0	-4.76401	0	2.38201	-7.14602	-1.58701
0.278	-2.38201	7.14602	2.38201	0	4.76401	-4.76401	-1.5626
0.279	0	2.38201	-4.76401	0	4.76401	-7.14602	-1.5626
0.28	-2.38201	7.14602	2.38201	2.38201	4.76401	-4.76401	-1.5626
0.281	-2.38201	2.38201	-2.38201	0	4.76401	-9.52802	-1.5626
0.282	-2.38201	2.38201	-2.38201	2.38201	2.38201	-2.38201	-1.5626
0.283	0	7.14602	0	0	4.76401	-7.14602	-1.58701
0.284	0	-2.38201	-4.76401	0	2.38201	-4.76401	-1.5626
0.285	-2.38201	14.292	4.76401	0	4.76401	-7.14602	-1.5626
0.286	-2.38201	-2.38201	-4.76401	0	4.76401	-9.52802	-1.58701
0.287	0	4.76401	0	0	2.38201	0	-1.58701
0.288	0	11.91	0	0	7.14602	-7.14602	-1.5626
0.289	0	-7.14602	-7.14602	0	2.38201	-4.76401	-1.5626
0.29	-2.38201	14.292	9.52802	0	4.76401	2.38201	-1.58701
0.291	0	4.76401	-2.38201	0	4.76401	-9.52802	-1.58701
0.292	-2.38201	0	-4.76401	2.38201	2.38201	0	-1.58701
0.293	-2.38201	7.14602	2.38201	2.38201	4.76401	-2.38201	-1.58701
0.294	-2.38201	-2.38201	-4.76401	0	2.38201	-2.38201	-1.58701
0.295	-2.38201	14.292	4.76401	2.38201	4.76401	2.38201	-1.5626
0.296	0	0	-4.76401	0	4.76401	-7.14602	-1.58701
0.297	-2.38201	2.38201	0	0	2.38201	0	-1.5626
0.298	-2.38201	7.14602	0	2.38201	4.76401	-4.76401	-1.5626
0.299	-2.38201	-2.38201	-2.38201	0	0	-4.76401	-1.5626
0.3	-2.38201	14.292	7.14602	0	4.76401	0	-1.5626
0.301	-2.38201	-2.38201	-4.76401	0	4.76401	-7.14602	-1.5626
0.302	-2.38201	4.76401	0	0	2.38201	-2.38201	-1.5626
0.303	0	7.14602	2.38201	2.38201	4.76401	-7.14602	-1.5626
0.304	-2.38201	0	-2.38201	2.38201	2.38201	-2.38201	-1.5626
0.305	0	4.76401	0	0	4.76401	-4.76401	-1.5626
0.306	0	0	-2.38201	0	2.38201	-2.38201	-1.5626
0.307	-2.38201	9.52802	4.76401	2.38201	4.76401	-4.76401	-1.5626
0.308	-2.38201	0	-4.76401	0	2.38201	-9.52802	-1.5626
0.309	-2.38201	2.38201	2.38201	0	2.38201	2.38201	-1.5626
0.31	-2.38201	9.52802	4.76401	0	7.14602	-4.76401	-1.58701
0.311	0	-4.76401	-7.14602	0	2.38201	-4.76401	-1.58701
0.312	-2.38201	11.91	7.14602	0	4.76401	2.38201	-1.58701
0.313	0	2.38201	-4.76401	0	4.76401	-9.52802	-1.5626
0.314	-2.38201	2.38201	-2.38201	0	2.38201	-2.38201	-1.5626
0.315	0	9.52802	4.76401	2.38201	7.14602	-4.76401	-1.5626
0.316	0	-2.38201	-4.76401	0	2.38201	-4.76401	-1.58701
0.317	0	9.52802	4.76401	0	4.76401	-2.38201	-1.58701
0.318	-2.38201	2.38201	-2.38201	2.38201	4.76401	-4.76401	-1.58701
0.319	0	4.76401	0	0	2.38201	-4.76401	-1.5626
0.32	-2.38201	4.76401	0	0	7.14602	-4.76401	-1.5626
0.321	-2.38201	4.76401	-2.38201	0	2.38201	-4.76401	-1.5626
0.322	-2.38201	0	0	0	2.38201	-7.14602	-1.58701
0.323	-2.38201	4.76401	2.38201	2.38201	4.76401	-4.76401	-1.5626
0.324	-2.38201	7.14602	0	0	4.76401	-7.14602	-1.5626
0.325	0	-2.38201	-4.76401	0	2.38201	-4.76401	-1.5626
0.326	-2.38201	11.91	4.76401	0	4.76401	-2.38201	-1.5626
0.327	-2.38201	2.38201	-4.76401	0	4.76401	-9.52802	-1.5626
0.328	-2.38201	-2.38201	-2.38201	2.38201	2.38201	0	-1.5626
0.329	0	14.292	7.14602	0	7.14602	-7.14602	-1.58701
0.33	-2.38201	-2.38201	-7.14602	0	2.38201	-4.76401	-1.5626
0.331	-2.38201	7.14602	2.38201	0	2.38201	-2.38201	-1.58701
0.332	-2.38201	2.38201	-2.38201	0	4.76401	-9.52802	-1.58701
0.333	0	0	-2.38201	0	2.38201	0	-1.58701
0.334	0	9.52802	4.76401	0	7.14602	-7.14602	-1.58701
0.335	-2.38201	-2.38201	-7.14602	0	2.38201	-4.76401	-1.5626
0.336	-2.38201	9.52802	2.38201	2.38201	4.76401	-4.76401	-1.5626
0.337	-2.38201	0	-4.76401	0	4.76401	-9.52802	-1.5626
0.338	-2.38201	4.76401	0	0	2.38201	0	-1.58701
0.339	0	9.52802	2.38201	0	4.76401	-9.52802	-1.58701
0.34	-2.38201	-2.38201	-4.76401	0	2.38201	-4.76401	-1.58701
0.341	0	9.52802	4.76401	0	4.76401	-4.76401	-1.58701
0.342	0	-2.38201	-4.76401	0	2.38201	-9.52802	-1.5626
0.343	0	7.14602	2.38201	0	4.76401	0	-1.5626
0.344	-2.38201	7.14602	2.38201	0	4.76401	-9.52802	-1.58701
0.345	0	-2.38201	-4.76401	0	2.38201	-4.76401	-1.5626
0.346	-2.38201	9.52802	2.38201	0	4.76401	-4.76401	-1.5626
0.347	-2.38201	0	-7.14602	0	2.38201	-7.14602	-1.5626
0.348	-2.38201	9.52802	2.38201	0	4.76401	-2.38201	-1.5626
0.349	-2.38201	4.76401	-2.38201	0	4.76401	-9.52802	-1.58701
0.35	0	-2.38201	-2.38201	0	0	0	-1.5626
0.351	-2.38201	14.292	7.14602	2.38201	7.14602	-4.76401	-1.58701
0.352	0	-2.38201	-7.14602	0	2.38201	-7.14602	-1.58701
0.353	-2.38201	7.14602	4.76401	2.38201	2.38201	0	-1.58701
0.354	-2.38201	4.76401	0	0	7.14602	-9.52802	-1.58701
0.355	0	0	-4.76401	0	0	-2.38201	-1.58701
0.356	-2.38201	9.52802	4.76401	0	7.14602	-4.76401	-1.58701
0.357	-2.38201	0	-4.76401	0	4.76401	-7.14602	-1.58701
0.358	0	4.76401	0	2.38201	4.76401	-4.76401	-1.58701
0.359	0	2.38201	-4.76401	0	4.76401	-7.14602	-1.5626
0.36	-2.38201	7.14602	2.38201	0	4.76401	-2.38201	-1.58701
0.361	-2.38201	4.76401	0	0	4.76401	-9.52802	-1.5626
0.362	0	0	-2.38201	0	2.38201	-4.76401	-1.58701
0.363	0	7.14602	2.38201	0	4.76401	-4.76401	-1.58701
0.364	0	0	-4.76401	0	2.38201	-7.14602	-1.5626
0.365	-2.38201	7.14602	0	0	4.76401	-2.38201	-1.58701
0.366	0	0	-2.38201	0	2.38201	-7.14602	-1.58701
0.367	0	4.76401	0	0	2.38201	-4.76401	-1.5626
0.368	0	4.76401	-2.38201	0	4.76401	-7.14602	-1.58701
0.369	0	-2.38201	-4.76401	0	2.38201	-2.38201	-1.5626
0.37	0	11.91	4.76401	0	7.14602	-4.76401	-1.5626
0.371	0	0	-7.14602	0	2.38201	-7.14602	-1.58701
0.372	0	7.14602	2.38201	0	4.76401	-2.38201	-1.58701
0.373	-2.38201	4.76401	0	0	4.76401	-9.52802	-1.58701
0.374	0	-2.38201	-2.38201	0	2.38201	-2.38201	-1.5626
0.375	0	11.91	7.14602	0	7.14602	-7.14602	-1.58701
0.376	0	0	-7.14602	2.38201	2.38201	-9.52802	-1.5626
0.377	-2.38201	7.14602	2.38201	0	4.76401	0	-1.5626
0.378	-2.38201	2.38201	-2.38201	0	4.76401	-11.91	-1.58701
0.379	0	0	0	0	2.38201	-2.38201	-1.58701
0.38	0	11.91	4.76401	0	7.14602	-7.14602	-1.58701
0.381	0	-2.38201	-7.14602	0	2.38201	-9.52802	-1.58701
0.382	-2.38201	9.52802	2.38201	2.38201	4.76401	-2.38201	-1.5626
0.383	0	0	-2.38201	2.38201	2.38201	-9.52802	-1.5626
0.384	0	2.38201	-2.38201	0	2.38201	-2.38201	-1.5626
0.385	-2.38201	9.52802	4.76401	0	7.14602	-7.14602	-1.5626
0.386	0	-7.14602	-7.14602	0	0	-7.14602	-1.5626
0.387	-2.38201	14.292	7.14602	0	4.76401	0	-1.5626
0.388	0	4.76401	-2.38201	0	7.14602	-9.52802	-1.58701
0.389	-2.38201	0	-2.38201	0	2.38201	-2.38201	-1.5626
0.39	0	9.52802	2.38201	2.38201	4.76401	-7.14602	-1.58701
0.391	-2.38201	-4.76401	-7.14602	0	2.38201	-4.76401	-1.58701
0.392	0	11.91	7.14602	0	4.76401	-4.76401	-1.58701
0.393	0	2.38201	-4.76401	0	4.76401	-9.52802	-1.5626
0.394	-2.38201	2.38201	0	0	2.38201	-2.38201	-1.58701
0.395	0	7.14602	2.38201	0	4.76401	-7.14602	-1.58701
0.396	-2.38201	0	-2.38201	0	2.38201	-4.76401	-1.5626
0.397	0	4.76401	0	0	4.76401	-4.76401	-1.58701
0.398	-2.38201	2.38201	-4.76401	0	2.38201	-7.14602	-1.5626
0.399	-2.38201	9.52802	4.76401	2.38201	4.76401	-4.76401	-1.5626
0.4	0	0	-4.76401	0	4.76401	-9.52802	-1.5626
0.401	0	2.38201	0	2.38201	2.38201	-4.76401	-1.5626
0.402	0	9.52802	4.76401	2.38201	7.14602	-7.14602	-1.58701
0.403	0	-4.76401	-7.14602	0	0	-7.14602	-1.5626
0.404	0	9.52802	4.76401	2.38201	4.76401	-2.38201	-1.5626
0.405	0	2.38201	-2.38201	0	4.76401	-7.14602	-1.5626
0.406	-2.38201	2.38201	0	0	2.38201	-2.38201	-1.58701
0.407	-2.38201	4.76401	0	0	4.76401	-7.14602	-1.58701
0.408	-2.38201	2.38201	-2.38201	0	0	-2.38201	-1.5626
0.409	-2.38201	7.14602	2.38201	2.38201	4.76401	-7.14602	-1.58701
0.41	0	-2.38201	-7.14602	0	2.38201	-7.14602	-1.5626
0.411	-2.38201	9.52802	4.76401	0	2.38201	0	-1.58701
0.412	0	4.76401	0	0	7.14602	-9.52802	-1.58701
0.413	-2.38201	0	-4.76401	0	2.38201	-2.38201	-1.58701
0.414	-2.38201	7.14602	2.38201	0	4.76401	-4.76401	-1.5626
0.415	-2.38201	-2.38201	-7.14602	0	4.76401	-7.14602	-1.58701
0.416	-2.38201	11.91	4.76401	0	4.76401	-2.38201	-1.58701
0.417	-2.38201	2.38201	0	0	4.76401	-9.52802	-1.5626
0.418	-2.38201	0	-2.38201	0	2.38201	-2.38201	-1.58701
0.419	-2.38201	7.14602	2.38201	0	4.76401	-7.14602	-1.5626
0.42	0	-2.38201	-4.76401	0	2.38201	-7.14602	-1.5626
0.421	-2.38201	11.91	4.76401	0	4.76401	-4.76401	-1.58701
0.422	0	-2.38201	-4.76401	0	4.76401	-9.52802	-1.5626
0.423	-2.38201	4.76401	0	0	2.38201	-2.38201	-1.58701
0.424	-2.38201	7.14602	0	0	4.76401	-9.52802	-1.5626
0.425	0	-4.76401	-4.76401	0	2.38201	-4.76401	-1.5626
0.426	-2.38201	11.91	7.14602	0	7.14602	-4.76401	-1.5626
0.427	-2.38201	-4.76401	-7.14602	0	2.38201	-9.52802	-1.5626
0.428	0	4.76401	2.38201	0	2.38201	0	-1.5626
0.429	-2.38201	9.52802	2.38201	0	4.76401	-9.52802	-1.5626
0.43	0	-7.14602	-4.76401	0	2.38201	-4.76401	-1.5626
0.431	-2.38201	14.292	7.14602	2.38201	4.76401	-4.76401	-1.58701
0.432	0	0	-2.38201	2.38201	2.38201	-9.52802	-1.5626
0.433	0	0	0	2.38201	2.38201	2.38201	-1.58701
0.434	-2.38201	9.52802	2.38201	0	4.76401	-7.14602	-1.58701
0.435	-2.38201	-2.38201	-4.76401	0	2.38201	-4.76401	-1.58701
0.436	-2.38201	9.52802	4.76401	0	4.76401	-4.76401	-1.58701
0.437	-2.38201	0	-2.38201	0	4.76401	-9.52802	-1.5626
0.438	0	4.76401	0	0	4.76401	-2.38201	-1.58701
0.439	0	2.38201	0	0	4.76401	-7.14602	-1.5626
0.44	-2.38201	4.76401	0	0	2.38201	-2.38201	-1.5626
0.441	-2.38201	7.14602	2.38201	2.38201	4.76401	-9.52802	-1.5626
0.442	-2.38201	-2.38201	-4.76401	2.38201	2.38201	-7.14602	-1.5626
0.443	0	9.52802	2.38201	2.38201	4.76401	-7.14602	-1.5626
0.444	0	-2.38201	-4.76401	2.38201	4.76401	-7.14602	-1.5626
0.445	-2.38201	4.76401	2.38201	0	2.38201	-2.38201	-1.5626
0.446	-2.38201	7.14602	0	0	4.76401	-7.14602	-1.58701
0.447	0	0	-4.76401	0	0	-4.76401	-1.58701
0.448	-2.38201	7.14602	2.38201	2.38201	4.76401	-4.76401	-1.5626
0.449	0	0	-4.76401	2.38201	2.38201	-4.76401	-1.5626
0.45	-2.38201	7.14602	2.38201	0	2.38201	-2.38201	-1.58701
0.451	0	4.76401	0	0	4.76401	-7.14602	-1.58701
0.452	-2.38201	0	-2.38201	0	2.38201	-2.38201	-1.58701
0.453	-2.38201	7.14602	0	0	4.76401	-7.14602	-1.58701
0.454	-2.38201	-2.38201	-4.76401	0	2.38201	-4.76401	-1.58701
0.455	0	9.52802	4.76401	0	4.76401	-4.76401	-1.58701
0.456	0	0	-4.76401	0	4.76401	-9.52802	-1.5626
0.457	-2.38201	2.38201	0	0	4.76401	0	-1.58701
0.458	-2.38201	9.52802	2.38201	0	4.76401	-9.52802	-1.5626
0.459	-2.38201	0	-4.76401	0	2.38201	-7.14602	-1.5626
0.46	0	4.76401	2.38201	0	4.76401	-4.76401	-1.5626
0.461	-2.38201	0	-4.76401	0	2.38201	-7.14602	-1.5626
0.462	-2.38201	7.14602	4.76401	0	4.76401	-2.38201	-1.5626
0.463	-2.38201	4.76401	0	0	4.76401	-9.52802	-1.5626
0.464	0	0	-4.76401	0	2.38201	-2.38201	-1.5626
0.465	-2.38201	7.14602	0	0	4.76401	-7.14602	-1.58701
0.466	0	-2.38201	-4.76401	0	2.38201	-7.14602	-1.5626
0.467	-2.38201	9.52802	4.76401	2.38201	4.76401	-2.38201	-1.5626
0.468	0	0	-4.76401	0	2.38201	-7.14602	-1.58701
0.469	-2.38201	2.38201	2.38201	0	2.38201	0	-1.5626
0.47	-2.38201	11.91	7.14602	2.38201	4.76401	-7.14602	-1.58701
0.471	0	-2.38201	-7.14602	0	0	-7.14602	-1.58701
0.472	-2.38201	9.52802	2.38201	0	4.76401	-2.38201	-1.58701
0.473	-2.38201	0	-4.76401	0	2.38201	-7.14602	-1.5626
0.474	-2.38201	4.76401	0	2.38201	2.38201	0	-1.58701
0.475	0	9.52802	2.38201	0	4.76401	-7.14602	-1.58701
0.476	-2.38201	-2.38201	-7.14602	0	2.38201	-4.76401	-1.58701
0.477	-2.38201	7.14602	2.38201	0	7.14602	-4.76401	-1.5626
0.478	0	0	-4.76401	0	2.38201	-9.52802	-1.5626
0.479	0	7.14602	2.38201	2.38201	2.38201	0	-1.58701
0.48	-2.38201	4.76401	0	0	4.76401	-11.91	-1.58701
0.481	-2.38201	-2.38201	-7.14602	0	2.38201	-2.38201	-1.5626
0.482	-2.38201	11.91	7.14602	2.38201	7.14602	-7.14602	-1.58701
0.483	0	-2.38201	-4.76401	0	2.38201	-9.52802	-1.5626
0.484	-2.38201	4.76401	0	0	4.76401	-2.38201	-1.5626
0.485	0	4.76401	0	0	4.76401	-9.52802	-1.58701
0.486	0	-2.38201	-4.76401	2.38201	0	-2.38201	-1.5626
0.487	-2.38201	11.91	7.14602	0	7.14602	-4.76401	-1.5626
0.488	0	-4.76401	-7.14602	0	2.38201	-7.14602	-1.58701
0.489	-2.38201	7.14602	2.38201	0	4.76401	2.38201	-1.5626
0.49	-2.38201	7.14602	0	0	7.14602	-9.52802	-1.58701
0.491	0	-4.76401	-4.76401	0	2.38201	-2.38201	-1.58701
0.492	-2.38201	16.674	9.52802	2.38201	4.76401	-4.76401	-1.58701
0.493	0	-2.38201	-7.14602	0	4.76401	-11.91	-1.5626
0.494	0	2.38201	0	0	2.38201	0	-1.58701
0.495	0	9.52802	2.38201	0	7.14602	-7.14602	-1.58701
0.496	-2.38201	0	-4.76401	0	2.38201	-4.76401	-1.5626
0.497	-2.38201	7.14602	2.38201	2.38201	4.76401	-4.76401	-1.58701
0.498	-2.38201	0	-4.76401	0	4.76401	-7.14602	-1.5626
0.499	-2.38201	9.52802	4.76401	0	4.76401	-2.38201	-1.58701
0.5	-2.38201	2.38201	-2.38201	0	4.76401	-9.52802	-1.5626
0.501	0	2.38201	-2.38201	0	2.38201	-2.38201	-1.5626
0.502	0	7.14602	2.38201	2.38201	4.76401	-4.76401	-1.5626
0.503	-2.38201	0	-4.76401	0	2.38201	-7.14602	-1.5626
0.504	-2.38201	9.52802	2.38201	0	4.76401	-4.76401	-1.5626
0.505	0	0	-2.38201	0	2.38201	-9.52802	-1.5626
0.506	-2.38201	2.38201	0	0	4.76401	-4.76401	-1.58701
0.507	0	2.38201	-2.38201	0	4.76401	-4.76401	-1.5626
0.508	-2.38201	2.38201	-2.38201	0	2.38201	-4.76401	-1.5626
0.509	-2.38201	9.52802	2.38201	0	7.14602	-7.14602	-1.5626
0.51	0	-2.38201	-7.14602	0	2.38201	-4.76401	-1.5626
0.511	-2.38201	9.52802	4.76401	0	2.38201	-2.38201	-1.58701
0.512	0	4.76401	-2.38201	0	4.76401	-7.14602	-1.58701
0.513	-2.38201	-2.38201	-2.38201	0	0	-2.38201	-1.5626
0.514	0	7.14602	2.38201	0	7.14602	-7.14602	-1.58701
0.515	0	0	-4.76401	0	2.38201	-4.76401	-1.58701
0.516	-2.38201	9.52802	4.76401	0	4.76401	-4.76401	-1.5626
0.517	-2.38201	2.38201	-2.38201	0	4.76401	-9.52802	-1.58701
0.518	-2.38201	2.38201	0	2.38201	2.38201	-2.38201	-1.58701
0.519	0	7.14602	2.38201	0	7.14602	-7.14602	-1.58701
0.52	-2.38201	0	-2.38201	2.38201	2.38201	-4.76401	-1.5626
0.521	-2.38201	4.76401	0	0	4.76401	-4.76401	-1.58701
0.522	-2.38201	0	-2.38201	0	2.38201	-7.14602	-1.5626
0.523	0	9.52802	2.38201	0	4.76401	-4.76401	-1.5626
0.524	-2.38201	2.38201	-2.38201	0	4.76401	-9.52802	-1.58701
0.525	-2.38201	2.38201	-2.38201	0	2.38201	-2.38201	-1.5626
0.526	-2.38201	7.14602	0	0	4.76401	-7.14602	-1.5626
0.527	0	-2.38201	-4.76401	2.38201	0	-4.76401	-1.5626
0.528	-2.38201	11.91	4.76401	0	4.76401	-7.14602	-1.5626
0.529	0	-2.38201	-7.14602	0	4.76401	-9.52802	-1.58701
0.53	-2.38201	2.38201	0	0	0	0	-1.5626
0.531	0	9.52802	0	0	7.14602	-9.52802	-1.5626
0.532	0	-7.14602	-7.14602	2.38201	0	-4.76401	-1.58701
0.533	-2.38201	14.292	7.14602	0	4.76401	-4.76401	-1.58701
0.534	-2.38201	2.38201	-4.76401	0	4.76401	-11.91	-1.5626
0.535	-2.38201	0	-2.38201	0	0	-2.38201	-1.5626
0.536	0	9.52802	4.76401	0	7.14602	-7.14602	-1.58701
0.537	0	-2.38201	-4.76401	0	2.38201	-4.76401	-1.5626
0.538	-2.38201	4.76401	0	0	4.76401	-4.76401	-1.58701
0.539	-2.38201	2.38201	-4.76401	0	4.76401	-7.14602	-1.5626
0.54	-2.38201	7.14602	2.38201	2.38201	4.76401	-2.38201	-1.5626
0.541	0	2.38201	-2.38201	0	4.76401	-9.52802	-1.5626
0.542	-2.38201	0	-2.38201	0	2.38201	-4.76401	-1.5626
0.543	0	7.14602	2.38201	0	4.76401	-4.76401	-1.5626
0.544	-2.38201	0	-4.76401	2.38201	4.76401	-7.14602	-1.58701
0.545	-2.38201	7.14602	2.38201	0	4.76401	-4.76401	-1.5626
0.546	0	2.38201	-4.76401	0	2.38201	-7.14602	-1.58701
0.547	0	4.76401	2.38201	0	4.76401	-2.38201	-1.5626
0.548	0	4.76401	0	0	4.76401	-7.14602	-1.58701
0.549	-2.38201	0	-4.76401	0	2.38201	-4.76401	-1.58701
0.55	-2.38201	11.91	4.76401	0	7.14602	-2.38201	-1.5626
0.551	0	-2.38201	-7.14602	0	0	-7.14602	-1.58701
0.552	-2.38201	7.14602	2.38201	0	2.38201	-2.38201	-1.58701
0.553	0	4.76401	0	0	4.76401	-9.52802	-1.58701
0.554	0	-4.76401	-2.38201	0	0	-2.38201	-1.58701
0.555	-2.38201	14.292	7.14602	0	7.14602	-4.76401	-1.58701
0.556	-2.38201	-4.76401	-7.14602	0	0	-9.52802	-1.58701
0.557	-2.38201	4.76401	2.38201	0	2.38201	-2.38201	-1.5626
0.558	-2.38201	7.14602	0	0	4.76401	-7.14602	-1.58701
0.559	-2.38201	-2.38201	-4.76401	2.38201	2.38201	-4.76401	-1.5626
0.56	0	9.52802	2.38201	0	7.14602	-4.76401	-1.5626
0.561	0	0	-4.76401	0	2.38201	-7.14602	-1.5626
0.562	-2.38201	4.76401	0	0	4.76401	-7.14602	-1.5626
0.563	-2.38201	4.76401	-2.38201	0	4.76401	-4.76401	-1.5626
0.564	-2.38201	7.14602	2.38201	0	2.38201	-4.76401	-1.5626
0.565	0	2.38201	-2.38201	0	4.76401	-7.14602	-1.5626
0.566	0	2.38201	0	0	2.38201	-2.38201	-1.5626
0.567	-2.38201	2.38201	0	2.38201	4.76401	-7.14602	-1.58701
0.568	0	2.38201	-2.38201	0	2.38201	-4.76401	-1.5626
0.569	-2.38201	11.91	4.76401	0	4.76401	-2.38201	-1.5626
0.57	0	0	-4.76401	0	4.76401	-7.14602	-1.58701
0.571	-2.38201	4.76401	0	0	2.38201	0	-1.58701
0.572	-2.38201	4.76401	-2.38201	0	4.76401	-7.14602	-1.58701
0.573	-2.38201	0	-4.76401	0	2.38201	-4.76401	-1.58701
0.574	-2.38201	9.52802	2.38201	0	7.14602	-7.14602	-1.58701
0.575	-2.38201	-2.38201	-7.14602	0	2.38201	-9.52802	-1.58701
0.576	-2.38201	7.14602	2.38201	0	4.76401	0	-1.5626
0.577	-2.38201	7.14602	0	0	4.76401	-9.52802	-1.5626
0.578	0	-7.14602	-7.14602	0	0	-4.76401	-1.5626
0.579	-2.38201	16.674	7.14602	0	7.14602	-7.14602	-1.58701
0.58	-2.38201	-2.38201	-4.76401	0	2.38201	-11.91	-1.5626
0.581	-2.38201	0	0	0	2.38201	-2.38201	-1.5626
0.582	0	7.14602	0	2.38201	7.14602	-7.14602	-1.5626
0.583	-2.38201	-2.38201	-2.38201	2.38201	2.38201	-7.14602	-1.5626
0.584	-2.38201	11.91	2.38201	0	7.14602	-4.76401	-1.5626
0.585	-2.38201	2.38201	-4.76401	0	2.38201	-7.14602	-1.58701
0.586	-2.38201	4.76401	0	0	4.76401	-4.76401	-1.58701
0.587	-2.38201	2.38201	-4.76401	2.38201	4.76401	-4.76401	-1.58701
0.588	-2.38201	4.76401	0	0	4.76401	-2.38201	-1.58701
0.589	0	4.76401	2.38201	0	4.76401	-7.14602	-1.5626
0.59	-2.38201	0	-4.76401	0	2.38201	-4.76401	-1.58701
0.591	-2.38201	7.14602	2.38201	0	4.76401	-4.76401	-1.58701
0.592	0	0	-7.14602	2.38201	0	-7.14602	-1.58701
0.593	-2.38201	7.14602	2.38201	2.38201	4.76401	-2.38201	-1.5626
0.594	0	4.76401	-2.38201	0	7.14602	-9.52802	-1.58701
0.595	0	-2.38201	-4.76401	0	0	-2.38201	-1.58701
0.596	-2.38201	14.292	4.76401	0	4.76401	-7.14602	-1.5626
0.597	0	-4.76401	-7.14602	0	2.38201	-9.52802	-1.58701
0.598	-2.38201	4.76401	2.38201	2.38201	2.38201	-2.38201	-1.5626
0.599	0	4.76401	-2.38201	0	4.76401	-9.52802	-1.5626
0.6	-2.38201	-2.38201	-4.76401	0	0	-2.38201	-1.5626
0.601	-2.38201	11.91	4.76401	0	7.14602	-7.14602	-1.5626
0.602	-2.38201	-4.76401	-7.14602	0	2.38201	-9.52802	-1.5626
0.603	-2.38201	9.52802	2.38201	0	2.38201	-2.38201	-1.5626
0.604	-2.38201	7.14602	2.38201	0	7.14602	-9.52802	-1.58701
0.605	-2.38201	-4.76401	-4.76401	0	0	-4.76401	-1.5626
0.606	-2.38201	9.52802	2.38201	0	4.76401	-4.76401	-1.58701
0.607	-2.38201	-2.38201	-4.76401	0	4.76401	-7.14602	-1.5626
0.608	0	9.52802	2.38201	0	2.38201	-2.38201	-1.5626
0.609	-2.38201	4.76401	-2.38201	0	4.76401	-11.91	-1.58701
0.61	0	-2.38201	-2.38201	0	0	0	-1.5626
0.611	0	14.292	4.76401	0	4.76401	-4.76401	-1.58701
0.612	0	-2.38201	-7.14602	0	2.38201	-7.14602	-1.58701
0.613	-2.38201	7.14602	2.38201	0	2.38201	-2.38201	-1.58701
0.614	-2.38201	4.76401	-2.38201	0	4.76401	-9.52802	-1.58701
0.615	0	-2.38201	-2.38201	0	0	-2.38201	-1.5626
0.616	-2.38201	11.91	4.76401	0	7.14602	-7.14602	-1.58701
0.617	0	-2.38201	-7.14602	0	2.38201	-7.14602	-1.5626
0.618	-2.38201	7.14602	2.38201	2.38201	2.38201	-2.38201	-1.5626
0.619	-2.38201	4.76401	-2.38201	0	4.76401	-9.52802	-1.5626
0.62	-2.38201	0	-2.38201	2.38201	2.38201	-4.76401	-1.5626
0.621	0	7.14602	2.38201	2.38201	7.14602	-7.14602	-1.5626
0.622	-2.38201	0	-2.38201	2.38201	2.38201	-7.14602	-1.5626
0.623	-2.38201	4.76401	-2.38201	2.38201	4.76401	-4.76401	-1.58701
0.624	-2.38201	4.76401	0	0	4.76401	-4.76401	-1.58701
0.625	0	7.14602	2.38201	0	4.76401	-4.76401	-1.58701
0.626	-2.38201	2.38201	-2.38201	0	2.38201	-7.14602	-1.5626
0.627	-2.38201	4.76401	0	0	4.76401	-2.38201	-1.5626
0.628	0	4.76401	0	2.38201	4.76401	-7.14602	-1.58701
0.629	0	2.38201	-2.38201	0	4.76401	-4.76401	-1.5626
0.63	0	4.76401	0	0	4.76401	-4.76401	-1.58701
0.631	-2.38201	0	-2.38201	0	2.38201	-4.76401	-1.58701
0.632	-2.38201	9.52802	2.38201	0	4.76401	-4.76401	-1.58701
0.633	0	-2.38201	-4.76401	0	2.38201	-7.14602	-1.58701
0.634	0	2.38201	0	0	2.38201	0	-1.5626
0.635	-2.38201	9.52802	2.38201	0	7.14602	-9.52802	-1.58701
0.636	-2.38201	-4.76401	-7.14602	0	0	-7.14602	-1.5626
0.637	-2.38201	14.292	7.14602	0	7.14602	-4.76401	-1.58701
0.638	-2.38201	2.38201	-4.76401	0	4.76401	-11.91	-1.58701
0.639	0	-2.38201	0	0	2.38201	-2.38201	-1.58701
0.64	0	9.52802	4.76401	0	7.14602	-4.76401	-1.5626
0.641	-2.38201	-2.38201	-4.76401	2.38201	2.38201	-7.14602	-1.5626
0.642	0	9.52802	2.38201	0	4.76401	-4.76401	-1.5626
0.643	-2.38201	0	-4.76401	0	4.76401	-7.14602	-1.5626
0.644	-2.38201	4.76401	2.38201	0	4.76401	-2.38201	-1.5626
0.645	0	7.14602	0	0	7.14602	-9.52802	-1.58701
0.646	0	-2.38201	-4.76401	0	2.38201	-4.76401	-1.58701
0.647	0	9.52802	4.76401	0	4.76401	-2.38201	-1.5626
0.648	-2.38201	4.76401	-4.76401	0	4.76401	-7.14602	-1.58701
0.649	-2.38201	4.76401	2.38201	0	4.76401	-4.76401	-1.5626
0.65	0	0	-4.76401	0	2.38201	-4.76401	-1.58701
0.651	-2.38201	4.76401	0	0	4.76401	-2.38201	-1.58701
0.652	-2.38201	7.14602	0	0	4.76401	-7.14602	-1.5626
0.653	0	-2.38201	-4.76401	0	0	-7.14602	-1.58701
0.654	-2.38201	14.292	7.14602	0	7.14602	-4.76401	-1.58701
0.655	-2.38201	-2.38201	-7.14602	0	2.38201	-9.52802	-1.58701
0.656	-2.38201	0	0	2.38201	2.38201	0	-1.58701
0.657	-2.38201	11.91	2.38201	0	7.14602	-7.14602	-1.58701
0.658	0	-4.76401	-7.14602	0	2.38201	-7.14602	-1.58701
0.659	-2.38201	9.52802	4.76401	0	4.76401	-2.38201	-1.58701
0.66	-2.38201	2.38201	-2.38201	0	4.76401	-9.52802	-1.58701
0.661	-2.38201	2.38201	-2.38201	2.38201	2.38201	-4.76401	-1.5626
0.662	-2.38201	2.38201	0	0	7.14602	-7.14602	-1.5626
0.663	-2.38201	2.38201	-2.38201	0	2.38201	-4.76401	-1.5626
0.664	-2.38201	7.14602	2.38201	2.38201	4.76401	-4.76401	-1.58701
0.665	-2.38201	0	-7.14602	0	4.76401	-7.14602	-1.58701
0.666	-2.38201	7.14602	2.38201	0	4.76401	-2.38201	-1.5626
0.667	-2.38201	2.38201	0	2.38201	4.76401	-7.14602	-1.5626
0.668	0	2.38201	0	0	2.38201	-4.76401	-1.5626
0.669	-2.38201	7.14602	2.38201	0	4.76401	-4.76401	-1.58701
0.67	-2.38201	0	-4.76401	0	4.76401	-7.14602	-1.5626
0.671	-2.38201	4.76401	0	0	4.76401	-4.76401	-1.58701
0.672	-2.38201	2.38201	-2.38201	0	4.76401	-4.76401	-1.58701
0.673	-2.38201	9.52802	2.38201	2.38201	2.38201	-4.76401	-1.5626
0.674	-2.38201	0	-2.38201	0	4.76401	-7.14602	-1.58701
0.675	0	2.38201	0	0	4.76401	-4.76401	-1.58701
0.676	0	4.76401	0	2.38201	4.76401	-9.52802	-1.5626
0.677	-2.38201	0	-4.76401	0	2.38201	-4.76401	-1.5626
0.678	-2.38201	9.52802	2.38201	0	4.76401	-9.52802	-1.58701
0.679	0	-4.76401	-4.76401	0	2.38201	-9.52802	-1.5626
0.68	-2.38201	7.14602	2.38201	0	4.76401	0	-1.58701
0.681	-2.38201	7.14602	2.38201	2.38201	4.76401	-9.52802	-1.5626
0.682	-2.38201	-2.38201	-4.76401	0	2.38201	-7.14602	-1.5626
0.683	-2.38201	9.52802	2.38201	0	4.76401	-7.14602	-1.5626
0.684	-2.38201	-2.38201	-4.76401	0	4.76401	-9.52802	-1.5626
0.685	-2.38201	7.14602	2.38201	2.38201	2.38201	-2.38201	-1.5626
0.686	0	7.14602	0	0	4.76401	-7.14602	-1.58701
0.687	-2.38201	-2.38201	-4.76401	0	2.38201	-4.76401	-1.5626
0.688	-2.38201	9.52802	4.76401	2.38201	7.14602	-2.38201	-1.58701
0.689	-2.38201	2.38201	-4.76401	2.38201	2.38201	-7.14602	-1.5626
0.69	-2.38201	4.76401	0	0	4.76401	-4.76401	-1.5626
0.691	-2.38201	2.38201	-2.38201	0	4.76401	-4.76401	-1.58701
0.692	-2.38201	4.76401	0	0	2.38201	-2.38201	-1.58701
0.693	-2.38201	7.14602	0	0	4.76401	-7.14602	-1.58701
0.694	0	0	-2.38201	0	2.38201	-4.76401	-1.5626
0.695	-2.38201	7.14602	2.38201	2.38201	4.76401	-7.14602	-1.5626
0.696	-2.38201	0	-4.76401	0	2.38201	-7.14602	-1.58701
0.697	-2.38201	7.14602	2.38201	0	4.76401	-2.38201	-1.5626
0.698	-2.38201	2.38201	-2.38201	0	4.76401	-9.52802	-1.58701
0.699	-2.38201	0	-2.38201	0	2.38201	-2.38201	-1.58701
0.7	-2.38201	11.91	4.76401	0	7.14602	-7.14602	-1.5626
0.701	-2.38201	-2.38201	-7.14602	0	4.76401	-11.91	-1.5626
0.702	0	7.14602	2.38201	2.38201	2.38201	-2.38201	-1.58701
0.703	0	2.38201	-2.38201	0	4.76401	-9.52802	-1.5626
0.704	-2.38201	0	0	0	2.38201	-2.38201	-1.5626
0.705	-2.38201	11.91	7.14602	0	4.76401	-4.76401	-1.58701
0.706	0	-2.38201	-7.14602	0	4.76401	-9.52802	-1.58701
0.707	-2.38201	7.14602	2.38201	2.38201	4.76401	-2.38201	-1.5626
0.708	-2.38201	0	-2.38201	2.38201	4.76401	-9.52802	-1.58701
0.709	-2.38201	2.38201	-2.38201	0	2.38201	-2.38201	-1.58701
0.71	-2.38201	9.52802	4.76401	0	4.76401	-4.76401	-1.5626
0.711	0	-2.38201	-7.14602	0	2.38201	-4.76401	-1.5626
0.712	-2.38201	11.91	2.38201	0	4.76401	-2.38201	-1.5626
0.713	0	0	-2.38201	0	2.38201	-7.14602	-1.5626
0.714	-2.38201	2.38201	0	0	2.38201	-2.38201	-1.58701
0.715	0	4.76401	0	0	4.76401	-7.14602	-1.58701
0.716	-2.38201	2.38201	-2.38201	0	2.38201	-2.38201	-1.58701
0.717	-2.38201	9.52802	2.38201	0	4.76401	-7.14602	-1.58701
0.718	0	-2.38201	-7.14602	0	0	-7.14602	-1.5626
0.719	-2.38201	9.52802	4.76401	0	4.76401	-4.76401	-1.58701
0.72	0	2.38201	-2.38201	0	4.76401	-11.91	-1.5626
0.721	-2.38201	-2.38201	0	0	0	-2.38201	-1.5626
0.722	-2.38201	14.292	7.14602	0	7.14602	-7.14602	-1.58701
0.723	-2.38201	-2.38201	-7.14602	0	2.38201	-9.52802	-1.5626
0.724	-2.38201	7.14602	2.38201	0	2.38201	-4.76401	-1.5626
0.725	-2.38201	2.38201	-2.38201	0	4.76401	-9.52802	-1.58701
0.726	-2.38201	0	0	0	2.38201	-2.38201	-1.5626
0.727	0	14.292	7.14602	0	7.14602	-4.76401	-1.5626
0.728	-2.38201	-2.38201	-7.14602	0	2.38201	-7.14602	-1.5626
0.729	-2.38201	9.52802	2.38201	2.38201	4.76401	-4.76401	-1.58701
0.73	-2.38201	2.38201	-2.38201	0	4.76401	-9.52802	-1.5626
0.731	-2.38201	0	-2.38201	0	2.38201	0	-1.58701
0.732	-2.38201	11.91	4.76401	2.38201	4.76401	-7.14602	-1.58701
0.733	0	-2.38201	-7.14602	0	0	-4.76401	-1.58701
0.734	-2.38201	9.52802	2.38201	2.38201	4.76401	-2.38201	-1.58701
0.735	0	0	-4.76401	0	2.38201	-7.14602	-1.58701
0.736	-2.38201	4.76401	0	0	2.38201	0	-1.5626
0.737	0	9.52802	2.38201	0	4.76401	-9.52802	-1.5626
0.738	-2.38201	-2.38201	-4.76401	0	2.38201	-2.38201	-1.58701
0.739	-2.38201	9.52802	4.76401	0	7.14602	-7.14602	-1.58701
0.74	-2.38201	0	-7.14602	0	2.38201	-9.52802	-1.58701
0.741	-2.38201	7.14602	2.38201	0	4.76401	0	-1.5626
0.742	-2.38201	7.14602	0	0	4.76401	-11.91	-1.5626
0.743	-2.38201	-2.38201	-4.76401	2.38201	2.38201	-4.76401	-1.58701
0.744	-2.38201	9.52802	4.76401	2.38201	4.76401	-4.76401	-1.5626
0.745	0	2.38201	-4.76401	0	2.38201	-7.14602	-1.58701
0.746	-2.38201	7.14602	0	0	4.76401	-2.38201	-1.58701
0.747	-2.38201	0	-2.38201	0	4.76401	-9.52802	-1.5626
0.748	-2.38201	4.76401	0	0	2.38201	-2.38201	-1.5626
0.749	-2.38201	7.14602	2.38201	0	4.76401	-7.14602	-1.5626
0.75	-2.38201	0	-4.76401	0	2.38201	-4.76401	-1.58701
0.751	-2.38201	7.14602	2.38201	0	4.76401	-2.38201	-1.58701
0.752	-2.38201	0	-4.76401	0	2.38201	-7.14602	-1.58701
0.753	-2.38201	7.14602	2.38201	0	4.76401	-2.38201	-1.58701
0.754	-2.38201	7.14602	0	0	4.76401	-7.14602	-1.5626
0.755	-2.38201	-2.38201	-4.76401	0	2.38201	-4.76401	-1.5626
0.756	-2.38201	11.91	4.76401	0	7.14602	-4.76401	-1.5626
0.757	-2.38201	2.38201	-4.76401	0	2.38201	-7.14602	-1.5626
0.758	-2.38201	4.76401	0	2.38201	4.76401	-4.76401	-1.5626
0.759	-2.38201	2.38201	-2.38201	2.38201	4.76401	-7.14602	-1.5626
0.76	-2.38201	4.76401	0	0	2.38201	-4.76401	-1.58701
0.761	0	4.76401	0	0	7.14602	-9.52802	-1.5626
0.762	0	-2.38201	-4.76401	0	2.38201	-4.76401	-1.58701
0.763	-2.38201	14.292	7.14602	0	4.76401	-4.76401	-1.5626
0.764	0	-2.38201	-4.76401	2.38201	4.76401	-9.52802	-1.5626
0.765	-2.38201	4.76401	0	0	2.38201	-2.38201	-1.58701
0.766	-2.38201	4.76401	-2.38201	0	7.14602	-9.52802	-1.58701
0.767	-2.38201	0	-2.38201	0	2.38201	-2.38201	-1.5626
0.768	0	11.91	4.76401	0	7.14602	-4.76401	-1.58701
0.769	-2.38201	0	-7.14602	2.38201	4.76401	-9.52802	-1.5626
0.77	-2.38201	7.14602	2.38201	2.38201	4.76401	0	-1.58701
0.771	-2.38201	4.76401	-2.38201	2.38201	4.76401	-9.52802	-1.58701
0.772	-2.38201	0	-2.38201	0	2.38201	-2.38201	-1.58701
0.773	-2.38201	7.14602	2.38201	0	4.76401	-4.76401	-1.58701
0.774	-2.38201	0	-4.76401	0	2.38201	-4.76401	-1.58701
0.775	-2.38201	11.91	4.76401	0	4.76401	-7.14602	-1.5626
0.776	-2.38201	0	-4.76401	0	2.38201	-9.52802	-1.5626
0.777	-2.38201	2.38201	0	0	2.38201	-2.38201	-1.5626
0.778	0	4.76401	0	0	4.76401	-9.52802	-1.5626
0.779	-2.38201	0	-4.76401	2.38201	0	-4.76401	-1.58701
0.78	-2.38201	9.52802	4.76401	0	7.14602	-7.14602	-1.5626
0.781	-2.38201	-4.76401	-7.14602	0	2.38201	-9.52802	-1.5626
0.782	-2.38201	7.14602	2.38201	0	2.38201	-2.38201	-1.58701
0.783	0	9.52802	0	0	7.14602	-11.91	-1.5626
0.784	-2.38201	-4.76401	-7.14602	0	2.38201	-4.76401	-1.5626
0.785	-2.38201	9.52802	4.76401	0	4.76401	-4.76401	-1.58701
0.786	0	-2.38201	-7.14602	0	4.76401	-9.52802	-1.5626
0.787	0	7.14602	2.38201	0	2.38201	-2.38201	-1.5626
0.788	-2.38201	4.76401	0	0	4.76401	-9.52802	-1.58701
0.789	-2.38201	-4.76401	-7.14602	0	2.38201	-2.38201	-1.5626
0.79	-2.38201	14.292	7.14602	0	4.76401	-4.76401	-1.58701
0.791	0	-4.76401	-7.14602	0	2.38201	-9.52802	-1.58701
0.792	0	4.76401	2.38201	0	2.38201	0	-1.58701
0.793	-2.38201	11.91	2.38201	0	4.76401	-9.52802	-1.58701
0.794	-2.38201	-7.14602	-7.14602	0	0	-4.76401	-1.5626
0.795	0	11.91	4.76401	0	4.76401	-4.76401	-1.5626
0.796	0	-2.38201	-7.14602	0	2.38201	-9.52802	-1.58701
0.797	-2.38201	2.38201	0	0	2.38201	0	-1.58701
0.798	-2.38201	11.91	2.38201	2.38201	7.14602	-9.52802	-1.58701
0.799	-2.38201	-4.76401	-7.14602	0	2.38201	-4.76401	-1.58701
0.8	-2.38201	9.52802	2.38201	0	4.76401	-4.76401	-1.5626
0.801	-2.38201	-2.38201	-4.76401	0	4.76401	-9.52802	-1.5626
0.802	-2.38201	4.76401	2.38201	0	2.38201	-2.38201	-1.5626
0.803	0	7.14602	0	2.38201	4.76401	-9.52802	-1.58701
0.804	-2.38201	-2.38201	-4.76401	0	2.38201	-4.76401	-1.5626
0.805	-2.38201	7.14602	2.38201	0	4.76401	-7.14602	-1.58701
0.806	-2.38201	-2.38201	-7.14602	0	2.38201	-7.14602	-1.58701
0.807	0	9.52802	2.38201	0	4.76401	0	-1.58701
0.808	-2.38201	4.76401	-2.38201	0	4.76401	-9.52802	-1.5626
0.809	-2.38201	0	-2.38201	0	2.38201	-2.38201	-1.5626
0.81	-2.38201	9.52802	2.38201	0	4.76401	-7.14602	-1.58701
0.811	-2.38201	-2.38201	-7.14602	0	0	-4.76401	-1.58701
0.812	-2.38201	11.91	4.76401	0	4.76401	-4.76401	-1.58701
0.813	-2.38201	0	-4.76401	0	4.76401	-11.91	-1.58701
0.814	-2.38201	0	-2.38201	2.38201	0	2.38201	-1.58701
0.815	-2.38201	14.292	4.76401	0	7.14602	-11.91	-1.58701
0.816	0	-7.14602	-9.52802	0	0	-7.14602	-1.5626
0.817	-2.38201	11.91	2.38201	0	4.76401	-2.38201	-1.58701
0.818	0	4.76401	0	0	4.76401	-11.91	-1.58701
0.819	-2.38201	-4.76401	-4.76401	0	0	-2.38201	-1.5626
0.82	0	11.91	4.76401	0	7.14602	-7.14602	-1.5626
0.821	-2.38201	0	-4.76401	0	2.38201	-9.52802	-1.58701
0.822	-2.38201	7.14602	0	0	4.76401	-7.14602	-1.5626
0.823	-2.38201	0	-4.76401	0	4.76401	-9.52802	-1.5626
0.824	-2.38201	2.38201	0	0	2.38201	-2.38201	-1.58701
0.825	0	9.52802	2.38201	0	7.14602	-9.52802	-1.5626
0.826	0	-2.38201	-4.76401	0	2.38201	-4.76401	-1.5626
0.827	-2.38201	7.14602	2.38201	0	4.76401	-4.76401	-1.5626
0.828	0	-2.38201	-4.76401	0	2.38201	-9.52802	-1.58701
0.829	0	7.14602	2.38201	0	4.76401	0	-1.5626
0.83	-2.38201	7.14602	-2.38201	0	4.76401	-9.52802	-1.5626
0.831	0	-4.76401	-7.14602	2.38201	2.38201	-2.38201	-1.58701
0.832	-2.38201	16.674	4.76401	2.38201	7.14602	-4.76401	-1.58701
0.833	0	-2.38201	-7.14602	0	2.38201	-11.91	-1.58701
0.834	-2.38201	2.38201	0	0	4.76401	0	-1.58701
0.835	0	7.14602	0	0	4.76401	-9.52802	-1.58701
0.836	0	-4.76401	-4.76401	0	0	-2.38201	-1.5626
0.837	-2.38201	11.91	4.76401	0	7.14602	-7.14602	-1.58701
0.838	-2.38201	-2.38201	-7.14602	0	2.38201	-9.52802	-1.58701
0.839	-2.38201	4.76401	0	0	2.38201	-2.38201	-1.5626
0.84	-2.38201	7.14602	0	0	4.76401	-7.14602	-1.58701
0.841	-2.38201	0	-4.76401	2.38201	2.38201	-4.76401	-1.5626
0.842	-2.38201	7.14602	2.38201	0	7.14602	-4.76401	-1.5626
0.843	0	2.38201	-2.38201	2.38201	2.38201	-4.76401	-1.5626
0.844	-2.38201	4.76401	-2.38201	0	4.76401	-7.14602	-1.5626
0.845	0	4.76401	-2.38201	0	4.76401	-7.14602	-1.58701
0.846	-2.38201	7.14602	2.38201	0	4.76401	-4.76401	-1.5626
0.847	-2.38201	0	-2.38201	0	4.76401	-7.14602	-1.58701
0.848	-2.38201	4.76401	0	0	2.38201	-2.38201	-1.58701
0.849	0	7.14602	0	0	4.76401	-7.14602	-1.58701
0.85	0	2.38201	-2.38201	0	2.38201	-7.14602	-1.58701
0.851	-2.38201	4.76401	0	0	4.76401	-4.76401	-1.58701
0.852	-2.38201	0	-2.38201	2.38201	2.38201	-4.76401	-1.58701
0.853	0	9.52802	2.38201	2.38201	4.76401	-4.76401	-1.5626
0.854	0	0	-4.76401	0	4.76401	-9.52802	-1.58701
0.855	-2.38201	0	-2.38201	0	4.76401	-2.38201	-1.5626
0.856	-2.38201	11.91	2.38201	0	4.76401	-9.52802	-1.5626
0.857	-2.38201	-2.38201	-7.14602	0	2.38201	-9.52802	-1.5626
0.858	-2.38201	7.14602	2.38201	0	4.76401	-2.38201	-1.58701
0.859	-2.38201	0	-4.76401	2.38201	4.76401	-9.52802	-1.5626
0.86	-2.38201	0	-2.38201	0	2.38201	-2.38201	-1.5626
0.861	-2.38201	9.52802	2.38201	0	7.14602	-7.14602	-1.58701
0.862	-2.38201	-7.14602	-7.14602	0	2.38201	-9.52802	-1.5626
0.863	0	11.91	4.76401	0	4.76401	-2.38201	-1.5626
0.864	-2.38201	4.76401	0	0	4.76401	-11.91	-1.5626
0.865	-2.38201	-2.38201	-2.38201	0	2.38201	-2.38201	-1.5626
0.866	-2.38201	9.52802	2.38201	0	7.14602	-4.76401	-1.5626
0.867	-2.38201	0	-4.76401	0	2.38201	-7.14602	-1.5626
0.868	-2.38201	7.14602	0	2.38201	4.76401	-2.38201	-1.58701
0.869	-2.38201	0	-4.76401	2.38201	4.76401	-7.14602	-1.58701
0.87	-2.38201	4.76401	0	0	2.38201	-2.38201	-1.58701
0.871	-2.38201	4.76401	0	0	4.76401	-7.14602	-1.58701
0.872	-2.38201	0	-2.38201	0	2.38201	-4.76401	-1.58701
0.873	-2.38201	7.14602	0	0	4.76401	-4.76401	-1.58701
0.874	-2.38201	0	-4.76401	0	0	-7.14602	-1.58701
0.875	-2.38201	9.52802	2.38201	0	4.76401	-2.38201	-1.58701
0.876	0	0	-4.76401	0	4.76401	-9.52802	-1.5626
0.877	0	-2.38201	-2.38201	0	0	-2.38201	-1.5626
0.878	-2.38201	11.91	4.76401	0	7.14602	-4.76401	-1.5626
0.879	-2.38201	-4.76401	-9.52802	0	4.76401	-9.52802	-1.58701
0.88	-2.38201	7.14602	2.38201	0	2.38201	-2.38201	-1.58701
0.881	-2.38201	7.14602	0	0	7.14602	-9.52802	-1.5626
0.882	-2.38201	-4.76401	-4.76401	0	2.38201	-4.76401	-1.5626
0.883	-2.38201	9.52802	2.38201	0	4.76401	-7.14602	-1.5626
0.884	-2.38201	0	-4.76401	0	4.76401	-9.52802	-1.5626
0.885	-2.38201	4.76401	0	0	2.38201	-2.38201	-1.58701
0.886	-2.38201	2.38201	-2.38201	0	4.76401	-7.14602	-1.5626
0.887	-2.38201	2.38201	0	0	2.38201	-2.38201	-1.5626
0.888	-2.38201	7.14602	2.38201	0	4.76401	-4.76401	-1.5626
0.889	-2.38201	0	-4.76401	2.38201	4.76401	-4.76401	-1.58701
0.89	-2.38201	7.14602	2.38201	2.38201	4.76401	-4.76401	-1.5626
0.891	-2.38201	0	-4.76401	0	4.76401	-7.14602	-1.58701
0.892	0	7.14602	2.38201	2.38201	2.38201	-2.38201	-1.58701
0.893	-2.38201	2.38201	-2.38201	0	4.76401	-9.52802	-1.58701
0.894	-2.38201	-2.38201	-4.76401	0	2.38201	-2.38201	-1.5626
0.895	-2.38201	11.91	4.76401	2.38201	4.76401	-7.14602	-1.5626
0.896	-2.38201	-4.76401	-7.14602	0	4.76401	-9.52802	-1.5626
0.897	-2.38201	7.14602	2.38201	0	2.38201	0	-1.58701
0.898	-2.38201	7.14602	2.38201	0	7.14602	-9.52802	-1.5626
0.899	0	-4.76401	-7.14602	0	2.38201	-7.14602	-1.58701
0.9	-2.38201	9.52802	4.76401	2.38201	4.76401	-4.76401	-1.5626
0.901	-2.38201	-2.38201	-7.14602	0	4.76401	-9.52802	-1.58701
0.902	0	7.14602	0	0	2.38201	-2.38201	-1.5626
0.903	-2.38201	7.14602	2.38201	0	4.76401	-9.52802	-1.58701
0.904	-2.38201	-4.76401	-4.76401	0	2.38201	-4.76401	-1.58701
0.905	-2.38201	9.52802	2.38201	0	7.14602	-4.76401	-1.5626
0.906	0	-2.38201	-7.14602	0	2.38201	-7.14602	-1.5626
0.907	-2.38201	7.14602	2.38201	0	2.38201	-2.38201	-1.5626
0.908	-2.38201	4.76401	0	0	7.14602	-9.52802	-1.58701
0.909	0	-2.38201	-4.76401	0	0	-4.76401	-1.5626
0.91	-2.38201	9.52802	2.38201	0	4.76401	-4.76401	-1.58701
0.911	0	-2.38201	-7.14602	0	2.38201	-4.76401	-1.58701
0.912	-2.38201	9.52802	2.38201	0	2.38201	-2.38201	-1.58701
0.913	-2.38201	2.38201	-2.38201	0	4.76401	-9.52802	-1.58701
0.914	0	0	-4.76401	0	0	0	-1.58701
0.915	-2.38201	11.91	4.76401	0	7.14602	-7.14602	-1.5626
0.916	-2.38201	-4.76401	-7.14602	2.38201	2.38201	-9.52802	-1.58701
0.917	-2.38201	7.14602	2.38201	0	2.38201	-2.38201	-1.5626
0.918	-2.38201	2.38201	0	0	4.76401	-9.52802	-1.58701
0.919	-2.38201	0	-2.38201	0	2.38201	-2.38201	-1.58701
0.92	-2.38201	7.14602	0	0	7.14602	-7.14602	-1.5626
0.921	-2.38201	0	-2.38201	0	2.38201	-7.14602	-1.5626
0.922	-2.38201	7.14602	2.38201	2.38201	4.76401	-2.38201	-1.5626
0.923	-2.38201	0	-2.38201	0	4.76401	-7.14602	-1.5626
0.924	-2.38201	4.76401	0	0	4.76401	-4.76401	-1.5626
0.925	-4.76401	0	-2.38201	0	4.76401	-7.14602	-1.5626
0.926	-2.38201	4.76401	0	2.38201	2.38201	-4.76401	-1.5626
0.927	-2.38201	4.76401	2.38201	2.38201	4.76401	-7.14602	-1.5626
0.928	-2.38201	0	-4.76401	0	2.38201	-7.14602	-1.5626
0.929	-2.38201	7.14602	0	0	4.76401	-4.76401	-1.58701
0.93	-2.38201	0	-2.38201	0	2.38201	-4.76401	-1.58701
0.931	-2.38201	7.14602	0	0	2.38201	-2.38201	-1.5626
0.932	-2.38201	4.76401	-2.38201	0	4.76401	-11.91	-1.58701
0.933	-2.38201	-2.38201	-4.76401	0	0	-4.76401	-1.58701
0.934	-2.38201	11.91	4.76401	0	4.76401	-4.76401	-1.5626
0.935	0	-2.38201	-4.76401	2.38201	4.76401	-9.52802	-1.58701
0.936	-2.38201	4.76401	0	0	2.38201	-2.38201	-1.5626
0.937	-2.38201	2.38201	-2.38201	0	7.14602	-9.52802	-1.5626
0.938	-2.38201	-2.38201	-2.38201	2.38201	2.38201	-4.76401	-1.5626
0.939	-2.38201	9.52802	2.38201	0	4.76401	-7.14602	-1.58701
0.94	-2.38201	-2.38201	-4.76401	0	4.76401	-7.14602	-1.5626
0.941	-2.38201	7.14602	2.38201	0	2.38201	-2.38201	-1.5626
0.942	-2.38201	0	-4.76401	0	7.14602	-9.52802	-1.5626
0.943	-2.38201	2.38201	-2.38201	2.38201	2.38201	-4.76401	-1.5626
0.944	-2.38201	9.52802	2.38201	2.38201	4.76401	-7.14602	-1.5626
0.945	-2.38201	-4.76401	-4.76401	0	4.76401	-7.14602	-1.5626
0.946	-2.38201	9.52802	2.38201	0	4.76401	-2.38201	-1.5626
0.947	-2.38201	-2.38201	-4.76401	0	4.76401	-7.14602	-1.58701
0.948	-2.38201	4.76401	0	2.38201	2.38201	-2.38201	-1.5626
0.949	0	9.52802	0	0	4.76401	-4.76401	-1.58701
0.95	-2.38201	-4.76401	-4.76401	0	2.38201	-4.76401	-1.58701
0.951	-2.38201	9.52802	2.38201	0	4.76401	-2.38201	-1.58701
0.952	-2.38201	-2.38201	-4.76401	2.38201	2.38201	-7.14602	-1.58701
0.953	-2.38201	4.76401	0	0	2.38201	-4.76401	-1.58701
0.954	-2.38201	4.76401	-2.38201	0	4.76401	-4.76401	-1.5626
0.955	-2.38201	0	-2.38201	2.38201	2.38201	-2.38201	-1.5626
0.956	-2.38201	7.14602	2.38201	0	7.14602	-7.14602	-1.58701
0.957	0	-2.38201	-4.76401	0	2.38201	-4.76401	-1.5626
0.958	-2.38201	7.14602	2.38201	2.38201	4.76401	-7.14602	-1.58701
0.959	-2.38201	2.38201	-4.76401	0	4.76401	-9.52802	-1.58701
0.96	-2.38201	4.76401	2.38201	0	2.38201	-2.38201	-1.5626
0.961	-2.38201	7.14602	0	0	4.76401	-9.52802	-1.58701
0.962	-2.38201	-2.38201	-4.76401	2.38201	2.38201	-4.76401	-1.5626
0.963	0	7.14602	2.38201	0	7.14602	-4.76401	-1.5626
0.964	-2.38201	0	-4.76401	0	2.38201	-7.14602	-1.5626
0.965	-2.38201	9.52802	2.38201	0	4.76401	-2.38201	-1.58701
0.966	-2.38201	4.76401	-2.38201	2.38201	4.76401	-9.52802	-1.5626
0.967	-2.38201	-2.38201	-2.38201	0	2.38201	-4.76401	-1.5626
0.968	-2.38201	7.14602	0	0	7.14602	-4.76401	-1.5626
0.969	-2.38201	-2.38201	-4.76401	0	2.38201	-7.14602	-1.58701
0.97	-2.38201	11.91	4.76401	0	4.76401	-2.38201	-1.5626
0.971	-2.38201	2.38201	-4.76401	0	4.76401	-7.14602	-1.58701
0.972	0	0	0	0	2.38201	-2.38201	-1.58701
0.973	-2.38201	7.14602	0	0	4.76401	-7.14602	-1.58701
0.974	-2.38201	-2.38201	-4.76401	2.38201	2.38201	-7.14602	-1.5626
0.975	-2.38201	7.14602	2.38201	2.38201	4.76401	-4.76401	-1.58701
0.976	-2.38201	0	-4.76401	0	2.38201	-4.76401	-1.58701
0.977	0	7.14602	2.38201	0	4.76401	-4.76401	-1.58701
0.978	-2.38201	2.38201	-2.38201	0	4.76401	-9.52802	-1.58701
0.979	0	-2.38201	-2.38201	0	2.38201	-2.38201	-1.5626
0.98	-2.38201	11.91	4.76401	0	4.76401	-7.14602	-1.58701
0.981	-2.38201	-2.38201	-7.14602	0	2.38201	-9.52802	-1.5626
0.982	0	7.14602	2.38201	0	4.76401	-2.38201	-1.5626
0.983	-2.38201	2.38201	-2.38201	2.38201	4.76401	-9.52802	-1.58701
0.984	-2.38201	-2.38201	-2.38201	0	2.38201	-4.76401	-1.58701
0.985	-2.38201	11.91	4.76401	0	7.14602	-4.76401	-1.58701
0.986	-2.38201	-4.76401	-7.14602	0	2.38201	-7.14602	-1.5626
0.987	-2.38201	7.14602	2.38201	0	4.76401	-7.14602	-1.5626
0.988	-2.38201	2.38201	-2.38201	0	2.38201	-9.52802	-1.5626
0.989	0	2.38201	-2.38201	0	2.38201	-2.38201	-1.58701
0.99	-2.38201	9.52802	2.38201	0	7.14602	-7.14602	-1.58701
0.991	-2.38201	-2.38201	-4.76401	2.38201	0	-4.76401	-1.5626
0.992	0	9.52802	2.38201	0	4.76401	-2.38201	-1.58701
0.993	-2.38201	2.38201	-2.38201	0	2.38201	-7.14602	-1.58701
0.994	-2.38201	2.38201	0	2.38201	2.38201	-4.76401	-1.58701
0.995	-2.38201	2.38201	-2.38201	0	4.76401	-7.14602	-1.58701
0.996	-2.38201	2.38201	-2.38201	0	2.38201	-2.38201	-1.58701
0.997	-2.38201	4.76401	0	0	4.76401	-7.14602	-1.5626
0.998	-2.38201	-2.38201	-4.76401	2.38201	2.38201	-4.76401	-1.58701
0.999	-2.38201	9.52802	4.76401	0	4.76401	-2.38201	-1.5626
1	-2.38201	2.38201	-4.76401	2.38201	4.76401	-11.91	-1.5626
1.001	-2.38201	0	-2.38201	0	2.38201	-4.76401	-1.58701
1.002	-2.38201	4.76401	0	2.38201	7.14602	-7.14602	-1.5626
1.003	-2.38201	-2.38201	-4.76401	0	2.38201	-4.76401	-1.5626
1.004	-2.38201	11.91	4.76401	0	4.76401	-4.76401	-1.5626
1.005	-2.38201	0	-4.76401	2.38201	4.76401	-9.52802	-1.5626
1.006	0	2.38201	0	0	2.38201	-2.38201	-1.58701
1.007	-2.38201	7.14602	2.38201	0	4.76401	-7.14602	-1.5626
1.008	-2.38201	0	-4.76401	2.38201	2.38201	-7.14602	-1.58701
1.009	-2.38201	7.14602	2.38201	2.38201	4.76401	-2.38201	-1.58701
1.01	-2.38201	4.76401	-2.38201	0	4.76401	-2.38201	-1.58701
1.011	-2.38201	4.76401	-2.38201	0	2.38201	-4.76401	-1.58701
1.012	-2.38201	2.38201	-2.38201	0	2.38201	-4.76401	-1.5626
1.013	-2.38201	7.14602	2.38201	0	4.76401	-4.76401	-1.58701
1.014	-2.38201	0	0	0	2.38201	-9.52802	-1.5626
1.015	0	2.38201	-2.38201	2.38201	4.76401	-2.38201	-1.5626
1.016	-2.38201	4.76401	0	0	4.76401	-7.14602	-1.5626
1.017	0	0	-4.76401	0	2.38201	-7.14602	-1.58701
1.018	-2.38201	9.52802	2.38201	0	4.76401	-4.76401	-1.58701
1.019	-2.38201	-2.38201	-4.76401	0	2.38201	-9.52802	-1.5626
1.02	-2.38201	2.38201	0	0	2.38201	-2.38201	-1.5626
1.021	-2.38201	9.52802	2.38201	0	7.14602	-7.14602	-1.5626
1.022	-2.38201	-7.14602	-9.52802	0	2.38201	-9.52802	-1.5626
1.023	-2.38201	11.91	4.76401	0	4.76401	-4.76401	-1.58701
1.024	-2.38201	2.38201	-2.38201	0	4.76401	-11.91	-1.5626
1.025	-2.38201	-2.38201	-2.38201	0	2.38201	-2.38201	-1.5626
1.026	-2.38201	9.52802	4.76401	0	7.14602	-4.76401	-1.5626
1.027	-2.38201	-2.38201	-4.76401	0	4.76401	-7.14602	-1.58701
1.028	-2.38201	7.14602	0	0	4.76401	-4.76401	-1.5626
1.029	0	2.38201	-4.76401	0	4.76401	-7.14602	-1.5626
1.03	0	4.76401	2.38201	0	4.76401	-2.38201	-1.58701
1.031	-2.38201	4.76401	0	0	2.38201	-9.52802	-1.58701
1.032	0	-2.38201	-4.76401	0	4.76401	-4.76401	-1.58701
1.033	-2.38201	9.52802	0	0	4.76401	-4.76401	-1.58701
1.034	-2.38201	-2.38201	-4.76401	0	2.38201	-7.14602	-1.58701
1.035	-2.38201	9.52802	2.38201	0	4.76401	-4.76401	-1.5626
1.036	-2.38201	2.38201	-2.38201	0	4.76401	-9.52802	-1.5626
1.037	0	-2.38201	-4.76401	0	4.76401	-2.38201	-1.5626
1.038	-2.38201	14.292	4.76401	0	4.76401	-7.14602	-1.58701
1.039	-2.38201	-7.14602	-7.14602	0	4.76401	-9.52802	-1.58701
1.04	-2.38201	7.14602	2.38201	0	2.38201	0	-1.58701
1.041	-2.38201	9.52802	-2.38201	0	4.76401	-11.91	-1.5626
1.042	-2.38201	-9.52802	-9.52802	0	2.38201	-4.76401	-1.5626
1.043	-2.38201	16.674	4.76401	0	4.76401	-4.76401	-1.5626
1.044	-2.38201	-2.38201	-4.76401	0	4.76401	-11.91	-1.5626
1.045	0	0	-2.38201	0	2.38201	-2.38201	-1.58701
1.046	-2.38201	9.52802	0	0	7.14602	-9.52802	-1.5626
1.047	-2.38201	-4.76401	-4.76401	0	2.38201	-4.76401	-1.58701
1.048	-2.38201	14.292	4.76401	0	2.38201	-2.38201	-1.58701
1.049	-2.38201	0	-4.76401	0	4.76401	-9.52802	-1.5626
1.05	-2.38201	2.38201	0	0	2.38201	0	-1.58701
1.051	0	9.52802	0	0	4.76401	-7.14602	-1.58701
1.052	-2.38201	-2.38201	-2.38201	0	2.38201	-4.76401	-1.58701
1.053	-2.38201	4.76401	0	0	4.76401	-4.76401	-1.58701
1.054	-2.38201	0	-4.76401	0	2.38201	-7.14602	-1.5626
1.055	-2.38201	7.14602	2.38201	0	4.76401	-2.38201	-1.58701
1.056	0	2.38201	-2.38201	0	2.38201	-7.14602	-1.58701
1.057	-2.38201	0	-2.38201	0	4.76401	-4.76401	-1.5626
1.058	-2.38201	7.14602	0	0	4.76401	-7.14602	-1.58701
1.059	-2.38201	-2.38201	-4.76401	0	2.38201	-7.14602	-1.5626
1.06	0	11.91	4.76401	0	7.14602	-2.38201	-1.5626
1.061	0	-2.38201	-4.76401	0	4.76401	-7.14602	-1.5626
1.062	0	4.76401	0	0	2.38201	-4.76401	-1.5626
1.063	-2.38201	4.76401	-2.38201	0	7.14602	-7.14602	-1.58701
1.064	-2.38201	0	-2.38201	0	2.38201	-4.76401	-1.5626
1.065	-2.38201	9.52802	2.38201	0	4.76401	-7.14602	-1.58701
1.066	-2.38201	-2.38201	-4.76401	0	4.76401	-9.52802	-1.58701
1.067	-2.38201	7.14602	2.38201	2.38201	4.76401	-2.38201	-1.5626
1.068	-2.38201	4.76401	-2.38201	0	4.76401	-7.14602	-1.5626
1.069	-2.38201	0	-2.38201	0	4.76401	-4.76401	-1.5626
1.07	-2.38201	4.76401	0	0	4.76401	-7.14602	-1.58701
1.071	-2.38201	2.38201	-2.38201	0	2.38201	-2.38201	-1.58701
1.072	-2.38201	7.14602	2.38201	0	4.76401	-4.76401	-1.58701
1.073	-2.38201	0	-4.76401	0	4.76401	-4.76401	-1.5626
1.074	-2.38201	7.14602	2.38201	0	2.38201	-4.76401	-1.58701
1.075	-2.38201	4.76401	0	0	4.76401	-7.14602	-1.58701
1.076	-2.38201	2.38201	-2.38201	0	2.38201	-4.76401	-1.58701
1.077	-2.38201	2.38201	0	0	4.76401	-7.14602	-1.5626
1.078	-2.38201	2.38201	-2.38201	2.38201	2.38201	-2.38201	-1.58701
1.079	-2.38201	7.14602	2.38201	2.38201	4.76401	-7.14602	-1.58701
1.08	-2.38201	0	-7.14602	0	4.76401	-7.14602	-1.58701
1.081	0	7.14602	2.38201	2.38201	2.38201	-4.76401	-1.58701
1.082	-2.38201	7.14602	0	0	4.76401	-11.91	-1.5626
1.083	-2.38201	-2.38201	-4.76401	0	2.38201	-2.38201	-1.58701
1.084	-2.38201	7.14602	2.38201	0	4.76401	-7.14602	-1.5626
1.085	-2.38201	0	-7.14602	0	4.76401	-7.14602	-1.5626
1.086	0	9.52802	2.38201	0	4.76401	-2.38201	-1.58701
1.087	-2.38201	4.76401	-2.38201	0	4.76401	-11.91	-1.5626
1.088	-2.38201	0	-2.38201	0	2.38201	-2.38201	-1.5626
1.089	-2.38201	7.14602	2.38201	2.38201	4.76401	-7.14602	-1.5626
1.09	-2.38201	-2.38201	-4.76401	0	2.38201	-4.76401	-1.58701
1.091	-2.38201	11.91	4.76401	2.38201	4.76401	-2.38201	-1.58701
1.092	-2.38201	2.38201	-2.38201	0	4.76401	-9.52802	-1.58701
1.093	-2.38201	0	-2.38201	0	2.38201	-2.38201	-1.5626
1.094	-2.38201	7.14602	0	0	4.76401	-7.14602	-1.58701
1.095	0	-2.38201	-4.76401	0	0	-4.76401	-1.58701
1.096	-2.38201	9.52802	4.76401	0	4.76401	-7.14602	-1.5626
1.097	-2.38201	-4.76401	-7.14602	0	4.76401	-9.52802	-1.5626
1.098	-2.38201	2.38201	0	0	0	0	-1.58701
1.099	-2.38201	11.91	0	0	7.14602	-11.91	-1.5626
1.1	-2.38201	-7.14602	-9.52802	0	2.38201	-4.76401	-1.5626
1.101	-2.38201	14.292	7.14602	0	2.38201	-4.76401	-1.5626
1.102	-2.38201	2.38201	-2.38201	0	7.14602	-11.91	-1.58701
1.103	-2.38201	-2.38201	-2.38201	2.38201	2.38201	-2.38201	-1.5626
1.104	-2.38201	9.52802	2.38201	2.38201	7.14602	-7.14602	-1.5626
1.105	0	-2.38201	-4.76401	0	2.38201	-7.14602	-1.5626
1.106	-2.38201	4.76401	2.38201	0	4.76401	-2.38201	-1.58701
1.107	-2.38201	2.38201	-4.76401	2.38201	4.76401	-7.14602	-1.5626
1.108	-2.38201	7.14602	2.38201	2.38201	4.76401	-2.38201	-1.5626
1.109	-2.38201	4.76401	-2.38201	0	4.76401	-7.14602	-1.58701
1.11	-2.38201	0	-4.76401	0	2.38201	-4.76401	-1.5626
1.111	-2.38201	9.52802	2.38201	0	4.76401	-4.76401	-1.58701
1.112	-2.38201	0	-4.76401	0	2.38201	-7.14602	-1.58701
1.113	-2.38201	7.14602	2.38201	2.38201	7.14602	-2.38201	-1.58701
1.114	-2.38201	0	-4.76401	0	2.38201	-7.14602	-1.5626
1.115	-2.38201	2.38201	0	2.38201	2.38201	-4.76401	-1.5626
1.116	-2.38201	9.52802	2.38201	2.38201	7.14602	-7.14602	-1.58701
1.117	-2.38201	-2.38201	-4.76401	2.38201	0	-7.14602	-1.5626
1.118	-2.38201	9.52802	2.38201	0	4.76401	-4.76401	-1.5626
1.119	-2.38201	2.38201	-2.38201	0	4.76401	-4.76401	-1.5626
1.12	-2.38201	4.76401	0	0	2.38201	-4.76401	-1.58701
1.121	-2.38201	2.38201	-2.38201	0	4.76401	-9.52802	-1.5626
1.122	-2.38201	2.38201	-2.38201	0	2.38201	-4.76401	-1.5626
1.123	-2.38201	2.38201	0	0	4.76401	-9.52802	-1.5626
1.124	-2.38201	2.38201	-2.38201	0	2.38201	-2.38201	-1.5626
1.125	0	7.14602	0	0	4.76401	-4.76401	-1.5626
1.126	-2.38201	-2.38201	-7.14602	0	2.38201	-7.14602	-1.5626
1.127	0	9.52802	2.38201	0	2.38201	0	-1.5626
1.128	0	4.76401	-2.38201	0	4.76401	-9.52802	-1.5626
1.129	-2.38201	-4.76401	-4.76401	0	0	-4.76401	-1.58701
1.13	0	11.91	7.14602	0	4.76401	-2.38201	-1.58701
1.131	-2.38201	-2.38201	-4.76401	0	2.38201	-7.14602	-1.58701
1.132	-2.38201	4.76401	0	0	2.38201	-2.38201	-1.58701
1.133	-2.38201	7.14602	0	2.38201	7.14602	-7.14602	-1.58701
1.134	-2.38201	0	-4.76401	2.38201	0	-4.76401	-1.5626
1.135	-2.38201	7.14602	0	0	4.76401	-4.76401	-1.5626
1.136	-2.38201	0	-4.76401	0	2.38201	-4.76401	-1.58701
1.137	-2.38201	9.52802	2.38201	0	4.76401	-2.38201	-1.5626
1.138	-2.38201	2.38201	-2.38201	0	4.76401	-9.52802	-1.58701
1.139	-2.38201	2.38201	-2.38201	0	2.38201	-4.76401	-1.5626
1.14	-2.38201	4.76401	0	2.38201	4.76401	-7.14602	-1.5626
1.141	0	0	-4.76401	0	2.38201	-4.76401	-1.58701
1.142	0	9.52802	4.76401	0	7.14602	-7.14602	-1.5626
1.143	-2.38201	-4.76401	-7.14602	0	2.38201	-9.52802	-1.5626
1.144	0	7.14602	2.38201	0	2.38201	-2.38201	-1.58701
1.145	-2.38201	9.52802	2.38201	2.38201	4.76401	-7.14602	-1.5626
1.146	-2.38201	-4.76401	-7.14602	2.38201	2.38201	-7.14602	-1.5626
1.147	0	9.52802	4.76401	0	7.14602	-2.38201	-1.58701
1.148	-2.38201	0	-7.14602	0	2.38201	-7.14602	-1.5626
1.149	-2.38201	7.14602	2.38201	2.38201	2.38201	-2.38201	-1.5626
1.15	0	7.14602	0	0	4.76401	-9.52802	-1.5626
1.151	-2.38201	-4.76401	-4.76401	0	0	-2.38201	-1.58701
1.152	-2.38201	14.292	7.14602	2.38201	4.76401	-7.14602	-1.58701
1.153	-2.38201	-2.38201	-7.14602	0	4.76401	-9.52802	-1.58701
1.154	0	4.76401	0	0	2.38201	0	-1.58701
1.155	-2.38201	7.14602	0	0	7.14602	-9.52802	-1.58701
1.156	-2.38201	0	-4.76401	0	2.38201	-4.76401	-1.5626
1.157	-2.38201	4.76401	0	0	4.76401	-7.14602	-1.5626
1.158	-2.38201	0	-4.76401	2.38201	2.38201	-7.14602	-1.5626
1.159	0	9.52802	2.38201	2.38201	4.76401	-2.38201	-1.58701
1.16	-2.38201	2.38201	-2.38201	0	4.76401	-9.52802	-1.58701
1.161	0	4.76401	0	2.38201	2.38201	-4.76401	-1.5626
1.162	-2.38201	4.76401	-2.38201	0	4.76401	-7.14602	-1.5626
1.163	0	0	-4.76401	0	2.38201	-4.76401	-1.5626
1.164	-2.38201	9.52802	2.38201	0	4.76401	-4.76401	-1.58701
1.165	-2.38201	-2.38201	-7.14602	0	4.76401	-7.14602	-1.58701
1.166	-2.38201	7.14602	4.76401	0	4.76401	0	-1.58701
1.167	-2.38201	7.14602	0	0	4.76401	-9.52802	-1.58701
1.168	-2.38201	-2.38201	-4.76401	0	2.38201	-4.76401	-1.5626
1.169	-2.38201	11.91	4.76401	0	4.76401	-2.38201	-1.58701
1.17	-2.38201	0	-7.14602	0	4.76401	-7.14602	-1.58701
1.171	-2.38201	4.76401	2.38201	0	4.76401	-2.38201	-1.5626
1.172	-2.38201	4.76401	0	2.38201	4.76401	-7.14602	-1.58701
1.173	-2.38201	2.38201	-2.38201	0	2.38201	-2.38201	-1.58701
1.174	-2.38201	11.91	4.76401	0	4.76401	-7.14602	-1.58701
1.175	-2.38201	-2.38201	-4.76401	0	2.38201	-7.14602	-1.58701
1.176	-2.38201	7.14602	2.38201	0	4.76401	-2.38201	-1.58701
1.177	-2.38201	2.38201	-4.76401	0	2.38201	-9.52802	-1.58701
1.178	0	4.76401	2.38201	0	2.38201	-4.76401	-1.58701
1.179	-2.38201	9.52802	2.38201	0	4.76401	-7.14602	-1.58701
1.18	-2.38201	-2.38201	-4.76401	2.38201	0	-4.76401	-1.58701
1.181	-2.38201	7.14602	2.38201	2.38201	4.76401	-4.76401	-1.5626
1.182	-2.38201	0	-4.76401	0	4.76401	-7.14602	-1.5626
1.183	0	7.14602	2.38201	0	2.38201	-2.38201	-1.5626
1.184	-2.38201	4.76401	-2.38201	0	7.14602	-9.52802	-1.5626
1.185	-2.38201	-2.38201	-4.76401	0	2.38201	-4.76401	-1.5626
1.186	-2.38201	11.91	7.14602	0	4.76401	-4.76401	-1.5626
1.187	-2.38201	-2.38201	-7.14602	0	4.76401	-9.52802	-1.5626
1.188	0	4.76401	2.38201	0	2.38201	0	-1.5626
1.189	0	7.14602	0	2.38201	7.14602	-7.14602	-1.5626
1.19	-2.38201	0	-2.38201	0	2.38201	-4.76401	-1.58701
1.191	-2.38201	4.76401	0	2.38201	4.76401	-7.14602	-1.58701
1.192	-2.38201	0	-4.76401	0	4.76401	-4.76401	-1.58701
1.193	-2.38201	9.52802	4.76401	0	4.76401	-2.38201	-1.58701
1.194	-2.38201	0	-4.76401	2.38201	4.76401	-9.52802	-1.5626
1.195	-2.38201	4.76401	0	2.38201	2.38201	-2.38201	-1.5626
1.196	-2.38201	7.14602	0	0	4.76401	-9.52802	-1.5626
1.197	-2.38201	0	-2.38201	2.38201	4.76401	-4.76401	-1.58701
1.198	-2.38201	4.76401	0	0	4.76401	-4.76401	-1.5626
1.199	0	0	-4.76401	0	2.38201	-7.14602	-1.5626
1.2	0	9.52802	2.38201	0	4.76401	-4.76401	-1.58701
1.201	-2.38201	0	-4.76401	0	4.76401	-9.52802	-1.5626
1.202	0	0	-2.38201	2.38201	2.38201	-4.76401	-1.5626
1.203	0	11.91	4.76401	2.38201	7.14602	-7.14602	-1.5626
1.204	-2.38201	-7.14602	-9.52802	0	2.38201	-7.14602	-1.5626
1.205	0	9.52802	4.76401	0	4.76401	-2.38201	-1.5626
1.206	-2.38201	7.14602	-2.38201	0	7.14602	-9.52802	-1.58701
1.207	-2.38201	-2.38201	-4.76401	0	0	-2.38201	-1.58701
1.208	0	9.52802	4.76401	0	7.14602	-4.76401	-1.58701
1.209	-4.76401	-2.38201	-7.14602	0	2.38201	-7.14602	-1.5626
1.21	-2.38201	9.52802	4.76401	0	2.38201	0	-1.58701
1.211	0	4.76401	0	0	4.76401	-7.14602	-1.58701
1.212	-2.38201	0	-4.76401	0	2.38201	-2.38201	-1.58701
1.213	0	9.52802	2.38201	2.38201	4.76401	-4.76401	-1.58701
1.214	0	0	-2.38201	2.38201	2.38201	-4.76401	-1.5626
1.215	-2.38201	7.14602	2.38201	0	4.76401	-4.76401	-1.5626
1.216	-2.38201	2.38201	-2.38201	0	4.76401	-7.14602	-1.58701
1.217	-2.38201	2.38201	0	0	4.76401	-4.76401	-1.5626
1.218	-2.38201	2.38201	-2.38201	0	2.38201	-4.76401	-1.5626
1.219	-2.38201	4.76401	0	2.38201	4.76401	-4.76401	-1.5626
1.22	0	4.76401	0	0	4.76401	-9.52802	-1.5626
1.221	-2.38201	0	-4.76401	0	2.38201	-7.14602	-1.58701
1.222	-2.38201	4.76401	2.38201	0	4.76401	-4.76401	-1.5626
1.223	-2.38201	2.38201	-4.76401	2.38201	2.38201	-7.14602	-1.5626
1.224	-2.38201	7.14602	0	0	4.76401	-4.76401	-1.58701
1.225	-2.38201	4.76401	0	0	4.76401	-9.52802	-1.5626
1.226	-2.38201	0	-2.38201	0	2.38201	-4.76401	-1.5626
1.227	-2.38201	4.76401	0	0	4.76401	-7.14602	-1.5626
1.228	0	0	-4.76401	0	2.38201	-4.76401	-1.5626
1.229	-2.38201	11.91	2.38201	0	4.76401	-4.76401	-1.58701
1.23	-2.38201	0	-4.76401	2.38201	2.38201	-9.52802	-1.5626
1.231	-2.38201	2.38201	0	0	2.38201	0	-1.58701
1.232	-2.38201	11.91	2.38201	2.38201	7.14602	-7.14602	-1.58701
1.233	0	-2.38201	-7.14602	0	0	-7.14602	-1.58701
1.234	0	9.52802	2.38201	0	4.76401	-4.76401	-1.5626
1.235	-2.38201	0	-4.76401	2.38201	4.76401	-9.52802	-1.5626
1.236	-2.38201	4.76401	0	2.38201	0	0	-1.5626
1.237	-2.38201	9.52802	2.38201	0	7.14602	-7.14602	-1.58701
1.238	-2.38201	-2.38201	-4.76401	0	2.38201	-7.14602	-1.5626
1.239	-2.38201	9.52802	4.76401	0	4.76401	-4.76401	-1.5626
1.24	-2.38201	0	-4.76401	0	4.76401	-9.52802	-1.5626
1.241	0	4.76401	0	0	2.38201	-2.38201	-1.5626
1.242	-2.38201	7.14602	0	2.38201	7.14602	-9.52802	-1.5626
1.243	-2.38201	-2.38201	-4.76401	0	0	-7.14602	-1.5626
1.244	0	7.14602	2.38201	0	4.76401	-4.76401	-1.58701
1.245	-2.38201	0	-4.76401	0	4.76401	-7.14602	-1.5626
1.246	0	7.14602	2.38201	0	2.38201	-2.38201	-1.5626
1.247	0	4.76401	0	0	4.76401	-7.14602	-1.5626
1.248	-2.38201	0	-2.38201	0	2.38201	-4.76401	-1.58701
1.249	-2.38201	7.14602	0	0	7.14602	-4.76401	-1.58701
1.25	0	-2.38201	-4.76401	0	2.38201	-7.14602	-1.58701
1.251	-2.38201	11.91	4.76401	2.38201	4.76401	-2.38201	-1.58701
1.252	-2.38201	0	-4.76401	0	4.76401	-7.14602	-1.58701
1.253	-2.38201	2.38201	0	0	2.38201	-2.38201	-1.58701
1.254	-2.38201	4.76401	0	2.38201	4.76401	-9.52802	-1.5626
1.255	-2.38201	-2.38201	-4.76401	0	2.38201	-4.76401	-1.58701
1.256	-2.38201	11.91	4.76401	2.38201	7.14602	-2.38201	-1.5626
1.257	-2.38201	-2.38201	-4.76401	0	2.38201	-7.14602	-1.5626
1.258	-2.38201	4.76401	0	2.38201	4.76401	-2.38201	-1.58701
1.259	-2.38201	4.76401	0	0	4.76401	-9.52802	-1.58701
1.26	-2.38201	0	-4.76401	0	0	-4.76401	-1.58701
1.261	-2.38201	9.52802	4.76401	0	7.14602	-7.14602	-1.5626
1.262	-2.38201	-2.38201	-4.76401	0	4.76401	-9.52802	-1.58701
1.263	0	7.14602	0	0	2.38201	-2.38201	-1.5626
1.264	-2.38201	4.76401	0	0	4.76401	-9.52802	-1.58701
1.265	0	2.38201	-2.38201	0	2.38201	-4.76401	-1.5626
1.266	-2.38201	4.76401	-2.38201	0	4.76401	-7.14602	-1.5626
1.267	-2.38201	0	-2.38201	0	2.38201	-4.76401	-1.5626
1.268	0	9.52802	2.38201	0	4.76401	-4.76401	-1.5626
1.269	-2.38201	-2.38201	-7.14602	0	2.38201	-7.14602	-1.5626
1.27	0	9.52802	2.38201	2.38201	4.76401	0	-1.58701
1.271	0	7.14602	0	0	4.76401	-9.52802	-1.58701
1.272	-4.76401	-4.76401	-7.14602	0	2.38201	-2.38201	-1.58701
1.273	0	14.292	7.14602	0	7.14602	-4.76401	-1.5626
1.274	-2.38201	-2.38201	-4.76401	0	2.38201	-9.52802	-1.58701
1.275	-2.38201	4.76401	0	0	4.76401	0	-1.5626
1.276	0	7.14602	0	0	4.76401	-9.52802	-1.58701
1.277	-2.38201	-2.38201	-4.76401	0	2.38201	-4.76401	-1.5626
1.278	-2.38201	11.91	4.76401	0	7.14602	-7.14602	-1.5626
1.279	-2.38201	-4.76401	-7.14602	0	2.38201	-9.52802	-1.58701
1.28	-2.38201	4.76401	2.38201	2.38201	4.76401	-2.38201	-1.5626
1.281	-2.38201	7.14602	2.38201	2.38201	4.76401	-9.52802	-1.5626
1.282	-2.38201	-2.38201	-4.76401	0	2.38201	-4.76401	-1.58701
1.283	-2.38201	7.14602	2.38201	0	4.76401	-4.76401	-1.5626
1.284	-2.38201	0	-2.38201	2.38201	2.38201	-7.14602	-1.58701
1.285	-2.38201	7.14602	0	2.38201	4.76401	-4.76401	-1.5626
1.286	-2.38201	2.38201	-2.38201	0	2.38201	-7.14602	-1.58701
1.287	0	2.38201	-2.38201	2.38201	4.76401	-4.76401	-1.58701
1.288	-2.38201	2.38201	-2.38201	2.38201	4.76401	-7.14602	-1.5626
1.289	-2.38201	4.76401	0	0	2.38201	-2.38201	-1.58701
1.29	-2.38201	4.76401	0	0	4.76401	-7.14602	-1.58701
1.291	-2.38201	-2.38201	-4.76401	0	0	-4.76401	-1.58701
1.292	-2.38201	11.91	4.76401	0	4.76401	-4.76401	-1.58701
1.293	-2.38201	2.38201	-2.38201	0	2.38201	-9.52802	-1.58701
1.294	0	2.38201	-2.38201	0	2.38201	-2.38201	-1.5626
1.295	-2.38201	7.14602	0	0	7.14602	-9.52802	-1.5626
1.296	-2.38201	-2.38201	-4.76401	0	0	-4.76401	-1.58701
1.297	0	11.91	4.76401	0	4.76401	-2.38201	-1.5626
1.298	-2.38201	-2.38201	-7.14602	0	2.38201	-9.52802	-1.58701
1.299	-2.38201	4.76401	0	2.38201	2.38201	-2.38201	-1.58701
1.3	-2.38201	7.14602	2.38201	0	4.76401	-9.52802	-1.5626
1.301	-2.38201	-2.38201	-4.76401	0	0	-7.14602	-1.58701
1.302	-2.38201	9.52802	2.38201	0	7.14602	-4.76401	-1.5626
1.303	-2.38201	2.38201	-2.38201	0	2.38201	-7.14602	-1.5626
1.304	-2.38201	4.76401	0	0	2.38201	-4.76401	-1.5626
1.305	-2.38201	2.38201	-2.38201	0	4.76401	-4.76401	-1.58701
1.306	-2.38201	4.76401	0	0	2.38201	-4.76401	-1.5626
1.307	-2.38201	4.76401	0	2.38201	4.76401	-9.52802	-1.5626
1.308	-2.38201	2.38201	-2.38201	0	2.38201	-2.38201	-1.58701
1.309	-2.38201	4.76401	0	0	4.76401	-4.76401	-1.58701
1.31	0	0	-4.76401	0	2.38201	-7.14602	-1.58701
1.311	-2.38201	11.91	4.76401	0	4.76401	-2.38201	-1.58701
1.312	-2.38201	2.38201	-4.76401	0	2.38201	-9.52802	-1.58701
1.313	-2.38201	0	-2.38201	2.38201	0	-2.38201	-1.58701
1.314	-2.38201	11.91	4.76401	0	7.14602	-7.14602	-1.58701
1.315	0	-7.14602	-9.52802	0	2.38201	-7.14602	-1.58701
1.316	-2.38201	9.52802	4.76401	0	2.38201	0	-1.5626
1.317	-2.38201	7.14602	0	0	4.76401	-11.91	-1.5626
1.318	-2.38201	-2.38201	-4.76401	0	0	-4.76401	-1.5626
1.319	-2.38201	9.52802	4.76401	0	7.14602	-4.76401	-1.5626
1.32	-2.38201	0	-4.76401	0	2.38201	-7.14602	-1.58701
1.321	-2.38201	4.76401	0	0	2.38201	-4.76401	-1.5626
1.322	-2.38201	2.38201	-4.76401	0	4.76401	-9.52802	-1.58701
1.323	-2.38201	4.76401	-2.38201	2.38201	2.38201	-2.38201	-1.5626
1.324	-2.38201	7.14602	2.38201	0	4.76401	-9.52802	-1.5626
1.325	0	-2.38201	-4.76401	0	2.38201	-4.76401	-1.5626
1.326	-2.38201	4.76401	2.38201	0	4.76401	-4.76401	-1.5626
1.327	-2.38201	0	-4.76401	0	2.38201	-7.14602	-1.58701
1.328	0	7.14602	2.38201	2.38201	4.76401	-2.38201	-1.5626
1.329	-2.38201	4.76401	-2.38201	2.38201	2.38201	-11.91	-1.5626
1.33	-2.38201	-2.38201	-7.14602	0	2.38201	-2.38201	-1.61143
1.331	-2.38201	14.292	7.14602	0	4.76401	-2.38201	-1.58701
1.332	-2.38201	-4.76401	-4.76401	0	0	-9.52802	-1.58701
1.333	-2.38201	4.76401	0	0	4.76401	-2.38201	-1.5626
1.334	-2.38201	4.76401	0	0	4.76401	-9.52802	-1.58701
1.335	-2.38201	-2.38201	-4.76401	0	2.38201	-2.38201	-1.58701
1.336	-2.38201	11.91	4.76401	2.38201	7.14602	-7.14602	-1.5626
1.337	0	-2.38201	-7.14602	0	2.38201	-9.52802	-1.58701
1.338	-2.38201	7.14602	2.38201	0	4.76401	0	-1.5626
1.339	-2.38201	4.76401	0	2.38201	4.76401	-9.52802	-1.5626
1.34	-2.38201	0	-4.76401	0	2.38201	-4.76401	-1.5626
1.341	-2.38201	7.14602	0	0	7.14602	-7.14602	-1.5626
1.342	-2.38201	-2.38201	-4.76401	0	2.38201	-7.14602	-1.58701
1.343	-2.38201	9.52802	2.38201	0	4.76401	-2.38201	-1.5626
1.344	-2.38201	0	-2.38201	0	4.76401	-9.52802	-1.5626
1.345	0	2.38201	-2.38201	0	2.38201	-2.38201	-1.58701
1.346	-2.38201	7.14602	2.38201	2.38201	7.14602	-7.14602	-1.5626
1.347	0	0	-2.38201	2.38201	2.38201	-7.14602	-1.58701
1.348	-2.38201	9.52802	2.38201	2.38201	4.76401	-4.76401	-1.5626
1.349	-2.38201	2.38201	-2.38201	0	4.76401	-4.76401	-1.58701
1.35	0	4.76401	0	2.38201	2.38201	-4.76401	-1.58701
1.351	-2.38201	4.76401	0	2.38201	4.76401	-4.76401	-1.58701
1.352	-2.38201	4.76401	0	0	2.38201	-4.76401	-1.58701
1.353	-2.38201	4.76401	0	0	2.38201	-7.14602	-1.58701
1.354	0	4.76401	0	0	4.76401	-4.76401	-1.58701
1.355	-2.38201	2.38201	-2.38201	0	4.76401	-4.76401	-1.5626
1.356	0	2.38201	-2.38201	2.38201	2.38201	-2.38201	-1.58701
1.357	-2.38201	7.14602	2.38201	0	4.76401	-7.14602	-1.5626
1.358	-2.38201	-2.38201	-7.14602	0	4.76401	-9.52802	-1.5626
1.359	0	4.76401	2.38201	0	4.76401	-2.38201	-1.5626
1.36	0	7.14602	2.38201	0	4.76401	-9.52802	-1.5626
1.361	0	-2.38201	-4.76401	0	2.38201	-4.76401	-1.5626
1.362	-2.38201	7.14602	2.38201	0	4.76401	-7.14602	-1.5626
1.363	-2.38201	-2.38201	-4.76401	0	4.76401	-7.14602	-1.5626
1.364	-2.38201	4.76401	2.38201	0	4.76401	-2.38201	-1.5626
1.365	-2.38201	4.76401	-2.38201	0	4.76401	-9.52802	-1.58701
1.366	-2.38201	-2.38201	-4.76401	2.38201	2.38201	-2.38201	-1.58701
1.367	0	7.14602	4.76401	0	2.38201	-4.76401	-1.58701
1.368	0	2.38201	-4.76401	2.38201	4.76401	-7.14602	-1.5626
1.369	-2.38201	4.76401	0	0	4.76401	-2.38201	-1.58701
1.37	-2.38201	0	-2.38201	0	2.38201	-7.14602	-1.5626
1.371	-2.38201	4.76401	0	0	4.76401	-2.38201	-1.58701
1.372	-2.38201	7.14602	0	0	4.76401	-4.76401	-1.61143
1.373	0	0	-4.76401	0	4.76401	-4.76401	-1.58701
1.374	-2.38201	7.14602	2.38201	2.38201	4.76401	-4.76401	-1.5626
1.375	-2.38201	2.38201	-4.76401	0	2.38201	-7.14602	-1.58701
1.376	0	4.76401	2.38201	0	2.38201	-4.76401	-1.5626
1.377	-2.38201	2.38201	0	0	4.76401	-7.14602	-1.5626
1.378	-2.38201	2.38201	0	0	2.38201	-4.76401	-1.5626
1.379	-2.38201	4.76401	0	0	4.76401	-7.14602	-1.5626
1.38	-2.38201	0	-2.38201	0	2.38201	-4.76401	-1.5626
1.381	-2.38201	11.91	4.76401	0	4.76401	-4.76401	-1.5626
1.382	-2.38201	0	-4.76401	0	4.76401	-7.14602	-1.5626
1.383	-2.38201	4.76401	2.38201	2.38201	4.76401	-4.76401	-1.5626
1.384	0	2.38201	-2.38201	2.38201	4.76401	-9.52802	-1.5626
1.385	-2.38201	2.38201	-2.38201	0	2.38201	-2.38201	-1.58701
1.386	-2.38201	9.52802	4.76401	0	4.76401	-7.14602	-1.5626
1.387	-2.38201	-2.38201	-7.14602	0	2.38201	-7.14602	-1.58701
1.388	-2.38201	9.52802	2.38201	2.38201	4.76401	-2.38201	-1.5626
1.389	-2.38201	2.38201	-2.38201	0	4.76401	-7.14602	-1.58701
1.39	0	2.38201	-2.38201	0	2.38201	-2.38201	-1.58701
1.391	-2.38201	4.76401	0	0	4.76401	-4.76401	-1.58701
1.392	-2.38201	0	-4.76401	0	2.38201	-4.76401	-1.58701
1.393	-2.38201	11.91	4.76401	0	4.76401	-4.76401	-1.58701
1.394	-2.38201	0	-4.76401	0	2.38201	-7.14602	-1.58701
1.395	-2.38201	4.76401	0	0	4.76401	-2.38201	-1.58701
1.396	-2.38201	2.38201	-2.38201	2.38201	4.76401	-7.14602	-1.5626
1.397	-2.38201	2.38201	-2.38201	0	2.38201	-2.38201	-1.58701
1.398	0	9.52802	4.76401	0	4.76401	-9.52802	-1.5626
1.399	-2.38201	0	-4.76401	0	4.76401	-9.52802	-1.5626
1.4	-2.38201	7.14602	2.38201	0	4.76401	-2.38201	-1.58701
1.401	-2.38201	0	-4.76401	2.38201	4.76401	-7.14602	-1.5626
1.402	0	4.76401	0	2.38201	2.38201	-2.38201	-1.5626
1.403	-2.38201	7.14602	0	0	4.76401	-9.52802	-1.5626
1.404	-2.38201	-4.76401	-7.14602	0	2.38201	-7.14602	-1.58701
1.405	-2.38201	14.292	7.14602	0	4.76401	-4.76401	-1.5626
1.406	-2.38201	0	-4.76401	0	2.38201	-9.52802	-1.58701
1.407	-2.38201	2.38201	0	0	4.76401	-2.38201	-1.5626
1.408	-2.38201	9.52802	0	0	4.76401	-7.14602	-1.5626
1.409	-2.38201	-2.38201	-7.14602	0	2.38201	-4.76401	-1.58701
1.41	-2.38201	11.91	7.14602	2.38201	4.76401	-7.14602	-1.58701
1.411	-2.38201	-2.38201	-7.14602	0	2.38201	-9.52802	-1.58701
1.412	-2.38201	2.38201	0	0	2.38201	2.38201	-1.58701
1.413	-2.38201	11.91	4.76401	0	7.14602	-7.14602	-1.58701
1.414	-2.38201	-4.76401	-7.14602	0	2.38201	-7.14602	-1.5626
1.415	-2.38201	11.91	4.76401	0	4.76401	-2.38201	-1.58701
1.416	0	0	-2.38201	0	2.38201	-7.14602	-1.5626
1.417	0	4.76401	-2.38201	0	2.38201	-2.38201	-1.5626
1.418	-2.38201	7.14602	2.38201	2.38201	4.76401	-7.14602	-1.58701
1.419	0	0	-2.38201	0	2.38201	-4.76401	-1.5626
1.42	-2.38201	4.76401	0	0	4.76401	-7.14602	-1.5626
1.421	-2.38201	0	-2.38201	0	2.38201	-7.14602	-1.5626
1.422	-2.38201	9.52802	2.38201	2.38201	4.76401	-7.14602	-1.5626
1.423	-2.38201	-2.38201	-4.76401	0	4.76401	-9.52802	-1.5626
1.424	-2.38201	2.38201	0	0	2.38201	0	-1.58701
1.425	-2.38201	9.52802	2.38201	0	4.76401	-7.14602	-1.5626
1.426	-2.38201	-2.38201	-4.76401	0	2.38201	-4.76401	-1.58701
1.427	-2.38201	9.52802	2.38201	0	4.76401	-2.38201	-1.5626
1.428	-2.38201	0	-4.76401	0	2.38201	-9.52802	-1.5626
1.429	-2.38201	4.76401	2.38201	0	4.76401	-2.38201	-1.58701
1.43	-2.38201	7.14602	0	0	4.76401	-7.14602	-1.58701
1.431	0	-4.76401	-7.14602	0	2.38201	-4.76401	-1.5626
1.432	-2.38201	16.674	7.14602	0	7.14602	-4.76401	-1.5626
1.433	-2.38201	0	-4.76401	0	2.38201	-9.52802	-1.5626
1.434	-2.38201	2.38201	-2.38201	0	2.38201	-2.38201	-1.58701
1.435	0	9.52802	4.76401	0	4.76401	-7.14602	-1.58701
1.436	-2.38201	-2.38201	-4.76401	2.38201	2.38201	-7.14602	-1.5626
1.437	-2.38201	7.14602	0	0	7.14602	-4.76401	-1.5626
1.438	-2.38201	0	-4.76401	0	2.38201	-7.14602	-1.58701
1.439	0	9.52802	2.38201	0	4.76401	-4.76401	-1.58701
1.44	-2.38201	2.38201	-2.38201	0	4.76401	-9.52802	-1.5626
1.441	-2.38201	0	-2.38201	0	2.38201	-2.38201	-1.5626
1.442	-2.38201	7.14602	2.38201	0	4.76401	-7.14602	-1.5626
1.443	-2.38201	-2.38201	-4.76401	0	0	-4.76401	-1.5626
1.444	-2.38201	11.91	4.76401	0	4.76401	-4.76401	-1.5626
1.445	-2.38201	0	-4.76401	0	2.38201	-9.52802	-1.58701
1.446	-2.38201	2.38201	0	0	2.38201	-2.38201	-1.5626
1.447	-2.38201	7.14602	2.38201	0	7.14602	-7.14602	-1.58701
1.448	-2.38201	0	-2.38201	2.38201	0	-4.76401	-1.58701
1.449	-2.38201	7.14602	0	0	4.76401	-2.38201	-1.5626
1.45	-2.38201	0	-4.76401	0	2.38201	-7.14602	-1.58701
1.451	-2.38201	7.14602	2.38201	0	4.76401	-2.38201	-1.58701
1.452	-2.38201	2.38201	-2.38201	0	4.76401	-9.52802	-1.58701
1.453	-2.38201	0	0	0	2.38201	-2.38201	-1.58701
1.454	-2.38201	14.292	7.14602	0	7.14602	-4.76401	-1.58701
1.455	-2.38201	-2.38201	-7.14602	2.38201	2.38201	-9.52802	-1.5626
1.456	-2.38201	7.14602	2.38201	2.38201	4.76401	-2.38201	-1.5626
1.457	-2.38201	4.76401	0	0	4.76401	-9.52802	-1.5626
1.458	-2.38201	0	-4.76401	0	2.38201	-2.38201	-1.5626
1.459	-2.38201	9.52802	2.38201	0	4.76401	-4.76401	-1.5626
1.46	0	-2.38201	-4.76401	0	2.38201	-7.14602	-1.58701
1.461	-2.38201	7.14602	0	0	4.76401	-4.76401	-1.58701
1.462	-2.38201	0	-2.38201	0	4.76401	-7.14602	-1.5626
1.463	-2.38201	4.76401	2.38201	0	4.76401	-4.76401	-1.5626
1.464	-2.38201	4.76401	-2.38201	0	4.76401	-9.52802	-1.58701
1.465	-2.38201	-2.38201	-4.76401	0	2.38201	-2.38201	-1.5626
1.466	-2.38201	11.91	7.14602	0	7.14602	-4.76401	-1.5626
1.467	0	-2.38201	-4.76401	0	2.38201	-7.14602	-1.5626
1.468	-2.38201	4.76401	0	0	4.76401	-2.38201	-1.5626
1.469	-2.38201	4.76401	0	0	4.76401	-9.52802	-1.58701
1.47	-2.38201	0	-2.38201	0	2.38201	-2.38201	-1.58701
1.471	0	11.91	4.76401	0	7.14602	-4.76401	-1.58701
1.472	-2.38201	-2.38201	-4.76401	0	0	-7.14602	-1.58701
1.473	-2.38201	9.52802	2.38201	0	4.76401	-2.38201	-1.58701
1.474	-2.38201	0	-2.38201	0	4.76401	-9.52802	-1.58701
1.475	-2.38201	0	-2.38201	0	2.38201	0	-1.5626
1.476	-2.38201	11.91	2.38201	0	7.14602	-7.14602	-1.58701
1.477	0	-4.76401	-7.14602	0	2.38201	-7.14602	-1.5626
1.478	-2.38201	11.91	4.76401	2.38201	2.38201	-2.38201	-1.58701
1.479	-2.38201	2.38201	-2.38201	0	4.76401	-11.91	-1.58701
1.48	0	-4.76401	-2.38201	0	2.38201	-2.38201	-1.58701
1.481	-2.38201	14.292	7.14602	2.38201	7.14602	-7.14602	-1.58701
1.482	-2.38201	-4.76401	-7.14602	0	4.76401	-9.52802	-1.5626
1.483	0	4.76401	2.38201	0	4.76401	-2.38201	-1.58701
1.484	-2.38201	4.76401	-2.38201	0	4.76401	-9.52802	-1.5626
1.485	-2.38201	0	0	0	4.76401	-2.38201	-1.5626
1.486	-2.38201	9.52802	7.14602	0	4.76401	-4.76401	-1.5626
1.487	-2.38201	-2.38201	-7.14602	0	2.38201	-7.14602	-1.58701
1.488	-2.38201	9.52802	2.38201	2.38201	4.76401	-2.38201	-1.58701
1.489	-2.38201	2.38201	-2.38201	2.38201	4.76401	-9.52802	-1.58701
1.49	-2.38201	2.38201	-2.38201	0	2.38201	-2.38201	-1.58701
1.491	-2.38201	7.14602	2.38201	0	4.76401	-9.52802	-1.5626
1.492	-2.38201	-2.38201	-4.76401	0	2.38201	-4.76401	-1.58701
1.493	0	11.91	4.76401	2.38201	4.76401	-4.76401	-1.58701
1.494	0	-2.38201	-4.76401	0	4.76401	-9.52802	-1.58701
1.495	-2.38201	4.76401	0	0	2.38201	0	-1.5626
1.496	-2.38201	11.91	2.38201	0	4.76401	-9.52802	-1.5626
1.497	0	-7.14602	-9.52802	0	2.38201	-7.14602	-1.58701
1.498	-2.38201	11.91	7.14602	0	4.76401	-4.76401	-1.5626
1.499	-2.38201	2.38201	-2.38201	0	4.76401	-11.91	-1.58701
1.5	0	0	-2.38201	0	2.38201	-2.38201	-1.5626
1.501	-2.38201	9.52802	2.38201	0	4.76401	-7.14602	-1.5626
1.502	-2.38201	-4.76401	-7.14602	0	2.38201	-9.52802	-1.5626
1.503	-2.38201	11.91	7.14602	0	4.76401	-4.76401	-1.5626
1.504	0	0	-4.76401	0	4.76401	-9.52802	-1.5626
1.505	-2.38201	2.38201	-2.38201	0	2.38201	-2.38201	-1.5626
1.506	0	9.52802	2.38201	0	4.76401	-7.14602	-1.5626
1.507	-2.38201	0	-4.76401	0	2.38201	-7.14602	-1.58701
1.508	-2.38201	9.52802	2.38201	2.38201	4.76401	-4.76401	-1.5626
1.509	-2.38201	4.76401	-2.38201	2.38201	4.76401	-4.76401	-1.58701
1.51	-2.38201	4.76401	0	2.38201	4.76401	-4.76401	-1.58701
1.511	-2.38201	4.76401	-2.38201	0	4.76401	-4.76401	-1.58701
1.512	0	7.14602	2.38201	0	4.76401	-2.38201	-1.58701
1.513	0	4.76401	0	0	4.76401	-9.52802	-1.58701
1.514	-2.38201	2.38201	-2.38201	0	2.38201	-4.76401	-1.58701
1.515	-2.38201	4.76401	0	0	4.76401	-4.76401	-1.58701
1.516	0	0	-4.76401	0	2.38201	-7.14602	-1.58701
1.517	-2.38201	9.52802	4.76401	0	4.76401	-2.38201	-1.5626
1.518	-2.38201	0	-4.76401	0	2.38201	-9.52802	-1.58701
1.519	-2.38201	0	-2.38201	0	2.38201	-2.38201	-1.5626
1.52	0	11.91	4.76401	2.38201	7.14602	-7.14602	-1.5626
1.521	-4.76401	-7.14602	-9.52802	2.38201	2.38201	-9.52802	-1.5626
1.522	0	9.52802	4.76401	0	4.76401	0	-1.5626
1.523	0	7.14602	0	0	7.14602	-11.91	-1.58701
1.524	-2.38201	-4.76401	-4.76401	0	2.38201	-4.76401	-1.5626
1.525	0	9.52802	2.38201	0	4.76401	-4.76401	-1.58701
1.526	-2.38201	-2.38201	-7.14602	0	4.76401	-9.52802	-1.5626
1.527	-2.38201	9.52802	4.76401	0	2.38201	0	-1.58701
1.528	-2.38201	4.76401	0	0	4.76401	-7.14602	-1.5626
1.529	-2.38201	-2.38201	-2.38201	0	2.38201	-2.38201	-1.58701
1.53	-2.38201	9.52802	4.76401	0	4.76401	-4.76401	-1.5626
1.531	-2.38201	0	-4.76401	0	2.38201	-7.14602	-1.58701
1.532	-2.38201	4.76401	0	2.38201	4.76401	-2.38201	-1.58701
1.533	-2.38201	0	-4.76401	0	4.76401	-7.14602	-1.61143
1.534	-2.38201	7.14602	2.38201	0	4.76401	-2.38201	-1.58701
1.535	-2.38201	7.14602	0	0	4.76401	-7.14602	-1.58701
1.536	-2.38201	0	-2.38201	0	2.38201	-4.76401	-1.5626
1.537	-2.38201	7.14602	2.38201	0	4.76401	-7.14602	-1.5626
1.538	-2.38201	0	-7.14602	0	2.38201	-7.14602	-1.5626
1.539	-2.38201	9.52802	4.76401	0	4.76401	-2.38201	-1.5626
1.54	-2.38201	2.38201	-4.76401	0	4.76401	-9.52802	-1.5626
1.541	0	0	0	0	2.38201	-4.76401	-1.58701
1.542	0	14.292	4.76401	0	7.14602	-7.14602	-1.58701
1.543	-2.38201	-2.38201	-7.14602	0	4.76401	-9.52802	-1.5626
1.544	-2.38201	7.14602	4.76401	0	4.76401	-2.38201	-1.5626
1.545	-2.38201	2.38201	-2.38201	0	4.76401	-9.52802	-1.58701
1.546	-2.38201	0	0	0	2.38201	-2.38201	-1.5626
1.547	-2.38201	11.91	4.76401	0	4.76401	-7.14602	-1.5626
1.548	-2.38201	-2.38201	-7.14602	0	2.38201	-9.52802	-1.58701
1.549	-2.38201	9.52802	2.38201	0	4.76401	-2.38201	-1.5626
1.55	-2.38201	2.38201	-4.76401	0	4.76401	-9.52802	-1.58701
1.551	-2.38201	2.38201	0	0	2.38201	-2.38201	-1.58701
1.552	-2.38201	11.91	4.76401	0	4.76401	-4.76401	-1.58701
1.553	-2.38201	-2.38201	-7.14602	2.38201	0	-7.14602	-1.58701
1.554	-2.38201	9.52802	2.38201	2.38201	4.76401	-4.76401	-1.58701
1.555	-2.38201	0	-4.76401	2.38201	4.76401	-7.14602	-1.58701
1.556	0	4.76401	0	2.38201	2.38201	-2.38201	-1.58701
1.557	-2.38201	4.76401	2.38201	0	4.76401	-9.52802	-1.5626
1.558	-2.38201	-2.38201	-2.38201	0	2.38201	-4.76401	-1.58701
1.559	-2.38201	16.674	7.14602	0	7.14602	-4.76401	-1.58701
1.56	-2.38201	-2.38201	-4.76401	0	4.76401	-9.52802	-1.58701
1.561	-2.38201	4.76401	2.38201	2.38201	4.76401	-2.38201	-1.5626
1.562	-2.38201	7.14602	2.38201	2.38201	7.14602	-7.14602	-1.5626
1.563	-2.38201	-2.38201	-4.76401	0	2.38201	-4.76401	-1.5626
1.564	0	9.52802	2.38201	0	4.76401	-7.14602	-1.58701
1.565	-2.38201	-2.38201	-7.14602	0	2.38201	-9.52802	-1.5626
1.566	-2.38201	9.52802	4.76401	0	2.38201	-2.38201	-1.5626
1.567	-2.38201	2.38201	-2.38201	2.38201	4.76401	-9.52802	-1.58701
1.568	-2.38201	-2.38201	-2.38201	2.38201	2.38201	-2.38201	-1.5626
1.569	-2.38201	14.292	7.14602	0	7.14602	-4.76401	-1.5626
1.57	-2.38201	-4.76401	-9.52802	0	2.38201	-9.52802	-1.58701
1.571	-2.38201	7.14602	2.38201	2.38201	2.38201	0	-1.5626
1.572	-2.38201	9.52802	0	2.38201	4.76401	-11.91	-1.58701
1.573	0	-7.14602	-7.14602	2.38201	0	-4.76401	-1.58701
1.574	-2.38201	14.292	7.14602	0	7.14602	-4.76401	-1.58701
1.575	-2.38201	0	-4.76401	0	4.76401	-9.52802	-1.5626
1.576	-2.38201	0	-2.38201	0	0	0	-1.58701
1.577	-2.38201	9.52802	2.38201	0	7.14602	-9.52802	-1.58701
1.578	-2.38201	-2.38201	-7.14602	0	2.38201	-4.76401	-1.5626
1.579	-2.38201	11.91	7.14602	0	4.76401	-4.76401	-1.5626
1.58	0	0	-4.76401	0	4.76401	-9.52802	-1.5626
1.581	-2.38201	2.38201	0	0	2.38201	-2.38201	-1.5626
1.582	-2.38201	4.76401	0	0	7.14602	-9.52802	-1.5626
1.583	-2.38201	-2.38201	-4.76401	0	2.38201	-7.14602	-1.5626
1.584	-2.38201	9.52802	4.76401	0	4.76401	-4.76401	-1.5626
1.585	-2.38201	-2.38201	-4.76401	0	4.76401	-9.52802	-1.5626
1.586	-2.38201	4.76401	2.38201	0	4.76401	-2.38201	-1.58701
1.587	-2.38201	7.14602	0	2.38201	4.76401	-9.52802	-1.5626
1.588	-2.38201	0	-4.76401	0	2.38201	-4.76401	-1.5626
1.589	-2.38201	7.14602	2.38201	0	7.14602	-4.76401	-1.58701
1.59	-2.38201	-2.38201	-4.76401	0	2.38201	-4.76401	-1.5626
1.591	0	11.91	4.76401	0	4.76401	-2.38201	-1.58701
1.592	-2.38201	0	-4.76401	0	4.76401	-7.14602	-1.58701
1.593	-2.38201	0	0	0	0	-2.38201	-1.5626
1.594	0	14.292	4.76401	0	7.14602	-7.14602	-1.58701
1.595	-2.38201	-4.76401	-9.52802	0	2.38201	-7.14602	-1.58701
1.596	-2.38201	9.52802	7.14602	2.38201	4.76401	-2.38201	-1.5626
1.597	-2.38201	4.76401	-2.38201	2.38201	4.76401	-11.91	-1.5626
1.598	-2.38201	-2.38201	-4.76401	2.38201	0	-2.38201	-1.5626
1.599	-2.38201	9.52802	4.76401	2.38201	7.14602	-7.14602	-1.58701
1.6	-2.38201	0	-7.14602	2.38201	2.38201	-7.14602	-1.58701
1.601	-2.38201	7.14602	2.38201	2.38201	2.38201	-2.38201	-1.5626
1.602	-2.38201	2.38201	0	0	4.76401	-9.52802	-1.5626
1.603	-2.38201	2.38201	-2.38201	0	2.38201	-2.38201	-1.58701
1.604	-2.38201	2.38201	0	0	4.76401	-7.14602	-1.5626
1.605	-2.38201	2.38201	-2.38201	0	2.38201	-4.76401	-1.5626
1.606	-2.38201	7.14602	2.38201	2.38201	4.76401	-7.14602	-1.5626
1.607	-2.38201	-2.38201	-7.14602	0	2.38201	-7.14602	-1.5626
1.608	0	9.52802	4.76401	0	2.38201	-2.38201	-1.58701
1.609	-2.38201	4.76401	-2.38201	0	7.14602	-9.52802	-1.58701
1.61	-2.38201	-2.38201	-2.38201	0	0	-2.38201	-1.58701
1.611	0	14.292	7.14602	2.38201	4.76401	-7.14602	-1.61143
1.612	-4.76401	-2.38201	-7.14602	0	4.76401	-9.52802	-1.58701
1.613	-2.38201	4.76401	2.38201	0	2.38201	0	-1.5626
1.614	0	4.76401	-2.38201	2.38201	7.14602	-7.14602	-1.58701
1.615	-2.38201	0	-4.76401	0	2.38201	-2.38201	-1.5626
1.616	-2.38201	11.91	4.76401	0	4.76401	-4.76401	-1.5626
1.617	-2.38201	0	-7.14602	0	2.38201	-9.52802	-1.58701
1.618	0	7.14602	2.38201	2.38201	2.38201	-2.38201	-1.58701
1.619	-2.38201	2.38201	0	2.38201	4.76401	-9.52802	-1.5626
1.62	-2.38201	0	-2.38201	2.38201	4.76401	-4.76401	-1.5626
1.621	-2.38201	4.76401	0	2.38201	4.76401	-7.14602	-1.5626
1.622	-2.38201	2.38201	-2.38201	0	2.38201	-4.76401	-1.58701
1.623	0	9.52802	4.76401	0	4.76401	-7.14602	-1.5626
1.624	-2.38201	-2.38201	-4.76401	0	4.76401	-9.52802	-1.5626
1.625	-2.38201	4.76401	2.38201	0	4.76401	-2.38201	-1.58701
1.626	-2.38201	4.76401	0	0	4.76401	-9.52802	-1.5626
1.627	-2.38201	0	-2.38201	0	2.38201	-4.76401	-1.5626
1.628	-2.38201	7.14602	2.38201	0	7.14602	-4.76401	-1.5626
1.629	-2.38201	2.38201	-2.38201	2.38201	2.38201	-7.14602	-1.5626
1.63	-2.38201	4.76401	0	0	4.76401	-4.76401	-1.58701
1.631	-2.38201	4.76401	-2.38201	2.38201	4.76401	-4.76401	-1.58701
1.632	-2.38201	7.14602	2.38201	0	2.38201	-2.38201	-1.58701
1.633	-2.38201	2.38201	-2.38201	0	4.76401	-7.14602	-1.58701
1.634	-2.38201	2.38201	-2.38201	0	0	-2.38201	-1.58701
1.635	-2.38201	9.52802	4.76401	0	7.14602	-7.14602	-1.58701
1.636	0	0	-4.76401	0	2.38201	-7.14602	-1.58701
1.637	0	7.14602	2.38201	0	2.38201	-2.38201	-1.58701
1.638	-2.38201	2.38201	-2.38201	0	7.14602	-9.52802	-1.5626
1.639	-2.38201	2.38201	0	0	2.38201	-2.38201	-1.58701
1.64	-2.38201	9.52802	2.38201	0	7.14602	-7.14602	-1.58701
1.641	0	0	-4.76401	0	2.38201	-7.14602	-1.5626
1.642	-2.38201	9.52802	2.38201	0	4.76401	-4.76401	-1.5626
1.643	-2.38201	-2.38201	-4.76401	0	4.76401	-9.52802	-1.58701
1.644	-2.38201	4.76401	2.38201	2.38201	4.76401	-2.38201	-1.5626
1.645	0	9.52802	2.38201	0	4.76401	-9.52802	-1.5626
1.646	-2.38201	-2.38201	-4.76401	0	2.38201	-7.14602	-1.5626
1.647	-2.38201	9.52802	4.76401	0	7.14602	-4.76401	-1.5626
1.648	-2.38201	0	-7.14602	0	2.38201	-7.14602	-1.58701
1.649	-2.38201	7.14602	2.38201	0	2.38201	-2.38201	-1.58701
1.65	-2.38201	7.14602	0	0	4.76401	-7.14602	-1.58701
1.651	-2.38201	-2.38201	-4.76401	0	0	-4.76401	-1.58701
1.652	-2.38201	9.52802	2.38201	0	4.76401	-7.14602	-1.58701
1.653	-2.38201	0	-7.14602	0	2.38201	-7.14602	-1.5626
1.654	-2.38201	9.52802	2.38201	0	2.38201	-2.38201	-1.58701
1.655	-2.38201	2.38201	-2.38201	0	4.76401	-9.52802	-1.58701
1.656	-2.38201	0	0	0	2.38201	-2.38201	-1.5626
1.657	0	11.91	4.76401	0	4.76401	-4.76401	-1.58701
1.658	0	-2.38201	-7.14602	0	2.38201	-9.52802	-1.58701
1.659	-2.38201	7.14602	2.38201	0	4.76401	-2.38201	-1.58701
1.66	-2.38201	0	-4.76401	0	4.76401	-9.52802	-1.5626
1.661	-2.38201	2.38201	2.38201	0	2.38201	-2.38201	-1.5626
1.662	-2.38201	11.91	4.76401	0	4.76401	-7.14602	-1.58701
1.663	-2.38201	-2.38201	-7.14602	0	0	-7.14602	-1.5626
1.664	-2.38201	9.52802	2.38201	2.38201	4.76401	-7.14602	-1.5626
1.665	-2.38201	0	-4.76401	0	2.38201	-9.52802	-1.5626
1.666	-2.38201	4.76401	0	2.38201	2.38201	-2.38201	-1.5626
1.667	-2.38201	9.52802	0	0	7.14602	-7.14602	-1.5626
1.668	-2.38201	-7.14602	-7.14602	0	0	-4.76401	-1.58701
1.669	-2.38201	14.292	7.14602	0	4.76401	-4.76401	-1.5626
1.67	-2.38201	0	-4.76401	0	4.76401	-11.91	-1.58701
1.671	-2.38201	-2.38201	0	0	0	0	-1.58701
1.672	0	16.674	4.76401	0	7.14602	-7.14602	-1.58701
1.673	-2.38201	-4.76401	-7.14602	0	2.38201	-7.14602	-1.58701
1.674	-2.38201	7.14602	4.76401	0	4.76401	-2.38201	-1.58701
1.675	-2.38201	4.76401	-2.38201	0	4.76401	-9.52802	-1.5626
1.676	-2.38201	0	-2.38201	0	2.38201	-4.76401	-1.58701
1.677	0	7.14602	2.38201	2.38201	7.14602	-7.14602	-1.58701
1.678	-2.38201	0	-4.76401	0	2.38201	-7.14602	-1.5626
1.679	-2.38201	7.14602	0	2.38201	4.76401	-7.14602	-1.5626
1.68	-2.38201	2.38201	-4.76401	0	4.76401	-7.14602	-1.5626
1.681	-2.38201	9.52802	2.38201	0	4.76401	-4.76401	-1.5626
1.682	-2.38201	2.38201	-2.38201	0	4.76401	-9.52802	-1.5626
1.683	-2.38201	2.38201	-2.38201	0	4.76401	-4.76401	-1.5626
1.684	-2.38201	4.76401	0	0	7.14602	-7.14602	-1.58701
1.685	-2.38201	0	-4.76401	0	2.38201	-7.14602	-1.58701
1.686	-2.38201	11.91	4.76401	0	4.76401	-4.76401	-1.5626
1.687	0	0	-4.76401	0	2.38201	-9.52802	-1.58701
1.688	-2.38201	2.38201	0	0	2.38201	-2.38201	-1.5626
1.689	-2.38201	7.14602	2.38201	0	4.76401	-7.14602	-1.58701
1.69	-2.38201	2.38201	-2.38201	0	2.38201	-4.76401	-1.58701
1.691	-2.38201	7.14602	2.38201	0	4.76401	-4.76401	-1.58701
1.692	0	2.38201	-2.38201	0	2.38201	-4.76401	-1.58701
1.693	-2.38201	2.38201	0	2.38201	4.76401	-7.14602	-1.58701
1.694	-2.38201	2.38201	-2.38201	0	2.38201	-7.14602	-1.5626
1.695	0	9.52802	2.38201	0	4.76401	-2.38201	-1.5626
1.696	0	2.38201	-2.38201	0	4.76401	-9.52802	-1.58701
1.697	0	0	-2.38201	2.38201	2.38201	-2.38201	-1.58701
1.698	-2.38201	11.91	4.76401	2.38201	4.76401	-9.52802	-1.5626
1.699	-2.38201	-2.38201	-7.14602	0	2.38201	-9.52802	-1.5626
1.7	0	7.14602	2.38201	0	4.76401	-2.38201	-1.5626
1.701	-2.38201	2.38201	-2.38201	0	4.76401	-9.52802	-1.58701
1.702	-2.38201	2.38201	-2.38201	0	2.38201	-4.76401	-1.5626
1.703	-2.38201	9.52802	4.76401	0	7.14602	-7.14602	-1.58701
1.704	-2.38201	-2.38201	-4.76401	0	2.38201	-9.52802	-1.58701
1.705	-2.38201	7.14602	2.38201	2.38201	4.76401	-2.38201	-1.5626
1.706	-2.38201	0	-4.76401	0	4.76401	-7.14602	-1.5626
1.707	-2.38201	4.76401	0	0	2.38201	-2.38201	-1.5626
1.708	-2.38201	9.52802	4.76401	0	4.76401	-4.76401	-1.5626
1.709	-2.38201	-2.38201	-7.14602	0	2.38201	-7.14602	-1.5626
1.71	0	11.91	4.76401	0	4.76401	-2.38201	-1.58701
1.711	-2.38201	0	-2.38201	0	2.38201	-7.14602	-1.58701
1.712	-2.38201	4.76401	0	0	2.38201	-4.76401	-1.58701
1.713	-2.38201	4.76401	-2.38201	0	4.76401	-4.76401	-1.5626
1.714	-2.38201	2.38201	0	2.38201	2.38201	-4.76401	-1.58701
1.715	-2.38201	9.52802	2.38201	0	7.14602	-7.14602	-1.58701
1.716	-2.38201	0	-4.76401	0	2.38201	-7.14602	-1.5626
1.717	-2.38201	7.14602	2.38201	0	4.76401	-4.76401	-1.58701
1.718	-2.38201	0	-4.76401	2.38201	4.76401	-7.14602	-1.5626
1.719	-2.38201	4.76401	2.38201	0	2.38201	-2.38201	-1.58701
1.72	-2.38201	7.14602	0	0	7.14602	-9.52802	-1.58701
1.721	-2.38201	0	-4.76401	0	2.38201	-4.76401	-1.5626
1.722	-2.38201	7.14602	2.38201	0	4.76401	-7.14602	-1.5626
1.723	-2.38201	-2.38201	-4.76401	0	4.76401	-7.14602	-1.5626
1.724	-2.38201	9.52802	4.76401	0	4.76401	-2.38201	-1.5626
1.725	-2.38201	2.38201	-2.38201	2.38201	4.76401	-9.52802	-1.58701
1.726	-2.38201	0	-2.38201	0	2.38201	-2.38201	-1.5626
1.727	-2.38201	7.14602	2.38201	2.38201	4.76401	-7.14602	-1.5626
1.728	-2.38201	-2.38201	-4.76401	0	2.38201	-7.14602	-1.5626
1.729	-2.38201	11.91	4.76401	2.38201	4.76401	-2.38201	-1.58701
1.73	-2.38201	0	-4.76401	0	4.76401	-9.52802	-1.5626
1.731	-2.38201	2.38201	0	0	2.38201	-2.38201	-1.58701
1.732	0	11.91	4.76401	0	7.14602	-7.14602	-1.58701
1.733	-2.38201	-7.14602	-9.52802	0	0	-7.14602	-1.58701
1.734	0	11.91	4.76401	0	4.76401	-4.76401	-1.58701
1.735	0	2.38201	-2.38201	0	7.14602	-11.91	-1.58701
1.736	-4.76401	-4.76401	-2.38201	0	0	-2.38201	-1.58701
1.737	0	14.292	7.14602	0	4.76401	-7.14602	-1.58701
1.738	-2.38201	-2.38201	-7.14602	0	4.76401	-11.91	-1.5626
1.739	-2.38201	7.14602	2.38201	0	2.38201	-2.38201	-1.5626
1.74	-2.38201	4.76401	0	0	4.76401	-9.52802	-1.58701
1.741	-2.38201	0	-4.76401	0	2.38201	-4.76401	-1.58701
1.742	-2.38201	7.14602	2.38201	0	7.14602	-4.76401	-1.5626
1.743	0	0	-4.76401	0	2.38201	-7.14602	-1.5626
1.744	-2.38201	9.52802	2.38201	0	4.76401	-4.76401	-1.5626
1.745	-2.38201	0	-2.38201	2.38201	4.76401	-9.52802	-1.58701
1.746	0	2.38201	0	0	4.76401	-2.38201	-1.58701
1.747	-2.38201	7.14602	2.38201	0	4.76401	-7.14602	-1.58701
1.748	0	0	-2.38201	0	2.38201	-4.76401	-1.5626
1.749	-2.38201	7.14602	0	0	4.76401	-4.76401	-1.5626
1.75	-2.38201	0	-4.76401	2.38201	2.38201	-7.14602	-1.5626
1.751	-2.38201	9.52802	2.38201	0	4.76401	-2.38201	-1.58701
1.752	-2.38201	2.38201	-4.76401	2.38201	4.76401	-7.14602	-1.58701
1.753	0	0	-2.38201	0	0	-2.38201	-1.58701
1.754	0	11.91	4.76401	0	7.14602	-7.14602	-1.58701
1.755	-2.38201	-4.76401	-9.52802	0	2.38201	-7.14602	-1.5626
1.756	0	9.52802	4.76401	0	4.76401	0	-1.5626
1.757	-2.38201	7.14602	0	0	7.14602	-11.91	-1.5626
1.758	-2.38201	-4.76401	-4.76401	2.38201	0	-2.38201	-1.58701
1.759	0	9.52802	4.76401	0	4.76401	-4.76401	-1.5626
1.76	-4.76401	-2.38201	-7.14602	0	2.38201	-9.52802	-1.58701
1.761	0	9.52802	4.76401	0	2.38201	-2.38201	-1.5626
1.762	-2.38201	4.76401	0	0	7.14602	-11.91	-1.58701
1.763	-2.38201	-2.38201	-4.76401	2.38201	0	-4.76401	-1.5626
1.764	-2.38201	9.52802	4.76401	0	4.76401	-4.76401	-1.58701
1.765	-2.38201	0	-4.76401	0	4.76401	-7.14602	-1.5626
1.766	0	4.76401	0	0	2.38201	-4.76401	-1.5626
1.767	-2.38201	2.38201	-2.38201	0	4.76401	-7.14602	-1.5626
1.768	-2.38201	4.76401	2.38201	0	2.38201	-2.38201	-1.5626
1.769	0	4.76401	0	0	4.76401	-7.14602	-1.5626
1.77	-2.38201	0	-2.38201	0	4.76401	-4.76401	-1.58701
1.771	-2.38201	7.14602	2.38201	0	4.76401	-2.38201	-1.5626
1.772	-2.38201	2.38201	-2.38201	0	2.38201	-7.14602	-1.58701
1.773	-2.38201	4.76401	0	0	4.76401	-4.76401	-1.58701
1.774	-2.38201	0	-4.76401	0	4.76401	-4.76401	-1.58701
1.775	0	4.76401	0	0	4.76401	-4.76401	-1.5626
1.776	-2.38201	4.76401	0	0	4.76401	-9.52802	-1.58701
1.777	-2.38201	-2.38201	-4.76401	2.38201	2.38201	-4.76401	-1.5626
1.778	2.38201	11.91	4.76401	0	4.76401	-9.52802	-1.58701
1.779	-4.76401	-4.76401	-7.14602	0	4.76401	-9.52802	-1.58701
1.78	-2.38201	4.76401	2.38201	0	2.38201	-2.38201	-1.5626
1.781	0	9.52802	2.38201	0	7.14602	-9.52802	-1.5626
1.782	-4.76401	-4.76401	-7.14602	0	2.38201	-4.76401	-1.5626
1.783	0	11.91	4.76401	0	4.76401	-7.14602	-1.5626
1.784	-2.38201	0	-2.38201	2.38201	4.76401	-9.52802	-1.5626
1.785	-2.38201	2.38201	0	0	4.76401	-2.38201	-1.58701
1.786	-2.38201	2.38201	-2.38201	0	7.14602	-9.52802	-1.58701
1.787	-2.38201	0	-2.38201	0	2.38201	-2.38201	-1.5626
1.788	0	9.52802	2.38201	0	4.76401	-7.14602	-1.58701
1.789	-2.38201	0	-4.76401	0	4.76401	-7.14602	-1.58701
1.79	-2.38201	7.14602	2.38201	0	4.76401	-2.38201	-1.58701
1.791	0	2.38201	-2.38201	0	4.76401	-7.14602	-1.5626
1.792	-2.38201	2.38201	0	2.38201	4.76401	-2.38201	-1.58701
1.793	-2.38201	2.38201	0	2.38201	4.76401	-7.14602	-1.5626
1.794	-2.38201	2.38201	-2.38201	0	4.76401	-4.76401	-1.58701
1.795	-2.38201	2.38201	0	2.38201	4.76401	-7.14602	-1.58701
1.796	-2.38201	2.38201	-2.38201	0	2.38201	-4.76401	-1.58701
1.797	-2.38201	7.14602	2.38201	0	4.76401	-9.52802	-1.58701
1.798	-2.38201	-2.38201	-4.76401	0	2.38201	-9.52802	-1.5626
1.799	-2.38201	4.76401	2.38201	0	4.76401	0	-1.58701
1.8	0	7.14602	0	0	7.14602	-9.52802	-1.58701
1.801	-2.38201	-4.76401	-7.14602	0	0	-7.14602	-1.5626
1.802	-2.38201	14.292	7.14602	0	4.76401	-4.76401	-1.58701
1.803	-2.38201	0	-4.76401	0	2.38201	-11.91	-1.5626
1.804	-2.38201	2.38201	0	0	2.38201	-2.38201	-1.58701
1.805	-2.38201	7.14602	0	0	4.76401	-7.14602	-1.5626
1.806	-2.38201	-2.38201	-4.76401	0	2.38201	-4.76401	-1.5626
1.807	-2.38201	14.292	7.14602	2.38201	7.14602	-7.14602	-1.58701
1.808	-2.38201	-2.38201	-4.76401	2.38201	2.38201	-9.52802	-1.5626
1.809	-2.38201	2.38201	0	0	4.76401	-2.38201	-1.58701
1.81	-2.38201	7.14602	2.38201	0	4.76401	-4.76401	-1.58701
1.811	-2.38201	0	-4.76401	0	2.38201	-4.76401	-1.58701
1.812	-2.38201	4.76401	0	0	4.76401	-4.76401	-1.5626
1.813	0	0	-2.38201	0	2.38201	-4.76401	-1.5626
1.814	-2.38201	9.52802	2.38201	2.38201	4.76401	-7.14602	-1.58701
1.815	-2.38201	0	-2.38201	0	2.38201	-9.52802	-1.58701
1.816	-2.38201	2.38201	0	0	4.76401	-2.38201	-1.58701
1.817	-2.38201	7.14602	0	0	4.76401	-7.14602	-1.58701
1.818	-2.38201	-2.38201	-4.76401	0	2.38201	-7.14602	-1.5626
1.819	-2.38201	9.52802	4.76401	0	7.14602	-7.14602	-1.5626
1.82	-2.38201	-4.76401	-7.14602	0	2.38201	-9.52802	-1.58701
1.821	-2.38201	4.76401	2.38201	0	2.38201	0	-1.5626
1.822	-2.38201	9.52802	2.38201	0	7.14602	-9.52802	-1.5626
1.823	-2.38201	-4.76401	-7.14602	0	2.38201	-7.14602	-1.5626
1.824	-2.38201	9.52802	4.76401	0	7.14602	-7.14602	-1.5626
1.825	-2.38201	-2.38201	-7.14602	2.38201	4.76401	-9.52802	-1.5626
1.826	-2.38201	4.76401	2.38201	0	2.38201	0	-1.5626
1.827	0	7.14602	2.38201	0	4.76401	-9.52802	-1.58701
1.828	-2.38201	-2.38201	-4.76401	0	2.38201	-2.38201	-1.5626
1.829	-2.38201	11.91	4.76401	0	4.76401	-4.76401	-1.5626
1.83	-2.38201	2.38201	-4.76401	0	2.38201	-7.14602	-1.58701
1.831	-2.38201	4.76401	0	0	4.76401	-4.76401	-1.58701
1.832	-2.38201	2.38201	-2.38201	0	2.38201	-7.14602	-1.58701
1.833	0	4.76401	0	2.38201	4.76401	-2.38201	-1.58701
1.834	-2.38201	4.76401	0	0	4.76401	-7.14602	-1.58701
1.835	-2.38201	0	-4.76401	0	2.38201	-7.14602	-1.58701
1.836	-2.38201	7.14602	2.38201	0	4.76401	-7.14602	-1.5626
1.837	-2.38201	0	-4.76401	0	2.38201	-9.52802	-1.5626
1.838	-2.38201	7.14602	2.38201	0	4.76401	-2.38201	-1.58701
1.839	-2.38201	2.38201	-2.38201	0	4.76401	-9.52802	-1.5626
1.84	-2.38201	-2.38201	-4.76401	2.38201	0	-4.76401	-1.5626
1.841	0	11.91	7.14602	0	7.14602	-7.14602	-1.58701
1.842	-2.38201	-7.14602	-9.52802	0	2.38201	-11.91	-1.5626
1.843	-2.38201	4.76401	2.38201	2.38201	2.38201	0	-1.58701
1.844	0	9.52802	2.38201	0	7.14602	-9.52802	-1.58701
1.845	-2.38201	-4.76401	-4.76401	0	2.38201	-4.76401	-1.58701
1.846	-2.38201	11.91	4.76401	0	4.76401	-2.38201	-1.5626
1.847	-2.38201	0	-2.38201	0	4.76401	-7.14602	-1.5626
1.848	-2.38201	4.76401	0	0	4.76401	-2.38201	-1.5626
1.849	-2.38201	4.76401	0	0	4.76401	-7.14602	-1.5626
1.85	-2.38201	2.38201	-2.38201	0	2.38201	-4.76401	-1.5626
1.851	-2.38201	2.38201	0	0	4.76401	-4.76401	-1.58701
1.852	-2.38201	2.38201	-2.38201	0	2.38201	-4.76401	-1.5626
1.853	0	7.14602	2.38201	2.38201	4.76401	-4.76401	-1.58701
1.854	-2.38201	0	-4.76401	2.38201	2.38201	-9.52802	-1.58701
1.855	-2.38201	7.14602	0	0	4.76401	-2.38201	-1.58701
1.856	-2.38201	0	-2.38201	0	4.76401	-7.14602	-1.5626
1.857	-2.38201	2.38201	-2.38201	0	2.38201	-4.76401	-1.5626
1.858	-2.38201	9.52802	2.38201	2.38201	4.76401	-7.14602	-1.5626
1.859	-2.38201	-2.38201	-7.14602	0	2.38201	-7.14602	-1.5626
1.86	-2.38201	9.52802	2.38201	2.38201	4.76401	-7.14602	-1.5626
1.861	-2.38201	0	-4.76401	0	4.76401	-9.52802	-1.58701
1.862	-2.38201	2.38201	0	0	2.38201	-2.38201	-1.5626
1.863	0	9.52802	2.38201	0	7.14602	-9.52802	-1.5626
1.864	0	-2.38201	-4.76401	0	0	-7.14602	-1.5626
1.865	-2.38201	7.14602	2.38201	0	4.76401	-7.14602	-1.58701
1.866	-2.38201	-2.38201	-4.76401	0	4.76401	-9.52802	-1.5626
1.867	-2.38201	4.76401	2.38201	0	2.38201	0	-1.5626
1.868	-2.38201	7.14602	2.38201	0	7.14602	-9.52802	-1.58701
1.869	0	-2.38201	-4.76401	0	2.38201	-4.76401	-1.5626
1.87	-2.38201	7.14602	2.38201	0	4.76401	-4.76401	-1.58701
1.871	-2.38201	0	-4.76401	2.38201	4.76401	-7.14602	-1.5626
1.872	-2.38201	7.14602	4.76401	0	2.38201	-2.38201	-1.58701
1.873	-2.38201	2.38201	0	0	4.76401	-9.52802	-1.58701
1.874	-2.38201	0	-2.38201	2.38201	2.38201	-2.38201	-1.5626
1.875	-2.38201	7.14602	0	0	4.76401	-4.76401	-1.58701
1.876	-2.38201	-2.38201	-4.76401	0	2.38201	-7.14602	-1.58701
1.877	-2.38201	11.91	4.76401	2.38201	4.76401	-4.76401	-1.58701
1.878	-2.38201	0	-4.76401	0	4.76401	-9.52802	-1.5626
1.879	-2.38201	2.38201	-2.38201	0	4.76401	-2.38201	-1.58701
1.88	-2.38201	7.14602	0	0	4.76401	-7.14602	-1.5626
1.881	0	-2.38201	-4.76401	2.38201	2.38201	-4.76401	-1.5626
1.882	-2.38201	9.52802	4.76401	0	7.14602	-7.14602	-1.5626
1.883	-4.76401	-4.76401	-7.14602	0	4.76401	-11.91	-1.5626
1.884	0	4.76401	2.38201	0	2.38201	0	-1.5626
1.885	0	9.52802	2.38201	0	4.76401	-9.52802	-1.5626
1.886	-4.76401	-4.76401	-7.14602	0	2.38201	-7.14602	-1.58701
1.887	0	9.52802	4.76401	0	7.14602	-2.38201	-1.5626
1.888	-4.76401	-2.38201	-7.14602	0	4.76401	-9.52802	-1.58701
1.889	-2.38201	4.76401	2.38201	0	2.38201	-2.38201	-1.5626
1.89	-2.38201	7.14602	2.38201	2.38201	4.76401	-7.14602	-1.5626
1.891	-2.38201	-2.38201	-4.76401	0	2.38201	-4.76401	-1.58701
1.892	0	11.91	4.76401	0	4.76401	-2.38201	-1.58701
1.893	-2.38201	2.38201	-4.76401	0	2.38201	-4.76401	-1.58701
1.894	-2.38201	4.76401	0	0	4.76401	-4.76401	-1.58701
1.895	-2.38201	2.38201	-2.38201	0	4.76401	-7.14602	-1.58701
1.896	-2.38201	4.76401	0	0	4.76401	-2.38201	-1.5626
1.897	-2.38201	4.76401	2.38201	2.38201	4.76401	-7.14602	-1.5626
1.898	-2.38201	0	-4.76401	0	2.38201	-7.14602	-1.5626
1.899	-2.38201	7.14602	2.38201	0	4.76401	-4.76401	-1.5626
1.9	-2.38201	0	-4.76401	0	2.38201	-7.14602	-1.5626
1.901	-2.38201	7.14602	2.38201	0	4.76401	-7.14602	-1.5626
1.902	-2.38201	2.38201	-2.38201	0	4.76401	-11.91	-1.5626
1.903	-2.38201	-2.38201	-4.76401	0	2.38201	-2.38201	-1.5626
1.904	0	11.91	7.14602	0	7.14602	-9.52802	-1.5626
1.905	-2.38201	-7.14602	-9.52802	0	2.38201	-9.52802	-1.5626
1.906	0	7.14602	4.76401	0	2.38201	0	-1.58701
1.907	0	9.52802	2.38201	0	7.14602	-9.52802	-1.5626
1.908	-4.76401	-4.76401	-7.14602	0	2.38201	-4.76401	-1.58701
1.909	0	9.52802	4.76401	0	4.76401	-2.38201	-1.5626
1.91	-2.38201	0	-7.14602	0	2.38201	-7.14602	-1.5626
1.911	-2.38201	7.14602	2.38201	0	4.76401	-2.38201	-1.58701
1.912	-2.38201	4.76401	0	0	2.38201	-9.52802	-1.58701
1.913	-2.38201	0	-2.38201	0	4.76401	-4.76401	-1.5626
1.914	-2.38201	7.14602	2.38201	0	4.76401	-4.76401	-1.5626
1.915	-2.38201	2.38201	-2.38201	0	2.38201	-4.76401	-1.58701
1.916	-2.38201	7.14602	2.38201	0	4.76401	-4.76401	-1.58701
1.917	-2.38201	4.76401	0	0	2.38201	-7.14602	-1.5626
1.918	-2.38201	0	0	0	4.76401	-4.76401	-1.58701
1.919	-2.38201	2.38201	-2.38201	2.38201	2.38201	-4.76401	-1.58701
1.92	-2.38201	7.14602	2.38201	0	4.76401	-4.76401	-1.5626
1.921	-2.38201	2.38201	0	0	4.76401	-9.52802	-1.5626
1.922	-2.38201	2.38201	-2.38201	2.38201	2.38201	-4.76401	-1.5626
1.923	-2.38201	7.14602	0	0	7.14602	-7.14602	-1.58701
1.924	-2.38201	0	-4.76401	0	0	-4.76401	-1.5626
1.925	-2.38201	7.14602	2.38201	0	4.76401	-4.76401	-1.58701
1.926	-2.38201	2.38201	-4.76401	0	4.76401	-9.52802	-1.5626
1.927	-2.38201	0	-2.38201	2.38201	0	-2.38201	-1.5626
1.928	-2.38201	11.91	4.76401	0	7.14602	-7.14602	-1.58701
1.929	-2.38201	-2.38201	-7.14602	2.38201	2.38201	-7.14602	-1.58701
1.93	-2.38201	7.14602	2.38201	0	2.38201	-2.38201	-1.58701
1.931	-2.38201	2.38201	-2.38201	0	4.76401	-9.52802	-1.58701
1.932	-2.38201	2.38201	0	0	2.38201	0	-1.5626
1.933	-2.38201	9.52802	2.38201	2.38201	4.76401	-7.14602	-1.58701
1.934	0	-2.38201	-4.76401	0	2.38201	-7.14602	-1.5626
1.935	-2.38201	9.52802	4.76401	0	4.76401	-2.38201	-1.5626
1.936	-2.38201	0	-2.38201	0	2.38201	-9.52802	-1.58701
1.937	0	2.38201	0	0	4.76401	-2.38201	-1.5626
1.938	-2.38201	4.76401	-2.38201	0	4.76401	-7.14602	-1.5626
1.939	-2.38201	0	-4.76401	0	2.38201	-7.14602	-1.58701
1.94	-2.38201	9.52802	4.76401	0	7.14602	-7.14602	-1.5626
1.941	0	0	-7.14602	0	2.38201	-9.52802	-1.58701
1.942	-2.38201	4.76401	0	0	2.38201	-4.76401	-1.5626
1.943	-2.38201	2.38201	-2.38201	0	4.76401	-7.14602	-1.5626
1.944	-2.38201	0	-2.38201	0	0	-4.76401	-1.5626
1.945	-2.38201	9.52802	2.38201	0	7.14602	-7.14602	-1.5626
1.946	-2.38201	-4.76401	-7.14602	2.38201	2.38201	-7.14602	-1.58701
1.947	-2.38201	11.91	4.76401	2.38201	4.76401	-4.76401	-1.5626
1.948	-2.38201	2.38201	-2.38201	0	4.76401	-11.91	-1.58701
1.949	-2.38201	-2.38201	-2.38201	0	0	-2.38201	-1.58701
1.95	0	16.674	4.76401	0	7.14602	-4.76401	-1.58701
1.951	-2.38201	-2.38201	-7.14602	0	2.38201	-9.52802	-1.5626
1.952	-2.38201	7.14602	2.38201	0	4.76401	-2.38201	-1.58701
1.953	-2.38201	2.38201	-2.38201	0	7.14602	-9.52802	-1.58701
1.954	-2.38201	0	-4.76401	0	0	-2.38201	-1.5626
1.955	-2.38201	11.91	4.76401	0	7.14602	-4.76401	-1.5626
1.956	-2.38201	-2.38201	-4.76401	0	4.76401	-7.14602	-1.58701
1.957	-2.38201	7.14602	2.38201	0	2.38201	-4.76401	-1.58701
1.958	-2.38201	2.38201	0	0	7.14602	-7.14602	-1.58701
1.959	-2.38201	0	0	0	2.38201	-4.76401	-1.58701
1.96	-2.38201	4.76401	0	2.38201	4.76401	-7.14602	-1.5626
1.961	-2.38201	0	-2.38201	0	2.38201	-4.76401	-1.5626
1.962	-2.38201	9.52802	2.38201	2.38201	4.76401	-9.52802	-1.5626
1.963	-2.38201	0	-4.76401	0	2.38201	-7.14602	-1.58701
1.964	-2.38201	4.76401	2.38201	2.38201	4.76401	-4.76401	-1.5626
1.965	-2.38201	2.38201	-2.38201	0	4.76401	-9.52802	-1.5626
1.966	-2.38201	0	-2.38201	0	2.38201	-2.38201	-1.5626
1.967	0	9.52802	2.38201	2.38201	7.14602	-7.14602	-1.5626
1.968	-4.76401	-4.76401	-7.14602	0	2.38201	-7.14602	-1.5626
1.969	-2.38201	11.91	4.76401	0	4.76401	-4.76401	-1.58701
1.97	0	2.38201	-2.38201	0	4.76401	-11.91	-1.58701
1.971	-4.76401	-2.38201	-2.38201	0	2.38201	0	-1.58701
1.972	0	14.292	7.14602	0	7.14602	-4.76401	-1.61143
1.973	-2.38201	-2.38201	-7.14602	2.38201	2.38201	-7.14602	-1.58701
1.974	-2.38201	7.14602	2.38201	2.38201	4.76401	-2.38201	-1.5626
1.975	-2.38201	4.76401	0	0	4.76401	-9.52802	-1.58701
1.976	-2.38201	0	-2.38201	0	2.38201	-2.38201	-1.5626
1.977	-2.38201	4.76401	0	2.38201	4.76401	-7.14602	-1.5626
1.978	0	0	-4.76401	0	2.38201	-4.76401	-1.58701
1.979	-2.38201	11.91	4.76401	0	4.76401	-7.14602	-1.5626
1.98	-2.38201	0	-4.76401	2.38201	4.76401	-11.91	-1.5626
1.981	-2.38201	2.38201	-2.38201	0	4.76401	-4.76401	-1.5626
1.982	-2.38201	4.76401	2.38201	0	4.76401	-7.14602	-1.5626
1.983	-2.38201	0	-2.38201	0	2.38201	-4.76401	-1.5626
1.984	-2.38201	4.76401	0	0	4.76401	-4.76401	-1.5626
1.985	-2.38201	2.38201	-2.38201	0	2.38201	-4.76401	-1.58701
1.986	-2.38201	9.52802	2.38201	0	7.14602	-7.14602	-1.5626
1.987	-2.38201	-2.38201	-4.76401	0	2.38201	-9.52802	-1.58701
1.988	-2.38201	4.76401	0	0	2.38201	0	-1.5626
1.989	-2.38201	9.52802	2.38201	0	7.14602	-7.14602	-1.58701
1.99	-2.38201	-4.76401	-7.14602	0	0	-4.76401	-1.58701
1.991	-2.38201	14.292	7.14602	2.38201	4.76401	-2.38201	-1.58701
1.992	-2.38201	0	-4.76401	2.38201	4.76401	-11.91	-1.58701
1.993	-4.76401	2.38201	-2.38201	0	2.38201	-2.38201	-1.5626
1.994	-2.38201	9.52802	2.38201	0	4.76401	-7.14602	-1.58701
1.995	-2.38201	-2.38201	-7.14602	0	0	-7.14602	-1.58701
1.996	-2.38201	9.52802	2.38201	0	4.76401	-7.14602	-1.5626
[truncated: 37,512 more rows]
