# Supplementary material for: Response analysis of the nodes of pipe networks under seismic load
Source: PLoS One. 2021 Mar 8;16(3):e0247677. doi: 10.1371/journal.pone.0247677 (PMC7939290; doi:10.1371/journal.pone.0247677)
Supplement: S3 Table — (XLSX) [file pone.0247677.s003.xlsx]

## Sheet: Time series
S3 Table. Strain of the Z-shaped pipe and displacement of shear box in test.
Time	S1(T)	S1(D)	S2(T)	S2(D)	S3(T)	S3(D)	DS
s	"μm/m"	"μm/m"	"μm/m"	"μm/m"	"μm/m"	"μm/m"	mm
0	0	0	0	0	0	0	0
0.001	0	-244.156	0	5.95501	-5.95501	0	0
0.002	0	315.616	0	5.95501	-5.95501	0	0
0.003	0	89.3252	0	5.95501	-5.95501	-13.047	0
0.004	5.95501	-202.47	0	5.95501	-5.95501	-19.002	-6.49454
0.005	5.95501	-458.536	0	5.95501	0	-19.002	-6.49454
0.006	0	-422.806	0	5.95501	-5.95501	-19.002	-6.49454
0.007	0	303.706	0	5.95501	-5.95501	-19.002	-6.51895
0.008	0	5407.15	0	0	-5.95501	-19.002	-6.51895
0.009	5.95501	15548.5	0	5.95501	-5.95501	-19.002	-6.49454
0.01	5.95501	16644.3	0	5.95501	0	-19.002	-6.49454
0.011	5.95501	12845	0	0	-5.95501	-19.002	-6.49454
0.012	0	14833.9	0	5.95501	-5.95501	-19.002	-6.49454
0.013	5.95501	13708.4	0	5.95501	0	-19.002	-6.49454
0.014	5.95501	13922.8	0	5.95501	-5.95501	-19.002	-6.49454
0.015	5.95501	15369.9	0	5.95501	-5.95501	-19.002	-6.51895
0.016	0	14238.4	0	5.95501	0	-19.002	-6.49454
0.017	0	14685.1	5.95501	5.95501	-5.95501	-13.047	-6.51895
0.018	5.95501	14190.8	0	5.95501	0	-19.002	-6.49454
0.019	0	13702.5	0	5.95501	-5.95501	-19.002	-6.49454
0.02	0	14226.5	0	5.95501	-5.95501	-19.002	-6.49454
0.021	5.95501	14309.9	0	5.95501	0	-19.002	-6.49454
0.022	0	14172.9	0	0	-5.95501	-19.002	-6.49454
0.023	0	13708.4	0	0	0	-13.047	-6.51895
0.024	0	13916.9	0	5.95501	-5.95501	-19.002	-6.49454
0.025	0	13952.6	0	0	-5.95501	-19.002	-6.51895
0.026	5.95501	13887.1	0	5.95501	0	-19.002	-6.49454
0.027	5.95501	14303.9	0	5.95501	-5.95501	-19.002	-6.49454
0.028	5.95501	14101.5	0	5.95501	0	-19.002	-6.49454
0.029	0	14012.1	0	0	-5.95501	-19.002	-6.49454
0.03	5.95501	14298	0	5.95501	-5.95501	-19.002	-6.49454
0.031	5.95501	15072.1	0	0	-5.95501	-13.047	-6.49454
0.032	5.95501	16138.1	0	5.95501	-5.95501	-19.002	-6.49454
0.033	0	15816.5	0	5.95501	0	-13.047	-6.51895
0.034	0	15828.4	0	5.95501	0	-19.002	-6.51895
0.035	0	15953.5	0	5.95501	-5.95501	-19.002	-6.49454
0.036	0	15173.4	0	5.95501	0	-19.002	-6.49454
0.037	-5.95501	15762.9	0	5.95501	-5.95501	-13.047	-6.51895
0.038	0	16048.8	0	5.95501	-5.95501	-19.002	-6.49454
0.039	0	15500.9	0	0	-5.95501	-19.002	-6.51895
0.04	5.95501	15113.8	0	5.95501	-5.95501	-19.002	-6.49454
0.041	5.95501	14369.4	0	5.95501	0	-19.002	-6.49454
0.042	5.95501	14387.3	0	5.95501	-5.95501	-19.002	-6.49454
0.043	0	14691	0	0	-5.95501	-19.002	-6.51895
0.044	0	14661.2	0	0	0	-19.002	-6.49454
0.045	0	14887.5	0	0	-5.95501	-13.047	-6.51895
0.046	5.95501	14756.5	0	5.95501	-5.95501	-19.002	-6.49454
0.047	5.95501	14792.3	0	5.95501	-5.95501	-19.002	-6.49454
0.048	5.95501	14869.7	0	0	-5.95501	-19.002	-6.51895
0.049	5.95501	14714.8	0	5.95501	-5.95501	-19.002	-6.49454
0.05	5.95501	14833.9	0	0	0	-19.002	-6.47012
0.051	-5.95501	15030.5	0	5.95501	-5.95501	-19.002	-6.49454
0.052	5.95501	15006.6	0	5.95501	0	-19.002	-6.49454
0.053	5.95501	14899.4	0	0	-5.95501	-19.002	-6.49454
0.054	5.95501	15143.6	0	5.95501	-5.95501	-19.002	-6.49454
0.055	5.95501	15113.8	0	5.95501	-5.95501	-19.002	-6.49454
0.056	0	15113.8	0	0	-5.95501	-19.002	-6.49454
0.057	5.95501	15280.6	0	0	0	-19.002	-6.49454
0.058	-5.95501	15149.6	0	5.95501	-5.95501	-19.002	-6.49454
0.059	5.95501	15096	0	5.95501	-5.95501	-19.002	-6.49454
0.06	5.95501	13434.5	0	5.95501	-5.95501	-19.002	-6.49454
0.061	5.95501	5508.39	0	5.95501	-5.95501	-19.002	-6.47012
0.062	5.95501	-2173.58	0	0	-5.95501	-19.002	-6.49454
0.063	0	1280.33	0	5.95501	-5.95501	-13.047	-6.51895
0.064	-5.95501	6901.86	0	5.95501	-5.95501	-19.002	-6.49454
0.065	5.95501	14887.5	0	0	-5.95501	-19.002	-6.49454
0.066	0	18073.5	0	5.95501	0	-19.002	-6.49454
0.067	0	13309.5	0	0	-5.95501	-19.002	-6.51895
0.068	5.95501	16066.6	0	0	-5.95501	-19.002	-6.49454
0.069	-5.95501	15774.8	0	5.95501	-5.95501	-13.047	-6.49454
0.07	0	14542.1	0	5.95501	-5.95501	-19.002	-6.49454
0.071	0	16281	0	5.95501	-5.95501	-19.002	-6.49454
0.072	0	16608.5	0	0	-5.95501	-19.002	-6.51895
0.073	5.95501	22343.2	0	0	0	-13.047	-6.49454
0.074	0	24260.7	0	5.95501	0	-19.002	-6.49454
0.075	0	21926.4	0	0	-5.95501	-13.047	-6.51895
0.076	5.95501	23242.4	0	0	0	-19.002	-6.49454
0.077	5.95501	22581.4	0	5.95501	-5.95501	-19.002	-6.49454
0.078	5.95501	21432.1	5.95501	5.95501	0	-13.047	-6.49454
0.079	5.95501	17257.6	0	0	-5.95501	-13.047	-6.49454
0.08	5.95501	12422.2	0	5.95501	-5.95501	-19.002	-6.49454
0.081	5.95501	14798.2	0	5.95501	0	-19.002	-6.49454
0.082	5.95501	15137.6	0	5.95501	0	-19.002	-6.49454
0.083	5.95501	14417.1	0	5.95501	-5.95501	-19.002	-6.49454
0.084	5.95501	15411.6	0	0	0	-13.047	-6.49454
0.085	5.95501	14476.6	0	5.95501	-5.95501	-19.002	-6.51895
0.086	5.95501	10242.6	0	0	-5.95501	-19.002	-6.51895
0.087	5.95501	446.626	0	5.95501	0	-19.002	-6.51895
0.088	0	839.657	0	0	-5.95501	-19.002	-6.49454
0.089	5.95501	11838.6	0	5.95501	-5.95501	-19.002	-6.49454
0.09	5.95501	16566.8	0	5.95501	0	-19.002	-6.49454
0.091	5.95501	14012.1	0	5.95501	0	-19.002	-6.49454
0.092	5.95501	6062.2	0	5.95501	-5.95501	-19.002	-6.49454
0.093	0	-1458.98	0	5.95501	0	-19.002	-6.51895
0.094	5.95501	488.311	0	0	0	-19.002	-6.49454
0.095	0	2048.52	0	0	-5.95501	-19.002	-6.49454
0.096	0	0	5.95501	5.95501	-5.95501	-13.047	-6.49454
0.097	5.95501	1220.78	0	5.95501	-5.95501	-19.002	-6.51895
0.098	5.95501	422.806	5.95501	0	-5.95501	-19.002	-6.49454
0.099	0	71.4602	0	5.95501	0	-19.002	-6.49454
0.1	5.95501	577.636	0	5.95501	0	-19.002	-6.49454
0.101	5.95501	262.021	0	0	-5.95501	-19.002	-6.49454
0.102	0	1000.44	0	5.95501	-5.95501	-19.002	-6.49454
0.103	0	589.546	0	5.95501	-5.95501	-19.002	-6.51895
0.104	5.95501	577.636	0	5.95501	0	-19.002	-6.49454
0.105	0	571.681	0	5.95501	-5.95501	-19.002	-6.51895
0.106	0	488.311	0	5.95501	-5.95501	-19.002	-6.49454
0.107	5.95501	934.937	0	0	-5.95501	-19.002	-6.51895
0.108	0	303.706	0	5.95501	-5.95501	-19.002	-6.51895
0.109	0	607.411	0	0	-5.95501	-19.002	-6.49454
0.11	0	952.802	0	5.95501	-5.95501	-19.002	-6.49454
0.111	0	535.951	0	5.95501	-5.95501	-19.002	-6.51895
0.112	5.95501	381.121	0	5.95501	-5.95501	-19.002	-6.49454
0.113	5.95501	184.605	0	5.95501	0	-13.047	-6.49454
0.114	5.95501	345.391	5.95501	0	-5.95501	-19.002	-6.49454
0.115	0	333.481	0	5.95501	-5.95501	-13.047	-6.49454
0.116	0	375.166	0	5.95501	-5.95501	-19.002	-6.49454
0.117	5.95501	672.916	0	5.95501	-5.95501	-19.002	-6.49454
0.118	5.95501	410.896	0	5.95501	-5.95501	-19.002	-6.49454
0.119	5.95501	-178.65	0	0	-5.95501	-19.002	-6.49454
0.12	5.95501	256.066	0	0	-5.95501	-13.047	-6.49454
0.121	0	3608.74	0	5.95501	-5.95501	-19.002	-6.49454
0.122	0	5841.87	0	5.95501	0	-19.002	-6.49454
0.123	5.95501	291.796	0	5.95501	-5.95501	-19.002	-6.49454
0.124	5.95501	-583.591	0	5.95501	0	-19.002	-6.51895
0.125	0	2036.61	0	5.95501	-5.95501	-19.002	-6.51895
0.126	5.95501	-821.792	0	5.95501	-5.95501	-19.002	-6.49454
0.127	5.95501	702.692	0	0	0	-19.002	-6.49454
0.128	5.95501	1232.69	0	5.95501	-5.95501	-19.002	-6.51895
0.129	5.95501	672.916	0	5.95501	-5.95501	-19.002	-6.49454
0.13	5.95501	1566.17	0	0	-5.95501	-19.002	-6.49454
0.131	0	387.076	0	5.95501	0	-19.002	-6.49454
0.132	0	738.422	0	0	-5.95501	-19.002	-6.51895
0.133	5.95501	756.287	0	5.95501	0	-19.002	-6.49454
0.134	5.95501	452.581	5.95501	5.95501	-5.95501	-13.047	-6.49454
0.135	5.95501	851.567	0	5.95501	0	-19.002	-6.49454
0.136	5.95501	678.871	0	5.95501	-5.95501	-19.002	-6.49454
0.137	-5.95501	827.747	0	5.95501	-5.95501	-19.002	-6.49454
0.138	5.95501	59.5501	5.95501	0	-5.95501	-19.002	-6.51895
0.139	-5.95501	-226.29	0	0	-5.95501	-19.002	-6.49454
0.14	5.95501	190.56	0	5.95501	-5.95501	-19.002	-6.49454
0.141	5.95501	-214.38	0	5.95501	0	-19.002	-6.49454
0.142	0	17.865	0	5.95501	-5.95501	-19.002	-6.51895
0.143	0	196.515	0	0	-5.95501	-19.002	-6.51895
0.144	5.95501	202.47	0	5.95501	-5.95501	-19.002	-6.49454
0.145	0	101.235	0	0	0	-19.002	-6.49454
0.146	0	-77.4152	0	5.95501	0	-19.002	-6.51895
0.147	5.95501	339.436	0	5.95501	-5.95501	-13.047	-6.51895
0.148	5.95501	613.366	0	5.95501	-5.95501	-19.002	-6.49454
0.149	0	1006.4	0	5.95501	-5.95501	-19.002	-6.51895
0.15	0	1095.72	0	5.95501	-5.95501	-19.002	-6.49454
0.151	5.95501	381.121	0	0	-5.95501	-19.002	-6.49454
0.152	5.95501	452.581	0	5.95501	0	-13.047	-6.49454
0.153	5.95501	661.006	0	0	-5.95501	-19.002	-6.49454
0.154	0	398.986	0	5.95501	-5.95501	-13.047	-6.49454
0.155	5.95501	333.481	0	5.95501	0	-19.002	-6.49454
0.156	5.95501	250.111	0	5.95501	-5.95501	-19.002	-6.49454
0.157	5.95501	250.111	0	0	0	-19.002	-6.51895
0.158	0	327.526	0	5.95501	0	-19.002	-6.49454
0.159	0	178.65	0	5.95501	-5.95501	-19.002	-6.47012
0.16	5.95501	-53.5951	0	0	0	-19.002	-6.49454
0.161	5.95501	-23.8201	0	0	-5.95501	-13.047	-6.49454
0.162	0	-35.7301	0	5.95501	-5.95501	-19.002	-6.51895
0.163	5.95501	-166.74	0	5.95501	0	-19.002	-6.51895
0.164	5.95501	-107.19	0	5.95501	0	-19.002	-6.51895
0.165	5.95501	-95.2802	0	0	0	-19.002	-6.51895
0.166	5.95501	-53.5951	0	0	-5.95501	-19.002	-6.51895
0.167	0	53.5951	0	5.95501	-5.95501	-19.002	-6.51895
0.168	5.95501	-250.111	0	5.95501	0	-19.002	-6.49454
0.169	0	-398.986	0	5.95501	-5.95501	-19.002	-6.49454
0.17	5.95501	-89.3252	0	5.95501	-5.95501	-13.047	-6.49454
0.171	5.95501	65.5051	0	5.95501	0	-19.002	-6.49454
0.172	5.95501	339.436	0	5.95501	0	-19.002	-6.49454
0.173	5.95501	464.491	0	5.95501	-5.95501	-19.002	-6.49454
0.174	5.95501	297.751	5.95501	5.95501	0	-19.002	-6.49454
0.175	5.95501	285.841	5.95501	5.95501	-5.95501	-13.047	-6.49454
0.176	5.95501	-196.515	0	5.95501	0	-19.002	-6.49454
0.177	5.95501	-440.671	0	0	-5.95501	-19.002	-6.49454
0.178	5.95501	23.8201	0	5.95501	-5.95501	-13.047	-6.51895
0.179	5.95501	1619.76	0	5.95501	0	-13.047	-6.49454
0.18	5.95501	6496.92	0	5.95501	-5.95501	-19.002	-6.49454
0.181	5.95501	9367.24	0	0	0	-19.002	-6.49454
0.182	5.95501	7568.82	0	5.95501	-5.95501	-19.002	-6.51895
0.183	0	8283.42	0	0	-5.95501	-13.047	-6.51895
0.184	5.95501	8473.98	0	5.95501	0	-19.002	-6.51895
0.185	5.95501	5681.08	0	0	0	-13.047	-6.49454
0.186	5.95501	535.951	0	5.95501	0	-13.047	-6.49454
0.187	5.95501	-2655.94	0	5.95501	-5.95501	-19.002	-6.49454
0.188	0	-131.01	0	5.95501	-5.95501	-19.002	-6.49454
0.189	5.95501	-780.107	0	5.95501	-5.95501	-19.002	-6.49454
0.19	5.95501	-1250.55	0	5.95501	-5.95501	-19.002	-6.47012
0.191	5.95501	-202.47	0	5.95501	0	-19.002	-6.51895
0.192	0	-1143.36	0	0	0	-13.047	-6.51895
0.193	0	-547.861	0	5.95501	-5.95501	-19.002	-6.49454
0.194	5.95501	-732.467	0	5.95501	0	-13.047	-6.49454
0.195	5.95501	-559.771	0	5.95501	-5.95501	-19.002	-6.49454
0.196	5.95501	625.276	0	5.95501	-5.95501	-19.002	-6.49454
0.197	5.95501	565.726	0	0	-5.95501	-19.002	-6.51895
0.198	5.95501	339.436	0	5.95501	-5.95501	-19.002	-6.49454
0.199	5.95501	309.661	0	0	0	-19.002	-6.49454
0.2	5.95501	321.571	0	5.95501	0	-19.002	-6.49454
0.201	5.95501	315.616	0	0	-5.95501	-13.047	-6.51895
0.202	0	541.906	0	5.95501	-5.95501	-13.047	-6.49454
0.203	0	512.131	0	5.95501	0	-19.002	-6.51895
0.204	0	41.6851	0	0	-5.95501	-19.002	-6.49454
0.205	5.95501	166.74	0	5.95501	0	-13.047	-6.49454
0.206	5.95501	345.391	0	5.95501	-5.95501	-13.047	-6.49454
0.207	5.95501	208.425	0	5.95501	-5.95501	-19.002	-6.49454
0.208	-5.95501	476.401	0	0	-5.95501	-13.047	-6.51895
0.209	0	702.692	0	5.95501	-5.95501	-19.002	-6.49454
0.21	0	398.986	0	5.95501	-5.95501	-13.047	-6.49454
0.211	5.95501	89.3252	0	5.95501	-5.95501	-19.002	-6.49454
0.212	0	208.425	0	5.95501	-5.95501	-13.047	-6.51895
0.213	0	583.591	-5.95501	0	-5.95501	-19.002	-6.49454
0.214	5.95501	827.747	0	5.95501	-5.95501	-19.002	-6.51895
0.215	5.95501	946.847	0	5.95501	0	-19.002	-6.51895
0.216	5.95501	797.972	0	0	0	-19.002	-6.49454
0.217	0	726.512	0	5.95501	0	-19.002	-6.49454
0.218	5.95501	637.186	0	5.95501	0	-19.002	-6.49454
0.219	5.95501	774.152	0	5.95501	0	-19.002	-6.49454
0.22	5.95501	1000.44	0	5.95501	0	-19.002	-6.49454
0.221	0	738.422	0	0	-5.95501	-19.002	-6.49454
0.222	0	893.252	0	5.95501	-5.95501	-13.047	-6.51895
0.223	5.95501	905.162	0	5.95501	-5.95501	-19.002	-6.49454
0.224	5.95501	756.287	0	0	-5.95501	-19.002	-6.51895
0.225	5.95501	809.882	0	5.95501	-5.95501	-19.002	-6.49454
0.226	5.95501	285.841	0	0	-5.95501	-19.002	-6.49454
0.227	5.95501	11.91	0	5.95501	-5.95501	-13.047	-6.49454
0.228	0	202.47	-5.95501	0	0	-19.002	-6.49454
0.229	5.95501	250.111	0	5.95501	0	-13.047	-6.47012
0.23	0	547.861	0	5.95501	0	-19.002	-6.49454
0.231	0	869.432	0	5.95501	0	-13.047	-6.51895
0.232	5.95501	833.702	0	5.95501	-5.95501	-19.002	-6.51895
0.233	5.95501	792.017	0	0	0	-19.002	-6.49454
0.234	5.95501	672.916	0	5.95501	-5.95501	-19.002	-6.49454
0.235	0	744.377	0	5.95501	-5.95501	-19.002	-6.49454
0.236	0	970.667	0	5.95501	0	-19.002	-6.51895
0.237	5.95501	643.141	0	5.95501	0	-13.047	-6.49454
0.238	0	601.456	0	5.95501	-5.95501	-19.002	-6.49454
0.239	0	780.107	0	5.95501	-5.95501	-19.002	-6.49454
0.24	5.95501	839.657	0	0	-5.95501	-19.002	-6.49454
0.241	5.95501	696.737	0	0	-5.95501	-19.002	-6.49454
0.242	5.95501	29.7751	0	0	-5.95501	-19.002	-6.49454
0.243	0	-89.3252	0	5.95501	0	-19.002	-6.49454
0.244	0	196.515	0	0	-5.95501	-19.002	-6.49454
0.245	5.95501	464.491	0	5.95501	0	-19.002	-6.51895
0.246	5.95501	851.567	0	5.95501	-5.95501	-19.002	-6.51895
0.247	5.95501	726.512	0	5.95501	0	-19.002	-6.51895
0.248	5.95501	934.937	0	0	-5.95501	-19.002	-6.49454
0.249	5.95501	863.477	0	5.95501	0	-19.002	-6.49454
0.25	5.95501	29.7751	0	0	-5.95501	-19.002	-6.49454
0.251	5.95501	53.5951	0	0	-5.95501	-13.047	-6.49454
0.252	5.95501	29.7751	0	0	-5.95501	-19.002	-6.51895
0.253	5.95501	-136.965	0	5.95501	-5.95501	-19.002	-6.49454
0.254	5.95501	125.055	0	5.95501	0	-19.002	-6.47012
0.255	5.95501	279.886	0	5.95501	0	-19.002	-6.49454
0.256	0	375.166	0	5.95501	-5.95501	-19.002	-6.49454
0.257	0	-5.95501	0	5.95501	0	-19.002	-6.51895
0.258	5.95501	220.335	0	5.95501	0	-19.002	-6.49454
0.259	0	452.581	0	5.95501	-5.95501	-19.002	-6.47012
0.26	5.95501	-95.2802	0	5.95501	-5.95501	-13.047	-6.49454
0.261	0	83.3702	0	0	-5.95501	-19.002	-6.49454
0.262	5.95501	256.066	0	5.95501	0	-19.002	-6.49454
0.263	5.95501	35.7301	0	5.95501	-5.95501	-19.002	-6.49454
0.264	5.95501	5.95501	0	5.95501	-5.95501	-19.002	-6.51895
0.265	0	375.166	-5.95501	5.95501	0	-19.002	-6.49454
0.266	5.95501	1280.33	0	0	-5.95501	-13.047	-6.49454
0.267	5.95501	1595.94	0	0	0	-19.002	-6.49454
0.268	5.95501	1429.2	0	5.95501	-5.95501	-19.002	-6.49454
0.269	5.95501	4799.74	0	5.95501	-5.95501	-19.002	-6.51895
0.27	0	10867.9	0	5.95501	0	-13.047	-6.51895
0.271	5.95501	8039.27	0	0	-5.95501	-19.002	-6.49454
0.272	5.95501	-1167.18	0	5.95501	-5.95501	-19.002	-6.51895
0.273	0	-452.581	0	0	-5.95501	-19.002	-6.49454
0.274	5.95501	1929.42	0	5.95501	-5.95501	-13.047	-6.49454
0.275	5.95501	-119.1	0	5.95501	-5.95501	-19.002	-6.49454
0.276	-5.95501	1345.83	0	5.95501	0	-19.002	-6.49454
0.277	5.95501	1250.55	0	5.95501	-5.95501	-19.002	-6.51895
0.278	0	1059.99	0	5.95501	0	-13.047	-6.49454
0.279	0	1518.53	0	5.95501	-5.95501	-19.002	-6.51895
0.28	5.95501	643.141	0	5.95501	0	-19.002	-6.49454
0.281	5.95501	1351.79	0	5.95501	-5.95501	-19.002	-6.49454
0.282	0	917.072	0	5.95501	-5.95501	-19.002	-6.51895
0.283	5.95501	387.076	0	0	-5.95501	-19.002	-6.49454
0.284	5.95501	964.712	0	5.95501	-5.95501	-13.047	-6.49454
0.285	5.95501	821.792	0	0	-5.95501	-19.002	-6.49454
0.286	5.95501	1137.41	0	5.95501	-5.95501	-19.002	-6.49454
0.287	5.95501	1339.88	0	0	-5.95501	-19.002	-6.49454
0.288	5.95501	1310.1	0	5.95501	0	-13.047	-6.49454
0.289	5.95501	1429.2	0	5.95501	-5.95501	-19.002	-6.47012
0.29	0	1512.57	0	5.95501	0	-19.002	-6.49454
0.291	5.95501	1631.67	0	0	0	-19.002	-6.47012
0.292	5.95501	1423.25	0	5.95501	-5.95501	-13.047	-6.49454
0.293	5.95501	1494.71	0	5.95501	-5.95501	-19.002	-6.51895
0.294	5.95501	1613.81	0	5.95501	-5.95501	-19.002	-6.49454
0.295	5.95501	1506.62	0	0	0	-19.002	-6.49454
0.296	5.95501	1304.15	0	5.95501	-5.95501	-19.002	-6.51895
0.297	0	928.982	0	5.95501	-5.95501	-19.002	-6.51895
0.298	0	476.401	0	0	0	-13.047	-6.49454
0.299	5.95501	291.796	0	0	0	-19.002	-6.49454
0.3	0	434.716	0	5.95501	-5.95501	-19.002	-6.49454
0.301	5.95501	244.156	0	5.95501	-5.95501	-19.002	-6.49454
0.302	5.95501	512.131	0	0	-5.95501	-13.047	-6.49454
0.303	5.95501	1393.47	0	0	-5.95501	-19.002	-6.49454
0.304	0	637.186	0	5.95501	-5.95501	-19.002	-6.51895
0.305	0	-17.865	0	0	0	-19.002	-6.49454
0.306	5.95501	780.107	0	0	0	-19.002	-6.51895
0.307	0	446.626	0	5.95501	0	-19.002	-6.49454
0.308	5.95501	333.481	0	5.95501	0	-19.002	-6.47012
0.309	5.95501	607.411	0	0	-5.95501	-19.002	-6.49454
0.31	5.95501	202.47	0	5.95501	-5.95501	-19.002	-6.49454
0.311	5.95501	470.446	0	5.95501	0	-13.047	-6.49454
0.312	5.95501	708.647	0	5.95501	-5.95501	-19.002	-6.51895
0.313	0	601.456	0	5.95501	-5.95501	-19.002	-6.49454
0.314	5.95501	1065.95	0	5.95501	-5.95501	-19.002	-6.49454
0.315	0	1375.61	0	5.95501	-5.95501	-19.002	-6.51895
0.316	5.95501	1071.9	0	5.95501	-5.95501	-19.002	-6.49454
0.317	0	1030.22	0	5.95501	-5.95501	-19.002	-6.49454
0.318	5.95501	1208.87	0	5.95501	0	-19.002	-6.49454
0.319	0	1191	0	5.95501	-5.95501	-19.002	-6.49454
0.32	0	1042.13	0	5.95501	-5.95501	-19.002	-6.49454
0.321	5.95501	988.532	0	5.95501	0	-19.002	-6.49454
0.322	0	893.252	0	5.95501	0	-19.002	-6.51895
0.323	0	809.882	0	5.95501	-5.95501	-19.002	-6.51895
0.324	5.95501	839.657	0	5.95501	-5.95501	-19.002	-6.49454
0.325	5.95501	518.086	0	0	0	-19.002	-6.51895
0.326	5.95501	571.681	0	5.95501	0	-19.002	-6.51895
0.327	5.95501	565.726	0	5.95501	0	-19.002	-6.51895
0.328	5.95501	369.211	0	5.95501	0	-19.002	-6.49454
0.329	5.95501	565.726	-5.95501	5.95501	0	-19.002	-6.49454
0.33	5.95501	649.096	0	5.95501	-5.95501	-19.002	-6.49454
0.331	0	809.882	0	5.95501	-5.95501	-19.002	-6.51895
0.332	5.95501	780.107	0	0	0	-19.002	-6.49454
0.333	0	518.086	0	5.95501	0	-19.002	-6.49454
0.334	5.95501	357.301	0	5.95501	-5.95501	-19.002	-6.49454
0.335	5.95501	250.111	5.95501	5.95501	0	-13.047	-6.49454
0.336	5.95501	482.356	0	5.95501	-5.95501	-19.002	-6.49454
0.337	5.95501	589.546	0	5.95501	0	-19.002	-6.49454
0.338	0	351.346	0	5.95501	-5.95501	-19.002	-6.49454
0.339	5.95501	309.661	0	5.95501	-5.95501	-19.002	-6.49454
0.34	5.95501	315.616	0	5.95501	-5.95501	-19.002	-6.47012
0.341	0	303.706	0	5.95501	-5.95501	-19.002	-6.49454
0.342	0	262.021	0	5.95501	-5.95501	-19.002	-6.49454
0.343	0	148.875	0	5.95501	-5.95501	-19.002	-6.49454
0.344	5.95501	214.38	0	5.95501	-5.95501	-19.002	-6.49454
0.345	0	321.571	0	5.95501	0	-13.047	-6.49454
0.346	0	404.941	0	0	-5.95501	-19.002	-6.49454
0.347	5.95501	273.931	0	5.95501	-5.95501	-19.002	-6.51895
0.348	0	285.841	0	5.95501	-5.95501	-13.047	-6.49454
0.349	5.95501	422.806	0	0	0	-19.002	-6.49454
0.35	5.95501	428.761	0	5.95501	0	-19.002	-6.49454
0.351	0	547.861	0	5.95501	0	-19.002	-6.49454
0.352	0	321.571	0	5.95501	0	-19.002	-6.49454
0.353	5.95501	238.201	0	5.95501	-5.95501	-19.002	-6.49454
0.354	5.95501	583.591	0	5.95501	-5.95501	-19.002	-6.49454
0.355	0	714.602	0	0	0	-19.002	-6.47012
0.356	-5.95501	720.557	0	5.95501	-5.95501	-19.002	-6.49454
0.357	5.95501	452.581	0	5.95501	-5.95501	-19.002	-6.51895
0.358	5.95501	571.681	0	5.95501	-5.95501	-13.047	-6.49454
0.359	0	1149.32	0	5.95501	0	-19.002	-6.47012
0.36	-5.95501	1351.79	0	5.95501	-5.95501	-19.002	-6.47012
0.361	5.95501	3114.47	0	0	-5.95501	-19.002	-6.49454
0.362	5.95501	11528.9	0	0	-5.95501	-19.002	-6.51895
0.363	5.95501	18281.9	0	5.95501	-5.95501	-13.047	-6.51895
0.364	0	14583.8	0	5.95501	0	-19.002	-6.49454
0.365	0	14548.1	0	0	0	-19.002	-6.49454
0.366	0	16060.7	0	5.95501	0	-19.002	-6.49454
0.367	5.95501	14560	0	5.95501	-5.95501	-19.002	-6.49454
0.368	0	14345.6	0	5.95501	-5.95501	-19.002	-6.49454
0.369	5.95501	6556.47	0	5.95501	0	-19.002	-6.49454
0.37	5.95501	-1929.42	0	5.95501	0	-19.002	-6.49454
0.371	0	518.086	0	5.95501	0	-19.002	-6.49454
0.372	5.95501	1065.95	0	5.95501	0	-13.047	-6.51895
0.373	5.95501	-1173.14	5.95501	0	0	-19.002	-6.49454
0.374	5.95501	339.436	0	5.95501	-5.95501	-19.002	-6.51895
0.375	5.95501	-655.051	5.95501	5.95501	0	-19.002	-6.51895
0.376	5.95501	-619.321	0	5.95501	0	-19.002	-6.49454
0.377	5.95501	357.301	0	5.95501	0	-19.002	-6.51895
0.378	5.95501	-357.301	0	0	-5.95501	-19.002	-6.49454
0.379	5.95501	178.65	0	0	-5.95501	-19.002	-6.49454
0.38	5.95501	35.7301	0	5.95501	-5.95501	-19.002	-6.49454
0.381	5.95501	-136.965	0	0	-5.95501	-19.002	-6.51895
0.382	5.95501	107.19	0	5.95501	0	-13.047	-6.49454
0.383	5.95501	-53.5951	0	5.95501	-5.95501	-19.002	-6.51895
0.384	0	196.515	0	0	0	-19.002	-6.49454
0.385	0	136.965	0	5.95501	-5.95501	-19.002	-6.49454
0.386	5.95501	273.931	0	5.95501	0	-19.002	-6.49454
0.387	0	357.301	0	5.95501	0	-19.002	-6.51895
0.388	5.95501	279.886	0	0	-5.95501	-19.002	-6.49454
0.389	5.95501	625.276	0	5.95501	0	-19.002	-6.49454
0.39	5.95501	512.131	0	0	-5.95501	-19.002	-6.49454
0.391	0	279.886	0	5.95501	0	-19.002	-6.49454
0.392	0	131.01	0	0	-5.95501	-19.002	-6.51895
0.393	0	71.4602	0	0	0	-13.047	-6.49454
0.394	5.95501	589.546	0	5.95501	-5.95501	-19.002	-6.49454
0.395	5.95501	643.141	0	0	0	-19.002	-6.51895
0.396	0	-119.1	0	5.95501	0	-19.002	-6.49454
0.397	5.95501	-279.886	0	5.95501	-5.95501	-19.002	-6.49454
0.398	0	-59.5501	0	5.95501	-5.95501	-13.047	-6.49454
0.399	5.95501	-172.695	0	5.95501	0	-19.002	-6.49454
0.4	5.95501	-113.145	0	5.95501	0	-19.002	-6.47012
0.401	5.95501	160.785	0	5.95501	0	-19.002	-6.49454
0.402	5.95501	142.92	0	0	0	-19.002	-6.49454
0.403	5.95501	-279.886	0	5.95501	-5.95501	-13.047	-6.51895
0.404	-5.95501	-226.29	0	5.95501	-5.95501	-19.002	-6.49454
0.405	0	65.5051	0	0	-5.95501	-19.002	-6.49454
0.406	0	83.3702	-5.95501	5.95501	0	-19.002	-6.51895
0.407	0	11.91	0	0	-5.95501	-19.002	-6.51895
0.408	0	-71.4602	0	0	-5.95501	-19.002	-6.49454
0.409	5.95501	184.605	0	0	0	-19.002	-6.49454
0.41	5.95501	256.066	0	5.95501	-5.95501	-19.002	-6.49454
0.411	0	256.066	0	5.95501	0	-19.002	-6.47012
0.412	5.95501	458.536	0	0	0	-19.002	-6.51895
0.413	5.95501	315.616	0	0	-5.95501	-19.002	-6.51895
0.414	5.95501	-113.145	0	5.95501	-5.95501	-19.002	-6.49454
0.415	-5.95501	-220.335	0	5.95501	-5.95501	-19.002	-6.49454
0.416	5.95501	172.695	0	5.95501	-5.95501	-19.002	-6.49454
0.417	5.95501	148.875	0	5.95501	0	-19.002	-6.51895
0.418	5.95501	53.5951	0	5.95501	-5.95501	-13.047	-6.49454
0.419	5.95501	363.256	0	5.95501	-5.95501	-19.002	-6.47012
0.42	5.95501	53.5951	0	5.95501	0	-19.002	-6.49454
0.421	0	-53.5951	0	0	-5.95501	-19.002	-6.49454
0.422	5.95501	172.695	0	5.95501	0	-13.047	-6.51895
0.423	5.95501	71.4602	0	5.95501	-5.95501	-19.002	-6.49454
0.424	5.95501	-65.5051	0	0	-5.95501	-13.047	-6.51895
0.425	0	-77.4152	0	5.95501	-5.95501	-19.002	-6.51895
0.426	0	-17.865	0	5.95501	-5.95501	-19.002	-6.49454
0.427	5.95501	-250.111	0	5.95501	0	-13.047	-6.49454
0.428	5.95501	-95.2802	0	5.95501	-5.95501	-19.002	-6.51895
0.429	0	5.95501	-5.95501	0	-5.95501	-19.002	-6.49454
0.43	5.95501	-178.65	0	0	0	-19.002	-6.49454
0.431	0	0	0	0	0	-19.002	-6.49454
0.432	5.95501	53.5951	0	5.95501	0	-19.002	-6.51895
0.433	5.95501	327.526	0	5.95501	-5.95501	-19.002	-6.49454
0.434	5.95501	434.716	0	5.95501	-5.95501	-19.002	-6.49454
0.435	0	71.4602	0	5.95501	-5.95501	-19.002	-6.51895
0.436	5.95501	83.3702	0	5.95501	-5.95501	-19.002	-6.49454
0.437	5.95501	101.235	0	5.95501	-5.95501	-19.002	-6.49454
0.438	5.95501	196.515	0	5.95501	-5.95501	-13.047	-6.49454
0.439	5.95501	267.976	0	0	-5.95501	-19.002	-6.47012
0.44	5.95501	125.055	0	5.95501	-5.95501	-19.002	-6.49454
0.441	-5.95501	71.4602	0	0	0	-19.002	-6.49454
0.442	0	285.841	0	0	-5.95501	-19.002	-6.51895
0.443	5.95501	625.276	0	0	0	-19.002	-6.49454
0.444	5.95501	756.287	0	5.95501	-5.95501	-19.002	-6.49454
0.445	0	976.622	0	5.95501	0	-13.047	-6.49454
0.446	5.95501	887.297	0	5.95501	-5.95501	-19.002	-6.51895
0.447	0	512.131	0	5.95501	-5.95501	-19.002	-6.49454
0.448	5.95501	178.65	0	5.95501	-5.95501	-19.002	-6.49454
0.449	0	95.2802	0	5.95501	0	-19.002	-6.49454
0.45	0	297.751	0	5.95501	-5.95501	-13.047	-6.49454
0.451	0	345.391	0	5.95501	-5.95501	-19.002	-6.51895
0.452	0	851.567	0	0	-5.95501	-19.002	-6.49454
0.453	5.95501	923.027	0	5.95501	-5.95501	-19.002	-6.49454
0.454	5.95501	351.346	0	0	-5.95501	-19.002	-6.49454
0.455	0	553.816	0	5.95501	-5.95501	-13.047	-6.49454
0.456	5.95501	541.906	0	5.95501	-5.95501	-13.047	-6.49454
0.457	5.95501	357.301	0	5.95501	-5.95501	-19.002	-6.49454
0.458	0	619.321	0	5.95501	-5.95501	-19.002	-6.49454
0.459	5.95501	524.041	0	5.95501	-5.95501	-19.002	-6.49454
0.46	0	434.716	0	5.95501	-5.95501	-13.047	-6.49454
0.461	-5.95501	726.512	0	5.95501	0	-19.002	-6.51895
0.462	5.95501	887.297	0	5.95501	-5.95501	-13.047	-6.51895
0.463	5.95501	625.276	0	5.95501	0	-19.002	-6.49454
0.464	5.95501	571.681	0	5.95501	0	-19.002	-6.51895
0.465	5.95501	1059.99	0	5.95501	-5.95501	-19.002	-6.51895
0.466	5.95501	1083.81	0	5.95501	-5.95501	-19.002	-6.49454
0.467	0	839.657	0	5.95501	-5.95501	-13.047	-6.49454
0.468	0	1339.88	0	5.95501	-5.95501	-19.002	-6.49454
0.469	5.95501	2935.82	0	5.95501	-5.95501	-19.002	-6.49454
0.47	5.95501	10427.2	0	5.95501	-5.95501	-19.002	-6.49454
0.471	5.95501	16340.6	0	5.95501	-5.95501	-19.002	-6.49454
0.472	0	4805.7	0	0	-5.95501	-19.002	-6.51895
0.473	0	-3108.52	0	5.95501	0	-19.002	-6.49454
0.474	5.95501	2316.5	0	5.95501	-5.95501	-19.002	-6.51895
0.475	5.95501	535.951	0	5.95501	-5.95501	-19.002	-6.51895
0.476	5.95501	-101.235	0	5.95501	-5.95501	-19.002	-6.49454
0.477	5.95501	1369.65	5.95501	5.95501	-5.95501	-19.002	-6.51895
0.478	0	-196.515	0	0	0	-19.002	-6.49454
0.479	5.95501	1048.08	0	5.95501	-5.95501	-19.002	-6.49454
0.48	5.95501	541.906	0	5.95501	0	-19.002	-6.49454
0.481	0	125.055	0	0	-5.95501	-19.002	-6.49454
0.482	5.95501	494.266	0	5.95501	-5.95501	-13.047	-6.51895
0.483	5.95501	190.56	0	0	-5.95501	-19.002	-6.51895
0.484	0	845.612	0	5.95501	-5.95501	-19.002	-6.49454
0.485	5.95501	601.456	0	5.95501	-5.95501	-19.002	-6.49454
0.486	5.95501	577.636	-5.95501	5.95501	-5.95501	-19.002	-6.49454
0.487	0	815.837	0	0	0	-19.002	-6.49454
0.488	5.95501	416.851	0	5.95501	-5.95501	-19.002	-6.51895
0.489	0	101.235	0	5.95501	0	-13.047	-6.49454
0.49	5.95501	125.055	0	5.95501	0	-19.002	-6.47012
0.491	0	559.771	0	5.95501	-5.95501	-19.002	-6.49454
0.492	5.95501	494.266	0	5.95501	-5.95501	-19.002	-6.51895
0.493	5.95501	369.211	0	5.95501	-5.95501	-13.047	-6.49454
0.494	0	577.636	0	0	-5.95501	-19.002	-6.49454
0.495	5.95501	666.961	0	0	-5.95501	-13.047	-6.49454
0.496	5.95501	833.702	0	5.95501	0	-19.002	-6.51895
0.497	-5.95501	774.152	0	5.95501	0	-19.002	-6.51895
0.498	5.95501	404.941	0	0	0	-13.047	-6.49454
0.499	5.95501	267.976	0	5.95501	-5.95501	-19.002	-6.49454
0.5	0	178.65	0	0	0	-19.002	-6.49454
0.501	5.95501	273.931	0	5.95501	0	-19.002	-6.49454
0.502	5.95501	512.131	0	5.95501	-5.95501	-19.002	-6.51895
0.503	5.95501	327.526	0	0	-5.95501	-19.002	-6.49454
0.504	0	226.29	0	5.95501	-5.95501	-19.002	-6.49454
0.505	5.95501	125.055	0	0	-5.95501	-19.002	-6.49454
0.506	5.95501	488.311	0	0	-5.95501	-19.002	-6.49454
0.507	5.95501	786.062	0	5.95501	-5.95501	-19.002	-6.49454
0.508	5.95501	214.38	0	0	0	-19.002	-6.51895
0.509	0	458.536	0	0	-5.95501	-19.002	-6.49454
0.51	5.95501	494.266	0	5.95501	-5.95501	-19.002	-6.47012
0.511	5.95501	148.875	0	0	-5.95501	-19.002	-6.51895
0.512	0	780.107	0	5.95501	-5.95501	-19.002	-6.49454
0.513	5.95501	434.716	0	5.95501	-5.95501	-19.002	-6.47012
0.514	5.95501	-422.806	0	5.95501	-5.95501	-19.002	-6.49454
0.515	0	-220.335	0	5.95501	-5.95501	-19.002	-6.49454
0.516	5.95501	59.5501	0	5.95501	-5.95501	-19.002	-6.49454
0.517	5.95501	77.4152	0	5.95501	-5.95501	-19.002	-6.49454
0.518	0	398.986	5.95501	5.95501	-5.95501	-13.047	-6.49454
0.519	5.95501	512.131	0	5.95501	0	-19.002	-6.47012
0.52	5.95501	-273.931	0	5.95501	-5.95501	-19.002	-6.49454
0.521	5.95501	-589.546	0	0	0	-19.002	-6.51895
0.522	5.95501	-267.976	0	0	-5.95501	-13.047	-6.49454
0.523	5.95501	226.29	0	0	0	-13.047	-6.49454
0.524	0	690.782	0	5.95501	-5.95501	-19.002	-6.51895
0.525	5.95501	351.346	0	0	0	-19.002	-6.49454
0.526	5.95501	262.021	0	0	-5.95501	-19.002	-6.51895
0.527	5.95501	244.156	0	5.95501	-5.95501	-19.002	-6.51895
0.528	5.95501	-285.841	0	5.95501	-5.95501	-19.002	-6.49454
0.529	0	-315.616	0	5.95501	0	-19.002	-6.49454
0.53	5.95501	-196.515	0	5.95501	-5.95501	-19.002	-6.49454
0.531	5.95501	-571.681	-5.95501	0	-5.95501	-13.047	-6.49454
0.532	0	-518.086	0	5.95501	-5.95501	-19.002	-6.49454
0.533	5.95501	512.131	0	5.95501	-5.95501	-19.002	-6.49454
0.534	0	976.622	0	5.95501	-5.95501	-19.002	-6.51895
0.535	0	666.961	0	5.95501	-5.95501	-13.047	-6.49454
0.536	5.95501	238.201	0	5.95501	-5.95501	-19.002	-6.49454
0.537	5.95501	5.95501	0	5.95501	-5.95501	-13.047	-6.49454
0.538	5.95501	416.851	0	0	-5.95501	-19.002	-6.49454
0.539	5.95501	154.83	0	5.95501	-5.95501	-19.002	-6.47012
0.54	5.95501	226.29	0	0	0	-19.002	-6.49454
0.541	0	482.356	0	5.95501	0	-13.047	-6.49454
0.542	5.95501	178.65	0	5.95501	-5.95501	-19.002	-6.51895
0.543	5.95501	643.141	0	5.95501	0	-19.002	-6.49454
0.544	0	1119.54	0	0	-5.95501	-13.047	-6.51895
0.545	5.95501	803.927	0	5.95501	-5.95501	-19.002	-6.49454
0.546	0	172.695	0	0	-5.95501	-13.047	-6.49454
0.547	5.95501	369.211	-5.95501	0	-5.95501	-19.002	-6.49454
0.548	0	494.266	0	5.95501	-5.95501	-19.002	-6.51895
0.549	0	345.391	0	0	-5.95501	-19.002	-6.49454
0.55	5.95501	643.141	0	5.95501	-5.95501	-19.002	-6.49454
0.551	0	375.166	0	5.95501	-5.95501	-19.002	-6.49454
0.552	5.95501	440.671	0	5.95501	0	-19.002	-6.51895
0.553	0	565.726	0	5.95501	-5.95501	-19.002	-6.49454
0.554	5.95501	232.246	0	5.95501	-5.95501	-19.002	-6.49454
0.555	5.95501	529.996	0	5.95501	-5.95501	-19.002	-6.49454
0.556	5.95501	393.031	0	5.95501	-5.95501	-19.002	-6.51895
0.557	0	148.875	0	5.95501	-5.95501	-19.002	-6.49454
0.558	5.95501	369.211	0	5.95501	0	-19.002	-6.49454
0.559	5.95501	297.751	0	0	-5.95501	-19.002	-6.49454
0.56	5.95501	434.716	0	5.95501	0	-19.002	-6.49454
0.561	-5.95501	375.166	0	5.95501	-5.95501	-19.002	-6.51895
0.562	0	202.47	0	5.95501	0	-19.002	-6.49454
0.563	5.95501	267.976	0	0	0	-19.002	-6.51895
0.564	5.95501	166.74	0	5.95501	-5.95501	-19.002	-6.49454
0.565	5.95501	262.021	0	0	0	-19.002	-6.49454
0.566	0	148.875	0	5.95501	-5.95501	-13.047	-6.51895
0.567	5.95501	-29.7751	0	0	-5.95501	-19.002	-6.51895
0.568	0	77.4152	0	5.95501	0	-19.002	-6.49454
0.569	0	178.65	0	5.95501	-5.95501	-13.047	-6.49454
0.57	5.95501	393.031	0	5.95501	-5.95501	-19.002	-6.51895
0.571	0	-23.8201	0	5.95501	-5.95501	-19.002	-6.49454
0.572	5.95501	-410.896	0	5.95501	0	-13.047	-6.49454
0.573	5.95501	-47.6401	0	5.95501	0	-13.047	-6.49454
0.574	0	23.8201	0	5.95501	-5.95501	-19.002	-6.49454
0.575	0	-17.865	0	5.95501	-5.95501	-13.047	-6.49454
0.576	5.95501	65.5051	0	5.95501	0	-13.047	-6.51895
0.577	5.95501	-309.661	0	5.95501	-5.95501	-19.002	-6.49454
0.578	5.95501	-422.806	0	5.95501	-5.95501	-19.002	-6.49454
0.579	5.95501	-11.91	0	5.95501	-5.95501	-19.002	-6.49454
0.58	0	-250.111	0	0	-5.95501	-19.002	-6.47012
0.581	5.95501	-214.38	0	5.95501	-5.95501	-19.002	-6.51895
0.582	5.95501	77.4152	0	0	-5.95501	-19.002	-6.49454
0.583	5.95501	-357.301	0	5.95501	0	-19.002	-6.51895
0.584	0	-297.751	0	5.95501	-5.95501	-19.002	-6.51895
0.585	5.95501	-107.19	0	5.95501	0	-19.002	-6.49454
0.586	5.95501	-357.301	-5.95501	5.95501	0	-19.002	-6.51895
0.587	0	-291.796	0	5.95501	-5.95501	-19.002	-6.51895
0.588	0	-11.91	-5.95501	5.95501	-5.95501	-13.047	-6.51895
0.589	5.95501	226.29	0	0	0	-19.002	-6.49454
0.59	-5.95501	107.19	0	0	0	-19.002	-6.49454
0.591	5.95501	-196.515	0	0	-5.95501	-19.002	-6.51895
0.592	0	-119.1	0	5.95501	-5.95501	-19.002	-6.49454
0.593	5.95501	29.7751	0	5.95501	-5.95501	-19.002	-6.49454
0.594	5.95501	-29.7751	0	5.95501	0	-19.002	-6.51895
0.595	5.95501	-202.47	0	0	-5.95501	-19.002	-6.49454
0.596	5.95501	-285.841	0	5.95501	-5.95501	-19.002	-6.49454
0.597	5.95501	-244.156	0	5.95501	-5.95501	-19.002	-6.51895
0.598	0	-53.5951	5.95501	5.95501	0	-19.002	-6.49454
0.599	0	309.661	0	0	0	-19.002	-6.49454
0.6	5.95501	780.107	0	5.95501	0	-13.047	-6.49454
0.601	5.95501	607.411	0	0	-5.95501	-19.002	-6.51895
0.602	0	113.145	0	5.95501	-5.95501	-19.002	-6.51895
0.603	5.95501	53.5951	0	0	-5.95501	-19.002	-6.49454
0.604	5.95501	214.38	0	5.95501	-5.95501	-19.002	-6.51895
0.605	0	387.076	0	5.95501	0	-19.002	-6.49454
0.606	5.95501	244.156	0	5.95501	-5.95501	-19.002	-6.49454
0.607	0	404.941	0	5.95501	-5.95501	-19.002	-6.49454
0.608	-5.95501	434.716	0	0	0	-19.002	-6.49454
0.609	5.95501	119.1	0	5.95501	0	-19.002	-6.49454
0.61	5.95501	101.235	0	5.95501	0	-19.002	-6.49454
0.611	5.95501	41.6851	0	5.95501	-5.95501	-19.002	-6.49454
0.612	0	166.74	0	5.95501	-5.95501	-19.002	-6.51895
0.613	5.95501	53.5951	0	5.95501	0	-13.047	-6.49454
0.614	5.95501	-41.6851	0	5.95501	0	-19.002	-6.51895
0.615	5.95501	232.246	0	5.95501	0	-13.047	-6.51895
0.616	5.95501	41.6851	0	5.95501	0	-13.047	-6.51895
0.617	5.95501	-95.2802	0	5.95501	-5.95501	-19.002	-6.51895
0.618	0	-125.055	0	5.95501	-5.95501	-13.047	-6.51895
0.619	0	-321.571	0	5.95501	-5.95501	-19.002	-6.49454
0.62	-5.95501	-262.021	0	0	-5.95501	-19.002	-6.49454
0.621	0	-244.156	0	0	0	-19.002	-6.49454
0.622	5.95501	-178.65	0	5.95501	0	-19.002	-6.49454
0.623	0	-250.111	0	0	-5.95501	-19.002	-6.51895
0.624	5.95501	-416.851	0	5.95501	0	-19.002	-6.49454
0.625	0	-321.571	0	5.95501	0	-19.002	-6.49454
0.626	0	-333.481	0	5.95501	-5.95501	-19.002	-6.49454
0.627	0	-267.976	0	5.95501	-5.95501	-19.002	-6.51895
0.628	5.95501	-172.695	0	0	0	-19.002	-6.51895
0.629	0	-53.5951	0	5.95501	-5.95501	-19.002	-6.49454
0.63	5.95501	53.5951	0	5.95501	-5.95501	-19.002	-6.49454
0.631	0	-202.47	0	5.95501	0	-19.002	-6.49454
0.632	0	-303.706	0	0	-5.95501	-19.002	-6.51895
0.633	5.95501	-303.706	0	0	-5.95501	-13.047	-6.49454
0.634	5.95501	-422.806	0	5.95501	-5.95501	-19.002	-6.49454
0.635	-5.95501	-291.796	0	5.95501	-5.95501	-19.002	-6.51895
0.636	5.95501	83.3702	0	5.95501	0	-19.002	-6.51895
0.637	0	71.4602	0	5.95501	-5.95501	-13.047	-6.49454
0.638	5.95501	-351.346	0	0	0	-19.002	-6.49454
0.639	5.95501	-410.896	0	5.95501	0	-19.002	-6.49454
0.64	5.95501	-446.626	0	5.95501	-5.95501	-13.047	-6.49454
0.641	0	-321.571	0	5.95501	0	-19.002	-6.49454
0.642	5.95501	190.56	0	0	-5.95501	-13.047	-6.49454
0.643	5.95501	273.931	0	0	0	-19.002	-6.51895
0.644	0	142.92	0	5.95501	-5.95501	-19.002	-6.49454
0.645	0	160.785	0	5.95501	-5.95501	-19.002	-6.49454
0.646	5.95501	17.865	0	5.95501	0	-19.002	-6.49454
0.647	5.95501	-214.38	0	0	-5.95501	-19.002	-6.49454
0.648	5.95501	-202.47	0	5.95501	-5.95501	-19.002	-6.51895
0.649	0	250.111	0	5.95501	-5.95501	-19.002	-6.49454
0.65	5.95501	160.785	0	5.95501	-5.95501	-19.002	-6.49454
0.651	5.95501	-131.01	0	5.95501	-5.95501	-19.002	-6.51895
0.652	5.95501	315.616	0	5.95501	-5.95501	-19.002	-6.49454
0.653	0	535.951	0	5.95501	-5.95501	-19.002	-6.49454
0.654	0	827.747	0	5.95501	-5.95501	-19.002	-6.49454
0.655	5.95501	821.792	0	5.95501	0	-19.002	-6.49454
0.656	5.95501	41.6851	0	0	-5.95501	-19.002	-6.49454
0.657	0	339.436	0	5.95501	-5.95501	-19.002	-6.51895
0.658	5.95501	589.546	0	0	-5.95501	-19.002	-6.49454
0.659	0	160.785	0	5.95501	0	-13.047	-6.49454
0.66	5.95501	166.74	0	5.95501	-5.95501	-19.002	-6.49454
0.661	5.95501	23.8201	0	5.95501	-5.95501	-19.002	-6.49454
0.662	5.95501	47.6401	0	5.95501	0	-19.002	-6.51895
0.663	5.95501	113.145	-5.95501	5.95501	-5.95501	-19.002	-6.49454
0.664	0	-59.5501	0	5.95501	-5.95501	-19.002	-6.51895
0.665	5.95501	0	0	5.95501	0	-19.002	-6.51895
0.666	0	148.875	0	0	-5.95501	-19.002	-6.51895
0.667	5.95501	190.56	0	5.95501	-5.95501	-13.047	-6.49454
0.668	0	-89.3252	0	0	-5.95501	-19.002	-6.51895
0.669	0	-190.56	0	5.95501	-5.95501	-19.002	-6.49454
0.67	0	416.851	0	5.95501	-5.95501	-19.002	-6.49454
0.671	0	464.491	0	0	0	-19.002	-6.49454
0.672	5.95501	208.425	0	5.95501	0	-19.002	-6.51895
0.673	5.95501	524.041	0	5.95501	0	-19.002	-6.49454
0.674	5.95501	559.771	0	5.95501	0	-13.047	-6.49454
0.675	5.95501	464.491	0	5.95501	-5.95501	-19.002	-6.49454
0.676	5.95501	59.5501	0	0	0	-19.002	-6.49454
0.677	5.95501	-65.5051	0	5.95501	-5.95501	-13.047	-6.49454
0.678	5.95501	244.156	0	0	-5.95501	-13.047	-6.49454
0.679	0	53.5951	0	5.95501	0	-19.002	-6.49454
0.68	5.95501	256.066	0	5.95501	-5.95501	-19.002	-6.49454
0.681	5.95501	285.841	0	5.95501	-5.95501	-13.047	-6.49454
0.682	0	160.785	0	0	-5.95501	-19.002	-6.51895
0.683	5.95501	416.851	0	0	0	-19.002	-6.49454
0.684	5.95501	464.491	0	5.95501	0	-19.002	-6.49454
0.685	0	524.041	0	5.95501	-5.95501	-13.047	-6.49454
0.686	0	178.65	0	0	-5.95501	-19.002	-6.49454
0.687	5.95501	238.201	0	5.95501	-5.95501	-19.002	-6.51895
0.688	0	1512.57	0	5.95501	-5.95501	-19.002	-6.49454
0.689	5.95501	6729.16	0	0	-5.95501	-19.002	-6.49454
0.69	-5.95501	16221.5	0	0	-5.95501	-19.002	-6.49454
0.691	5.95501	13112.9	-5.95501	5.95501	-5.95501	-19.002	-6.49454
0.692	5.95501	125.055	0	5.95501	-5.95501	-19.002	-6.47012
0.693	5.95501	-923.027	0	5.95501	0	-19.002	-6.49454
0.694	5.95501	1935.38	0	5.95501	0	-19.002	-6.49454
0.695	5.95501	375.166	0	0	0	-19.002	-6.49454
0.696	5.95501	5859.73	0	5.95501	-5.95501	-19.002	-6.49454
0.697	5.95501	11534.9	0	0	-5.95501	-19.002	-6.49454
0.698	5.95501	1905.6	0	0	-5.95501	-19.002	-6.51895
0.699	-5.95501	-2191.44	0	0	-5.95501	-13.047	-6.51895
0.7	0	3287.17	0	0	0	-19.002	-6.49454
0.701	5.95501	-238.201	0	5.95501	0	-19.002	-6.49454
0.702	5.95501	917.072	0	5.95501	0	-19.002	-6.51895
0.703	5.95501	2239.08	0	5.95501	0	-19.002	-6.49454
0.704	0	196.515	0	5.95501	-5.95501	-19.002	-6.49454
0.705	5.95501	1661.45	0	5.95501	0	-19.002	-6.51895
0.706	0	964.712	0	0	0	-19.002	-6.49454
0.707	0	5782.32	0	0	0	-19.002	-6.49454
0.708	5.95501	15905.8	0	5.95501	0	-19.002	-6.49454
0.709	-5.95501	17025.4	0	5.95501	-5.95501	-19.002	-6.49454
0.71	5.95501	14137.2	0	5.95501	0	-19.002	-6.49454
0.711	5.95501	15852.2	0	5.95501	-5.95501	-19.002	-6.51895
0.712	5.95501	15346.1	0	5.95501	0	-19.002	-6.49454
0.713	5.95501	15221	0	5.95501	0	-19.002	-6.49454
0.714	5.95501	15941.6	0	5.95501	-5.95501	-19.002	-6.51895
0.715	0	15137.6	0	0	0	-19.002	-6.51895
0.716	5.95501	15584.3	0	5.95501	-5.95501	-19.002	-6.49454
0.717	5.95501	15477.1	0	5.95501	-5.95501	-19.002	-6.49454
0.718	0	15846.3	0	5.95501	-5.95501	-19.002	-6.49454
0.719	0	16239.3	0	5.95501	-5.95501	-19.002	-6.49454
0.72	5.95501	15375.8	0	5.95501	-5.95501	-19.002	-6.49454
0.721	5.95501	14482.6	0	0	0	-19.002	-6.51895
0.722	5.95501	8432.3	0	5.95501	0	-19.002	-6.49454
0.723	0	-1071.9	-5.95501	0	0	-19.002	-6.49454
0.724	5.95501	-238.201	0	5.95501	-5.95501	-19.002	-6.49454
0.725	0	2203.35	0	0	0	-19.002	-6.49454
0.726	5.95501	-792.017	0	5.95501	-5.95501	-19.002	-6.51895
0.727	5.95501	934.937	0	5.95501	0	-19.002	-6.51895
0.728	5.95501	917.072	0	5.95501	-5.95501	-19.002	-6.49454
0.729	0	131.01	0	5.95501	0	-19.002	-6.49454
0.73	5.95501	952.802	0	5.95501	0	-19.002	-6.49454
0.731	0	178.65	0	5.95501	-5.95501	-19.002	-6.49454
0.732	5.95501	393.031	0	0	0	-19.002	-6.49454
0.733	5.95501	131.01	0	5.95501	-5.95501	-19.002	-6.51895
0.734	5.95501	535.951	0	5.95501	0	-19.002	-6.51895
0.735	5.95501	1274.37	0	5.95501	-5.95501	-19.002	-6.49454
0.736	0	470.446	0	0	-5.95501	-19.002	-6.49454
0.737	5.95501	0	0	5.95501	0	-19.002	-6.49454
0.738	5.95501	113.145	0	5.95501	-5.95501	-19.002	-6.49454
0.739	5.95501	500.221	0	0	-5.95501	-19.002	-6.49454
0.74	5.95501	506.176	0	5.95501	0	-19.002	-6.49454
0.741	5.95501	184.605	0	5.95501	0	-19.002	-6.51895
0.742	5.95501	506.176	0	5.95501	0	-19.002	-6.49454
0.743	5.95501	655.051	0	5.95501	-5.95501	-19.002	-6.47012
0.744	0	238.201	0	5.95501	-5.95501	-19.002	-6.51895
0.745	5.95501	262.021	0	0	-5.95501	-19.002	-6.51895
0.746	5.95501	690.782	0	5.95501	0	-19.002	-6.49454
0.747	5.95501	482.356	0	0	-5.95501	-19.002	-6.51895
0.748	5.95501	166.74	0	5.95501	0	-13.047	-6.49454
0.749	5.95501	404.941	0	5.95501	-5.95501	-19.002	-6.49454
0.75	5.95501	357.301	0	5.95501	-5.95501	-19.002	-6.49454
0.751	0	637.186	0	5.95501	-5.95501	-19.002	-6.49454
0.752	5.95501	1024.26	0	0	-5.95501	-19.002	-6.49454
0.753	5.95501	1280.33	0	5.95501	-5.95501	-19.002	-6.51895
0.754	5.95501	1464.93	0	5.95501	-5.95501	-13.047	-6.51895
0.755	0	839.657	0	5.95501	-5.95501	-19.002	-6.51895
0.756	5.95501	815.837	0	5.95501	0	-19.002	-6.49454
0.757	5.95501	899.207	0	0	0	-19.002	-6.49454
0.758	5.95501	1012.35	0	0	-5.95501	-19.002	-6.49454
0.759	5.95501	1947.29	0	5.95501	-5.95501	-19.002	-6.49454
0.76	0	1113.59	0	0	-5.95501	-19.002	-6.49454
0.761	0	666.961	0	5.95501	-5.95501	-19.002	-6.51895
0.762	0	3424.13	0	5.95501	-5.95501	-19.002	-6.49454
0.763	5.95501	3257.39	0	5.95501	-5.95501	-19.002	-6.51895
0.764	5.95501	750.332	0	0	0	-19.002	-6.51895
0.765	5.95501	2882.23	0	5.95501	-5.95501	-19.002	-6.51895
0.766	0	5692.99	0	0	-5.95501	-19.002	-6.49454
0.767	5.95501	8408.48	0	5.95501	-5.95501	-19.002	-6.49454
0.768	0	6330.18	0	0	-5.95501	-19.002	-6.49454
0.769	0	-809.882	0	0	-5.95501	-19.002	-6.49454
0.77	0	428.761	0	5.95501	-5.95501	-19.002	-6.49454
0.771	5.95501	1214.82	0	0	-5.95501	-19.002	-6.49454
0.772	0	-244.156	0	5.95501	-5.95501	-19.002	-6.49454
0.773	5.95501	1256.51	0	5.95501	0	-19.002	-6.49454
0.774	5.95501	101.235	0	0	-5.95501	-19.002	-6.49454
0.775	5.95501	416.851	0	5.95501	0	-19.002	-6.49454
0.776	0	1000.44	0	0	0	-19.002	-6.49454
0.777	5.95501	2078.3	0	0	-5.95501	-19.002	-6.49454
0.778	-5.95501	4424.57	0	5.95501	-5.95501	-13.047	-6.49454
0.779	5.95501	333.481	0	5.95501	0	-19.002	-6.47012
0.78	5.95501	-458.536	0	0	-5.95501	-13.047	-6.49454
0.781	5.95501	2316.5	0	5.95501	-5.95501	-19.002	-6.51895
0.782	0	446.626	0	0	-5.95501	-13.047	-6.49454
0.783	-5.95501	1054.04	0	5.95501	0	-13.047	-6.49454
0.784	0	494.266	0	5.95501	-5.95501	-13.047	-6.51895
0.785	5.95501	65.5051	0	5.95501	0	-19.002	-6.49454
0.786	0	774.152	0	5.95501	-5.95501	-19.002	-6.51895
0.787	5.95501	-869.432	0	0	-5.95501	-19.002	-6.49454
0.788	5.95501	-577.636	0	0	-5.95501	-19.002	-6.49454
0.789	5.95501	-148.875	0	5.95501	0	-19.002	-6.49454
0.79	5.95501	-65.5051	-5.95501	5.95501	-5.95501	-19.002	-6.49454
0.791	0	-107.19	0	5.95501	-5.95501	-13.047	-6.51895
0.792	5.95501	-911.117	0	0	-5.95501	-19.002	-6.49454
0.793	5.95501	23.8201	0	5.95501	0	-19.002	-6.49454
0.794	5.95501	571.681	0	0	-5.95501	-19.002	-6.49454
0.795	5.95501	131.01	0	5.95501	-5.95501	-19.002	-6.49454
0.796	0	154.83	0	0	-5.95501	-19.002	-6.51895
0.797	5.95501	309.661	0	5.95501	-5.95501	-19.002	-6.49454
0.798	5.95501	369.211	0	0	0	-19.002	-6.47012
0.799	-5.95501	583.591	0	5.95501	-5.95501	-19.002	-6.49454
0.8	5.95501	875.387	0	0	0	-19.002	-6.49454
0.801	5.95501	351.346	0	5.95501	-5.95501	-19.002	-6.51895
0.802	5.95501	273.931	0	5.95501	-5.95501	-19.002	-6.49454
0.803	0	470.446	0	5.95501	-5.95501	-13.047	-6.51895
0.804	0	59.5501	0	5.95501	-5.95501	-19.002	-6.51895
0.805	5.95501	23.8201	-5.95501	5.95501	-5.95501	-19.002	-6.51895
0.806	5.95501	196.515	0	5.95501	-5.95501	-13.047	-6.51895
0.807	0	327.526	0	5.95501	-5.95501	-19.002	-6.51895
0.808	5.95501	113.145	0	5.95501	-5.95501	-19.002	-6.49454
0.809	5.95501	-95.2802	0	0	-5.95501	-13.047	-6.49454
0.81	0	190.56	0	5.95501	-5.95501	-13.047	-6.51895
0.811	5.95501	351.346	0	5.95501	0	-19.002	-6.49454
0.812	5.95501	53.5951	0	5.95501	-5.95501	-13.047	-6.49454
0.813	0	-53.5951	0	5.95501	-5.95501	-19.002	-6.49454
0.814	5.95501	452.581	0	5.95501	0	-19.002	-6.49454
0.815	5.95501	387.076	0	5.95501	-5.95501	-19.002	-6.51895
0.816	5.95501	309.661	0	5.95501	0	-19.002	-6.49454
0.817	5.95501	917.072	0	5.95501	-5.95501	-19.002	-6.49454
0.818	5.95501	559.771	0	0	0	-19.002	-6.49454
0.819	5.95501	-327.526	0	5.95501	0	-19.002	-6.49454
0.82	5.95501	-726.512	0	5.95501	0	-19.002	-6.49454
0.821	5.95501	-625.276	0	5.95501	-5.95501	-19.002	-6.49454
0.822	0	-488.311	0	5.95501	-5.95501	-13.047	-6.51895
0.823	5.95501	-535.951	0	0	-5.95501	-19.002	-6.49454
0.824	5.95501	-291.796	0	0	-5.95501	-19.002	-6.49454
0.825	5.95501	-387.076	0	5.95501	-5.95501	-19.002	-6.51895
0.826	5.95501	-595.501	0	5.95501	0	-19.002	-6.51895
0.827	0	601.456	0	5.95501	-5.95501	-19.002	-6.49454
0.828	0	4680.64	0	5.95501	-5.95501	-19.002	-6.49454
0.829	0	4138.73	0	5.95501	0	-13.047	-6.49454
0.83	0	-1607.85	0	0	-5.95501	-19.002	-6.49454
0.831	0	1518.53	0	5.95501	-5.95501	-13.047	-6.51895
0.832	5.95501	1054.04	0	5.95501	-5.95501	-19.002	-6.49454
0.833	5.95501	-1846.05	0	5.95501	-5.95501	-19.002	-6.49454
0.834	5.95501	1131.45	0	5.95501	-5.95501	-19.002	-6.49454
0.835	0	-625.276	0	5.95501	0	-19.002	-6.47012
0.836	5.95501	-125.055	0	5.95501	0	-19.002	-6.49454
0.837	5.95501	643.141	0	0	0	-13.047	-6.51895
0.838	5.95501	-726.512	0	5.95501	-5.95501	-13.047	-6.49454
0.839	0	541.906	0	0	-5.95501	-19.002	-6.47012
0.84	0	196.515	0	5.95501	-5.95501	-19.002	-6.49454
0.841	5.95501	131.01	0	0	-5.95501	-19.002	-6.51895
0.842	-5.95501	238.201	0	0	-5.95501	-19.002	-6.49454
0.843	5.95501	-512.131	0	0	-5.95501	-13.047	-6.49454
0.844	5.95501	-89.3252	0	5.95501	-5.95501	-19.002	-6.51895
0.845	5.95501	-273.931	0	5.95501	-5.95501	-19.002	-6.49454
0.846	5.95501	-29.7751	0	5.95501	0	-13.047	-6.51895
0.847	5.95501	470.446	0	5.95501	-5.95501	-13.047	-6.49454
0.848	5.95501	-327.526	0	0	0	-19.002	-6.51895
0.849	5.95501	-89.3252	0	0	0	-13.047	-6.49454
0.85	0	-17.865	-5.95501	5.95501	-5.95501	-13.047	-6.47012
0.851	5.95501	-398.986	0	5.95501	0	-19.002	-6.49454
0.852	5.95501	232.246	0	0	-5.95501	-19.002	-6.51895
0.853	0	-125.055	0	5.95501	-5.95501	-13.047	-6.49454
0.854	0	-5.95501	0	5.95501	-5.95501	-19.002	-6.49454
0.855	5.95501	410.896	0	5.95501	-5.95501	-19.002	-6.47012
0.856	5.95501	-232.246	0	5.95501	-5.95501	-13.047	-6.49454
0.857	5.95501	-321.571	0	5.95501	-5.95501	-13.047	-6.49454
0.858	5.95501	-774.152	0	5.95501	-5.95501	-19.002	-6.47012
0.859	5.95501	-500.221	0	5.95501	-5.95501	-19.002	-6.49454
0.86	0	-83.3702	0	5.95501	-5.95501	-19.002	-6.49454
0.861	5.95501	-595.501	0	5.95501	-5.95501	-19.002	-6.51895
0.862	5.95501	184.605	0	5.95501	0	-19.002	-6.51895
0.863	0	559.771	0	5.95501	0	-19.002	-6.49454
0.864	5.95501	160.785	-5.95501	0	-5.95501	-19.002	-6.49454
0.865	5.95501	250.111	0	5.95501	0	-19.002	-6.49454
0.866	5.95501	-125.055	0	5.95501	0	-19.002	-6.51895
0.867	5.95501	-529.996	0	5.95501	-5.95501	-19.002	-6.49454
0.868	0	-583.591	0	5.95501	-5.95501	-19.002	-6.49454
0.869	5.95501	-625.276	0	5.95501	-5.95501	-19.002	-6.49454
0.87	5.95501	-601.456	0	5.95501	-5.95501	-13.047	-6.49454
0.871	5.95501	-166.74	0	5.95501	-5.95501	-19.002	-6.51895
0.872	5.95501	214.38	0	5.95501	0	-19.002	-6.49454
0.873	5.95501	190.56	0	5.95501	-5.95501	-19.002	-6.49454
0.874	5.95501	2250.99	0	0	0	-19.002	-6.49454
0.875	5.95501	10838.1	0	5.95501	-5.95501	-19.002	-6.49454
0.876	0	17775.7	0	0	-5.95501	-19.002	-6.51895
0.877	5.95501	14381.4	0	5.95501	0	-13.047	-6.49454
0.878	5.95501	14500.5	0	0	-5.95501	-19.002	-6.49454
0.879	0	15542.6	0	5.95501	-5.95501	-13.047	-6.49454
0.88	0	13660.8	0	5.95501	0	-19.002	-6.47012
0.881	0	15477.1	0	5.95501	0	-19.002	-6.49454
0.882	5.95501	14839.9	0	5.95501	0	-19.002	-6.49454
0.883	5.95501	13398.8	0	5.95501	0	-19.002	-6.49454
0.884	5.95501	6985.23	0	5.95501	-5.95501	-19.002	-6.51895
0.885	5.95501	-482.356	0	5.95501	0	-19.002	-6.49454
0.886	-5.95501	6860.17	0	5.95501	-5.95501	-19.002	-6.49454
0.887	5.95501	10236.7	0	0	-5.95501	-19.002	-6.51895
0.888	5.95501	6086.02	0	5.95501	-5.95501	-13.047	-6.49454
0.889	5.95501	8837.24	0	0	-5.95501	-13.047	-6.47012
0.89	5.95501	8396.57	0	5.95501	0	-19.002	-6.49454
0.891	5.95501	7777.25	0	5.95501	-5.95501	-19.002	-6.49454
0.892	5.95501	8479.94	0	5.95501	-5.95501	-19.002	-6.49454
0.893	5.95501	7425.9	0	5.95501	-5.95501	-19.002	-6.49454
0.894	5.95501	7830.84	0	5.95501	-5.95501	-19.002	-6.49454
0.895	5.95501	3346.72	0	5.95501	-5.95501	-13.047	-6.49454
0.896	5.95501	-1423.25	0	5.95501	0	-19.002	-6.51895
0.897	5.95501	154.83	0	5.95501	-5.95501	-19.002	-6.49454
0.898	0	-190.56	0	5.95501	0	-19.002	-6.47012
0.899	0	-696.737	0	5.95501	-5.95501	-19.002	-6.49454
0.9	0	524.041	0	5.95501	0	-19.002	-6.49454
0.901	0	-339.436	0	0	-5.95501	-19.002	-6.49454
0.902	5.95501	17.865	0	0	-5.95501	-19.002	-6.51895
0.903	5.95501	142.92	0	5.95501	-5.95501	-19.002	-6.49454
0.904	5.95501	-351.346	0	5.95501	-5.95501	-19.002	-6.51895
0.905	5.95501	-125.055	-5.95501	5.95501	-5.95501	-19.002	-6.51895
0.906	5.95501	-661.006	0	5.95501	-5.95501	-19.002	-6.49454
0.907	0	-583.591	0	5.95501	0	-19.002	-6.51895
0.908	5.95501	-327.526	0	5.95501	-5.95501	-19.002	-6.51895
0.909	5.95501	-214.38	0	5.95501	-5.95501	-19.002	-6.49454
0.91	5.95501	518.086	0	5.95501	-5.95501	-19.002	-6.49454
0.911	5.95501	708.647	0	0	-5.95501	-13.047	-6.49454
0.912	5.95501	565.726	0	5.95501	0	-19.002	-6.51895
0.913	5.95501	756.287	0	5.95501	-5.95501	-19.002	-6.49454
0.914	5.95501	1012.35	0	0	-5.95501	-19.002	-6.49454
0.915	5.95501	946.847	0	5.95501	-5.95501	-19.002	-6.51895
0.916	0	750.332	0	0	0	-13.047	-6.49454
0.917	5.95501	780.107	0	5.95501	-5.95501	-19.002	-6.49454
0.918	5.95501	899.207	0	5.95501	-5.95501	-19.002	-6.49454
0.919	5.95501	1119.54	0	5.95501	0	-13.047	-6.49454
0.92	5.95501	1208.87	0	5.95501	0	-19.002	-6.47012
0.921	0	1107.63	0	0	-5.95501	-19.002	-6.51895
0.922	0	982.577	0	5.95501	-5.95501	-19.002	-6.49454
0.923	0	690.782	0	5.95501	-5.95501	-19.002	-6.49454
0.924	-5.95501	857.522	0	5.95501	-5.95501	-19.002	-6.51895
0.925	5.95501	845.612	0	5.95501	0	-19.002	-6.49454
0.926	5.95501	923.027	0	5.95501	0	-19.002	-6.49454
0.927	0	1125.5	0	5.95501	-5.95501	-19.002	-6.51895
0.928	5.95501	649.096	0	0	-5.95501	-13.047	-6.49454
0.929	5.95501	923.027	0	5.95501	0	-19.002	-6.47012
0.93	5.95501	1286.28	0	5.95501	0	-19.002	-6.49454
0.931	5.95501	2090.21	0	5.95501	-5.95501	-19.002	-6.49454
0.932	5.95501	1953.24	0	5.95501	0	-19.002	-6.49454
0.933	5.95501	339.436	0	0	-5.95501	-13.047	-6.51895
0.934	5.95501	1202.91	0	5.95501	-5.95501	-19.002	-6.49454
0.935	5.95501	1417.29	0	0	-5.95501	-13.047	-6.49454
0.936	5.95501	869.432	0	5.95501	0	-19.002	-6.51895
0.937	0	1286.28	0	5.95501	-5.95501	-19.002	-6.49454
0.938	5.95501	857.522	0	0	-5.95501	-13.047	-6.47012
0.939	5.95501	982.577	0	5.95501	0	-13.047	-6.49454
0.94	5.95501	1155.27	0	0	0	-19.002	-6.51895
0.941	0	1238.64	0	5.95501	-5.95501	-19.002	-6.49454
0.942	5.95501	1512.57	0	0	0	-19.002	-6.49454
0.943	0	1327.97	0	5.95501	0	-19.002	-6.49454
0.944	5.95501	1083.81	0	5.95501	-5.95501	-19.002	-6.51895
0.945	5.95501	1161.23	0	5.95501	-5.95501	-19.002	-6.51895
0.946	0	1339.88	0	5.95501	-5.95501	-19.002	-6.49454
0.947	5.95501	1333.92	0	0	-5.95501	-19.002	-6.51895
0.948	5.95501	1548.3	0	5.95501	-5.95501	-19.002	-6.49454
0.949	5.95501	2239.08	0	5.95501	-5.95501	-19.002	-6.49454
0.95	5.95501	3602.78	0	5.95501	-5.95501	-19.002	-6.49454
0.951	0	1994.93	0	5.95501	-5.95501	-19.002	-6.51895
0.952	5.95501	71.4602	0	5.95501	-5.95501	-13.047	-6.49454
0.953	5.95501	1554.26	0	5.95501	-5.95501	-19.002	-6.49454
0.954	0	1125.5	0	5.95501	-5.95501	-19.002	-6.49454
0.955	5.95501	1381.56	0	0	-5.95501	-13.047	-6.49454
0.956	5.95501	3144.25	0	5.95501	0	-19.002	-6.51895
0.957	5.95501	4424.57	0	0	-5.95501	-19.002	-6.49454
0.958	0	4579.4	0	5.95501	-5.95501	-19.002	-6.47012
0.959	0	2834.59	0	5.95501	-5.95501	-19.002	-6.49454
0.96	0	2161.67	0	0	0	-19.002	-6.47012
0.961	0	774.152	0	5.95501	0	-19.002	-6.51895
0.962	5.95501	821.792	0	5.95501	-5.95501	-19.002	-6.49454
0.963	0	2560.66	0	5.95501	-5.95501	-19.002	-6.51895
0.964	0	2685.71	0	5.95501	-5.95501	-19.002	-6.51895
0.965	0	2292.68	0	0	0	-19.002	-6.49454
0.966	5.95501	1804.37	0	5.95501	0	-19.002	-6.49454
0.967	0	2780.99	0	5.95501	-5.95501	-19.002	-6.51895
0.968	0	3638.51	0	5.95501	-5.95501	-19.002	-6.51895
0.969	5.95501	7723.65	0	5.95501	-5.95501	-19.002	-6.49454
0.97	5.95501	17853.1	0	5.95501	0	-19.002	-6.49454
0.971	5.95501	19210.9	0	5.95501	0	-13.047	-6.51895
0.972	5.95501	15423.5	0	5.95501	-5.95501	-19.002	-6.49454
0.973	5.95501	18133	0	5.95501	-5.95501	-19.002	-6.51895
0.974	5.95501	17198.1	0	0	-5.95501	-19.002	-6.49454
0.975	5.95501	16828.9	0	5.95501	-5.95501	-19.002	-6.51895
0.976	5.95501	17251.7	0	5.95501	0	-13.047	-6.49454
0.977	5.95501	8569.26	0	0	-5.95501	-13.047	-6.49454
0.978	5.95501	-1018.31	0	0	-5.95501	-19.002	-6.49454
0.979	5.95501	1780.55	0	0	0	-19.002	-6.49454
0.98	5.95501	3442	0	5.95501	-5.95501	-19.002	-6.49454
0.981	0	601.456	0	5.95501	-5.95501	-19.002	-6.51895
0.982	5.95501	2763.13	0	5.95501	-5.95501	-19.002	-6.49454
0.983	5.95501	1744.82	0	5.95501	0	-19.002	-6.49454
0.984	5.95501	1351.79	0	0	-5.95501	-19.002	-6.51895
0.985	5.95501	2250.99	0	5.95501	-5.95501	-13.047	-6.49454
0.986	5.95501	1613.81	0	5.95501	-5.95501	-19.002	-6.51895
0.987	5.95501	2757.17	0	5.95501	-5.95501	-13.047	-6.49454
0.988	5.95501	2572.57	0	5.95501	0	-19.002	-6.47012
0.989	5.95501	2399.87	0	5.95501	0	-19.002	-6.49454
0.99	5.95501	2405.83	0	0	0	-13.047	-6.51895
0.991	5.95501	2012.79	0	5.95501	-5.95501	-19.002	-6.51895
0.992	5.95501	2566.61	0	0	0	-19.002	-6.49454
0.993	5.95501	2000.88	0	5.95501	-5.95501	-19.002	-6.49454
0.994	5.95501	1792.46	0	5.95501	-5.95501	-19.002	-6.49454
0.995	0	2191.44	5.95501	5.95501	-5.95501	-19.002	-6.49454
0.996	0	2018.75	0	5.95501	-5.95501	-13.047	-6.49454
0.997	5.95501	2227.17	0	5.95501	-5.95501	-19.002	-6.49454
0.998	5.95501	2024.7	0	5.95501	0	-19.002	-6.47012
0.999	5.95501	2048.52	0	0	-5.95501	-19.002	-6.49454
1	0	2268.86	0	5.95501	-5.95501	-19.002	-6.51895
1.001	5.95501	2072.34	0	5.95501	0	-19.002	-6.49454
1.002	5.95501	2370.1	0	0	-5.95501	-19.002	-6.51895
1.003	5.95501	2274.81	0	5.95501	-5.95501	-19.002	-6.49454
1.004	5.95501	1881.78	0	5.95501	0	-13.047	-6.51895
1.005	0	2203.35	0	0	0	-19.002	-6.49454
1.006	0	2298.64	0	5.95501	0	-19.002	-6.49454
1.007	5.95501	2167.62	0	0	0	-19.002	-6.51895
1.008	5.95501	2685.71	0	0	0	-19.002	-6.51895
1.009	0	2691.67	0	-5.95501	0	-19.002	-6.49454
1.01	5.95501	2096.16	0	-5.95501	0	-19.002	-6.49454
1.011	5.95501	2197.4	0	0	0	-19.002	-6.51895
1.012	5.95501	3048.97	0	-5.95501	5.95501	-19.002	-6.51895
1.013	5.95501	5960.97	0	0	5.95501	-19.002	-6.49454
1.014	5.95501	13517.9	0	-5.95501	5.95501	-19.002	-6.51895
1.015	5.95501	22766	0	-5.95501	5.95501	-13.047	-6.49454
1.016	0	19020.3	0	-5.95501	5.95501	-19.002	-6.49454
1.017	5.95501	6711.3	0	-5.95501	5.95501	-19.002	-6.49454
1.018	5.95501	2393.92	0	-5.95501	5.95501	-19.002	-6.49454
1.019	0	3769.52	0	-5.95501	5.95501	-19.002	-6.49454
1.02	5.95501	4013.68	0	0	0	-19.002	-6.49454
1.021	5.95501	3698.06	0	-5.95501	5.95501	-19.002	-6.51895
1.022	5.95501	4621.09	0	-5.95501	5.95501	-19.002	-6.51895
1.023	5.95501	4775.92	0	0	5.95501	-19.002	-6.51895
1.024	0	4698.51	0	-5.95501	5.95501	-19.002	-6.49454
1.025	5.95501	3424.13	0	0	5.95501	-13.047	-6.51895
1.026	0	2947.73	0	-5.95501	5.95501	-13.047	-6.51895
1.027	5.95501	5704.9	0	-5.95501	5.95501	-19.002	-6.49454
1.028	0	9593.53	0	-5.95501	5.95501	-19.002	-6.49454
1.029	5.95501	14911.4	0	-5.95501	5.95501	-19.002	-6.49454
1.03	0	14387.3	0	0	5.95501	-19.002	-6.49454
1.031	5.95501	10034.2	0	-5.95501	0	-19.002	-6.49454
1.032	5.95501	6818.49	0	-5.95501	0	-13.047	-6.49454
1.033	5.95501	8509.71	0	-5.95501	5.95501	-19.002	-6.51895
1.034	5.95501	14351.6	0	0	5.95501	-19.002	-6.49454
1.035	5.95501	8069.04	0	-5.95501	5.95501	-13.047	-6.49454
1.036	5.95501	6080.07	5.95501	0	5.95501	-19.002	-6.49454
1.037	0	9623.3	0	-5.95501	5.95501	-19.002	-6.49454
1.038	5.95501	5401.2	0	-5.95501	5.95501	-19.002	-6.47012
1.039	0	2435.6	0	-5.95501	5.95501	-13.047	-6.49454
1.04	0	-1280.33	0	-5.95501	5.95501	-19.002	-6.49454
1.041	5.95501	35.7301	0	-5.95501	5.95501	-19.002	-6.49454
1.042	5.95501	1107.63	0	-5.95501	5.95501	-13.047	-6.51895
1.043	0	-1125.5	0	0	5.95501	-19.002	-6.49454
1.044	5.95501	928.982	0	-5.95501	5.95501	-19.002	-6.49454
1.045	-5.95501	631.231	0	-5.95501	5.95501	-19.002	-6.51895
1.046	5.95501	160.785	0	0	5.95501	-19.002	-6.51895
1.047	5.95501	410.896	0	-5.95501	5.95501	-19.002	-6.49454
1.048	-5.95501	11.91	0	-5.95501	5.95501	-13.047	-6.49454
1.049	0	619.321	0	0	5.95501	-13.047	-6.49454
1.05	5.95501	422.806	0	0	0	-19.002	-6.51895
1.051	0	928.982	0	-5.95501	5.95501	-19.002	-6.51895
1.052	5.95501	905.162	0	0	0	-19.002	-6.51895
1.053	0	339.436	0	0	5.95501	-13.047	-6.49454
1.054	5.95501	601.456	0	-5.95501	5.95501	-19.002	-6.49454
1.055	5.95501	297.751	0	0	5.95501	-19.002	-6.49454
1.056	5.95501	154.83	0	-5.95501	5.95501	-19.002	-6.49454
1.057	-5.95501	661.006	0	-5.95501	5.95501	-19.002	-6.49454
1.058	0	934.937	0	-5.95501	5.95501	-19.002	-6.49454
1.059	5.95501	631.231	0	-5.95501	5.95501	-19.002	-6.49454
1.06	5.95501	446.626	0	-5.95501	5.95501	-19.002	-6.49454
1.061	5.95501	518.086	0	-5.95501	5.95501	-19.002	-6.51895
1.062	5.95501	518.086	0	0	5.95501	-19.002	-6.49454
1.063	5.95501	547.861	0	-5.95501	5.95501	-19.002	-6.49454
1.064	5.95501	500.221	0	0	5.95501	-19.002	-6.51895
1.065	0	571.681	0	0	0	-19.002	-6.49454
1.066	5.95501	589.546	0	-5.95501	5.95501	-19.002	-6.51895
1.067	0	577.636	0	-5.95501	0	-19.002	-6.51895
1.068	0	762.242	0	-5.95501	5.95501	-19.002	-6.51895
1.069	0	464.491	0	-5.95501	5.95501	-13.047	-6.49454
1.07	0	136.965	0	-5.95501	5.95501	-13.047	-6.49454
1.071	5.95501	393.031	0	-5.95501	5.95501	-13.047	-6.51895
1.072	5.95501	672.916	0	-5.95501	5.95501	-13.047	-6.49454
1.073	0	702.692	0	-5.95501	5.95501	-19.002	-6.49454
1.074	0	625.276	0	-5.95501	5.95501	-19.002	-6.51895
1.075	5.95501	595.501	0	-5.95501	5.95501	-19.002	-6.49454
1.076	5.95501	649.096	0	0	5.95501	-19.002	-6.51895
1.077	0	666.961	0	0	5.95501	-13.047	-6.49454
1.078	5.95501	661.006	5.95501	-5.95501	5.95501	-19.002	-6.49454
1.079	0	434.716	0	-5.95501	5.95501	-19.002	-6.49454
1.08	0	136.965	0	-5.95501	5.95501	-19.002	-6.49454
1.081	5.95501	172.695	0	-5.95501	5.95501	-19.002	-6.49454
1.082	5.95501	250.111	0	-5.95501	5.95501	-13.047	-6.49454
1.083	5.95501	625.276	0	-5.95501	5.95501	-19.002	-6.49454
1.084	5.95501	720.557	0	0	5.95501	-19.002	-6.49454
1.085	5.95501	393.031	0	-5.95501	5.95501	-13.047	-6.49454
1.086	5.95501	661.006	0	-5.95501	5.95501	-19.002	-6.49454
1.087	0	726.512	0	0	5.95501	-19.002	-6.51895
1.088	5.95501	553.816	0	-5.95501	5.95501	-19.002	-6.49454
1.089	5.95501	690.782	0	0	5.95501	-13.047	-6.47012
1.09	5.95501	589.546	0	0	5.95501	-19.002	-6.49454
1.091	5.95501	184.605	0	-5.95501	5.95501	-19.002	-6.51895
1.092	5.95501	83.3702	0	-5.95501	5.95501	-19.002	-6.51895
1.093	0	500.221	0	-5.95501	5.95501	-19.002	-6.49454
1.094	0	387.076	0	0	5.95501	-19.002	-6.49454
1.095	5.95501	119.1	0	-5.95501	5.95501	-19.002	-6.49454
1.096	0	351.346	0	-5.95501	5.95501	-19.002	-6.47012
1.097	5.95501	398.986	0	-5.95501	5.95501	-19.002	-6.49454
1.098	5.95501	250.111	0	-5.95501	5.95501	-19.002	-6.49454
1.099	5.95501	196.515	0	-5.95501	5.95501	-19.002	-6.49454
1.1	5.95501	446.626	0	-5.95501	5.95501	-19.002	-6.49454
1.101	5.95501	494.266	0	-5.95501	5.95501	-19.002	-6.49454
1.102	5.95501	434.716	0	-5.95501	5.95501	-19.002	-6.49454
1.103	5.95501	583.591	0	0	5.95501	-19.002	-6.51895
1.104	5.95501	387.076	0	-5.95501	5.95501	-19.002	-6.51895
1.105	0	291.796	0	-5.95501	5.95501	-19.002	-6.49454
1.106	5.95501	381.121	0	-5.95501	5.95501	-13.047	-6.51895
1.107	5.95501	452.581	0	-5.95501	5.95501	-19.002	-6.49454
1.108	5.95501	678.871	0	-5.95501	5.95501	-19.002	-6.49454
1.109	5.95501	488.311	0	-5.95501	5.95501	-19.002	-6.49454
1.11	5.95501	339.436	0	0	5.95501	-13.047	-6.51895
1.111	0	631.231	0	0	5.95501	-19.002	-6.49454
1.112	5.95501	482.356	0	-5.95501	5.95501	-19.002	-6.49454
1.113	5.95501	309.661	0	0	5.95501	-19.002	-6.49454
1.114	5.95501	428.761	0	-5.95501	5.95501	-13.047	-6.49454
1.115	5.95501	476.401	0	0	5.95501	-19.002	-6.51895
1.116	5.95501	571.681	0	-5.95501	5.95501	-19.002	-6.49454
1.117	0	643.141	0	0	5.95501	-19.002	-6.51895
1.118	5.95501	589.546	5.95501	0	5.95501	-13.047	-6.49454
1.119	5.95501	714.602	0	-5.95501	5.95501	-19.002	-6.49454
1.12	0	946.847	0	-5.95501	0	-19.002	-6.49454
1.121	5.95501	1077.86	0	0	0	-19.002	-6.49454
1.122	5.95501	1923.47	0	-5.95501	5.95501	-19.002	-6.51895
1.123	-5.95501	4293.56	0	0	5.95501	-19.002	-6.49454
1.124	5.95501	7527.14	0	-5.95501	5.95501	-19.002	-6.49454
1.125	5.95501	12559.1	0	0	5.95501	-19.002	-6.49454
1.126	5.95501	13881.1	0	-5.95501	5.95501	-19.002	-6.49454
1.127	5.95501	7783.2	0	-5.95501	5.95501	-19.002	-6.47012
1.128	-5.95501	6008.61	0	0	5.95501	-19.002	-6.49454
1.129	5.95501	6419.5	0	0	5.95501	-13.047	-6.49454
1.13	5.95501	637.186	0	-5.95501	5.95501	-19.002	-6.49454
1.131	5.95501	-2268.86	0	-5.95501	5.95501	-19.002	-6.51895
1.132	0	-184.605	0	-5.95501	5.95501	-19.002	-6.49454
1.133	5.95501	-792.017	0	0	5.95501	-19.002	-6.49454
1.134	5.95501	-1059.99	0	-5.95501	5.95501	-19.002	-6.49454
1.135	5.95501	-208.425	5.95501	0	5.95501	-19.002	-6.49454
1.136	5.95501	-422.806	0	0	5.95501	-19.002	-6.49454
1.137	5.95501	-172.695	0	-5.95501	0	-19.002	-6.49454
1.138	0	-476.401	0	0	5.95501	-19.002	-6.49454
1.139	5.95501	-285.841	0	-5.95501	5.95501	-19.002	-6.49454
1.14	5.95501	-89.3252	0	-5.95501	5.95501	-19.002	-6.51895
1.141	0	-321.571	0	0	5.95501	-19.002	-6.51895
1.142	0	303.706	0	-5.95501	5.95501	-19.002	-6.49454
1.143	0	363.256	0	-5.95501	5.95501	-19.002	-6.51895
1.144	0	196.515	0	-5.95501	5.95501	-19.002	-6.51895
1.145	0	-119.1	0	-5.95501	5.95501	-13.047	-6.49454
1.146	0	-321.571	0	-5.95501	5.95501	-19.002	-6.51895
1.147	5.95501	303.706	0	-5.95501	0	-19.002	-6.51895
1.148	5.95501	250.111	0	0	5.95501	-19.002	-6.49454
1.149	5.95501	1042.13	0	-5.95501	5.95501	-19.002	-6.51895
1.15	5.95501	3400.31	0	-5.95501	5.95501	-19.002	-6.49454
1.151	0	3388.4	0	-5.95501	5.95501	-19.002	-6.51895
1.152	0	601.456	0	-5.95501	5.95501	-19.002	-6.49454
1.153	5.95501	35.7301	0	-5.95501	5.95501	-19.002	-6.49454
1.154	5.95501	833.702	0	-5.95501	5.95501	-19.002	-6.51895
1.155	0	-71.4602	0	-5.95501	5.95501	-19.002	-6.49454
1.156	0	-142.92	0	-5.95501	5.95501	-19.002	-6.49454
1.157	5.95501	166.74	0	0	5.95501	-19.002	-6.49454
1.158	0	166.74	0	-5.95501	5.95501	-13.047	-6.51895
1.159	5.95501	613.366	0	-5.95501	5.95501	-19.002	-6.49454
1.16	5.95501	119.1	0	-5.95501	5.95501	-19.002	-6.49454
1.161	5.95501	-285.841	0	0	5.95501	-19.002	-6.51895
1.162	0	-625.276	0	0	5.95501	-19.002	-6.49454
1.163	5.95501	-928.982	0	-5.95501	5.95501	-19.002	-6.51895
1.164	5.95501	-565.726	0	-5.95501	5.95501	-19.002	-6.49454
1.165	5.95501	-774.152	0	-5.95501	5.95501	-19.002	-6.49454
1.166	5.95501	-821.792	0	-5.95501	5.95501	-19.002	-6.51895
1.167	0	-809.882	0	-5.95501	5.95501	-19.002	-6.49454
1.168	5.95501	-821.792	0	-5.95501	5.95501	-19.002	-6.49454
1.169	5.95501	-643.141	0	-5.95501	5.95501	-13.047	-6.49454
1.17	5.95501	-952.802	5.95501	-5.95501	5.95501	-19.002	-6.49454
1.171	5.95501	-851.567	0	0	5.95501	-13.047	-6.49454
1.172	5.95501	-655.051	5.95501	0	5.95501	-19.002	-6.51895
1.173	5.95501	-381.121	0	-5.95501	5.95501	-19.002	-6.49454
1.174	0	369.211	5.95501	-5.95501	5.95501	-19.002	-6.49454
1.175	5.95501	273.931	0	-5.95501	5.95501	-19.002	-6.49454
1.176	5.95501	107.19	0	0	5.95501	-19.002	-6.49454
1.177	5.95501	410.896	0	0	5.95501	-19.002	-6.51895
1.178	5.95501	166.74	0	5.95501	5.95501	-19.002	-6.49454
1.179	5.95501	23.8201	0	5.95501	0	-19.002	-6.49454
1.18	5.95501	-339.436	0	5.95501	0	-19.002	-6.51895
1.181	0	-571.681	0	5.95501	-5.95501	-19.002	-6.49454
1.182	5.95501	-291.796	0	5.95501	-5.95501	-19.002	-6.49454
1.183	5.95501	-59.5501	0	5.95501	-5.95501	-19.002	-6.51895
1.184	5.95501	29.7751	0	5.95501	0	-19.002	-6.51895
1.185	0	-285.841	0	5.95501	-5.95501	-19.002	-6.51895
1.186	0	-17.865	0	5.95501	-5.95501	-19.002	-6.51895
1.187	5.95501	232.246	0	5.95501	0	-19.002	-6.49454
1.188	5.95501	-113.145	0	0	-5.95501	-19.002	-6.49454
1.189	5.95501	83.3702	0	5.95501	-5.95501	-19.002	-6.47012
1.19	5.95501	262.021	0	0	0	-13.047	-6.49454
1.191	5.95501	35.7301	0	5.95501	-5.95501	-19.002	-6.49454
1.192	0	190.56	5.95501	5.95501	0	-13.047	-6.51895
1.193	5.95501	119.1	0	0	-5.95501	-13.047	-6.49454
1.194	0	-59.5501	0	5.95501	-5.95501	-19.002	-6.49454
1.195	5.95501	-11.91	0	5.95501	-5.95501	-19.002	-6.49454
1.196	5.95501	-297.751	0	5.95501	0	-19.002	-6.51895
1.197	0	-238.201	0	5.95501	-5.95501	-19.002	-6.49454
1.198	0	-315.616	0	5.95501	0	-19.002	-6.49454
1.199	0	-690.782	0	0	0	-19.002	-6.49454
1.2	5.95501	-410.896	0	5.95501	0	-13.047	-6.51895
1.201	-5.95501	-565.726	0	5.95501	-5.95501	-19.002	-6.49454
1.202	5.95501	-994.487	0	5.95501	-5.95501	-13.047	-6.49454
1.203	5.95501	-863.477	0	5.95501	-5.95501	-19.002	-6.51895
1.204	5.95501	-839.657	0	5.95501	0	-19.002	-6.51895
1.205	0	-887.297	0	5.95501	0	-19.002	-6.49454
1.206	5.95501	-815.837	0	5.95501	-5.95501	-19.002	-6.49454
1.207	5.95501	-833.702	0	5.95501	0	-19.002	-6.49454
1.208	5.95501	-792.017	0	0	0	-19.002	-6.49454
1.209	0	-786.062	0	5.95501	-5.95501	-13.047	-6.49454
1.21	0	-792.017	0	5.95501	0	-19.002	-6.49454
1.211	5.95501	-762.242	0	5.95501	0	-19.002	-6.49454
1.212	5.95501	-702.692	0	5.95501	0	-19.002	-6.51895
1.213	5.95501	-518.086	5.95501	5.95501	-5.95501	-19.002	-6.49454
1.214	5.95501	-381.121	0	5.95501	-5.95501	-19.002	-6.49454
1.215	5.95501	-488.311	5.95501	5.95501	0	-19.002	-6.49454
1.216	5.95501	-637.186	0	0	-5.95501	-19.002	-6.49454
1.217	5.95501	-577.636	0	0	-5.95501	-19.002	-6.49454
1.218	5.95501	-95.2802	0	5.95501	-5.95501	-19.002	-6.49454
1.219	5.95501	452.581	0	0	-5.95501	-19.002	-6.51895
1.22	0	315.616	0	5.95501	0	-13.047	-6.49454
1.221	5.95501	452.581	0	5.95501	0	-19.002	-6.49454
1.222	5.95501	863.477	0	5.95501	-5.95501	-19.002	-6.49454
1.223	5.95501	363.256	0	5.95501	0	-19.002	-6.51895
1.224	-5.95501	23.8201	0	0	0	-19.002	-6.51895
1.225	5.95501	220.335	0	5.95501	-5.95501	-19.002	-6.49454
1.226	5.95501	214.38	0	0	-5.95501	-19.002	-6.51895
1.227	0	-119.1	0	5.95501	-5.95501	-19.002	-6.51895
1.228	5.95501	-607.411	0	0	-5.95501	-19.002	-6.49454
1.229	5.95501	-524.041	0	5.95501	0	-19.002	-6.49454
1.23	5.95501	-524.041	0	5.95501	-5.95501	-19.002	-6.49454
1.231	5.95501	-649.096	0	5.95501	-5.95501	-13.047	-6.51895
1.232	0	-351.346	0	5.95501	-5.95501	-19.002	-6.47012
1.233	5.95501	1691.22	0	5.95501	-5.95501	-19.002	-6.49454
1.234	5.95501	7104.33	0	5.95501	-5.95501	-19.002	-6.49454
1.235	5.95501	8646.68	0	5.95501	-5.95501	-13.047	-6.49454
1.236	5.95501	5627.49	0	5.95501	-5.95501	-19.002	-6.51895
1.237	0	3352.67	0	0	-5.95501	-19.002	-6.49454
1.238	5.95501	-1536.39	0	5.95501	-5.95501	-13.047	-6.47012
1.239	5.95501	-1589.99	0	0	-5.95501	-13.047	-6.49454
1.24	5.95501	583.591	0	5.95501	-5.95501	-19.002	-6.47012
1.241	-5.95501	-833.702	0	5.95501	0	-19.002	-6.51895
1.242	5.95501	404.941	0	5.95501	-5.95501	-19.002	-6.49454
1.243	5.95501	357.301	0	0	0	-19.002	-6.51895
1.244	5.95501	89.3252	0	5.95501	-5.95501	-19.002	-6.51895
1.245	0	768.197	0	5.95501	0	-19.002	-6.49454
1.246	0	220.335	0	0	0	-19.002	-6.49454
1.247	5.95501	327.526	0	5.95501	-5.95501	-19.002	-6.51895
1.248	0	172.695	0	0	0	-19.002	-6.49454
1.249	0	279.886	0	5.95501	-5.95501	-19.002	-6.47012
1.25	0	541.906	0	5.95501	-5.95501	-19.002	-6.49454
1.251	5.95501	619.321	0	0	-5.95501	-13.047	-6.51895
1.252	5.95501	851.567	5.95501	5.95501	0	-19.002	-6.51895
1.253	0	661.006	0	5.95501	-5.95501	-19.002	-6.49454
1.254	0	833.702	0	5.95501	-5.95501	-19.002	-6.49454
1.255	5.95501	1077.86	0	5.95501	-5.95501	-19.002	-6.51895
1.256	0	774.152	0	5.95501	-5.95501	-19.002	-6.49454
1.257	5.95501	416.851	5.95501	5.95501	0	-13.047	-6.49454
1.258	5.95501	637.186	0	5.95501	-5.95501	-19.002	-6.49454
1.259	5.95501	905.162	0	0	-5.95501	-19.002	-6.49454
1.26	0	416.851	0	0	-5.95501	-19.002	-6.49454
1.261	5.95501	696.737	0	5.95501	0	-19.002	-6.51895
1.262	0	1143.36	0	5.95501	0	-19.002	-6.49454
1.263	5.95501	702.692	0	5.95501	-5.95501	-19.002	-6.51895
1.264	5.95501	762.242	0	5.95501	0	-13.047	-6.49454
1.265	5.95501	756.287	0	5.95501	-5.95501	-19.002	-6.49454
1.266	5.95501	583.591	0	0	-5.95501	-19.002	-6.49454
1.267	5.95501	857.522	0	5.95501	-5.95501	-19.002	-6.49454
1.268	5.95501	970.667	-5.95501	0	0	-19.002	-6.49454
1.269	5.95501	666.961	0	5.95501	-5.95501	-19.002	-6.49454
1.27	5.95501	440.671	0	5.95501	0	-19.002	-6.51895
1.271	5.95501	220.335	0	5.95501	0	-19.002	-6.49454
1.272	5.95501	577.636	0	5.95501	-5.95501	-19.002	-6.51895
1.273	5.95501	2012.79	0	0	0	-19.002	-6.49454
1.274	5.95501	1762.68	0	5.95501	0	-19.002	-6.51895
1.275	0	1983.02	0	0	-5.95501	-19.002	-6.49454
1.276	5.95501	3501.55	0	5.95501	0	-13.047	-6.49454
1.277	5.95501	2441.56	0	5.95501	0	-19.002	-6.49454
1.278	5.95501	2304.59	0	0	0	-19.002	-6.47012
1.279	5.95501	964.712	0	5.95501	-5.95501	-19.002	-6.49454
1.28	5.95501	-1304.15	0	5.95501	0	-19.002	-6.51895
1.281	5.95501	-89.3252	0	5.95501	0	-19.002	-6.49454
1.282	5.95501	-232.246	0	5.95501	-5.95501	-19.002	-6.51895
1.283	0	-571.681	0	0	-5.95501	-19.002	-6.49454
1.284	5.95501	678.871	0	5.95501	0	-19.002	-6.49454
1.285	0	1584.03	0	5.95501	-5.95501	-19.002	-6.49454
1.286	0	1929.42	0	5.95501	-5.95501	-19.002	-6.49454
1.287	5.95501	4418.62	0	5.95501	0	-19.002	-6.49454
1.288	5.95501	9647.12	0	0	-5.95501	-19.002	-6.49454
1.289	0	8551.4	0	5.95501	-5.95501	-19.002	-6.49454
1.29	5.95501	6949.5	0	0	-5.95501	-13.047	-6.49454
1.291	5.95501	8235.78	0	5.95501	0	-19.002	-6.51895
1.292	5.95501	6991.19	0	0	-5.95501	-19.002	-6.49454
1.293	5.95501	7622.42	0	5.95501	0	-19.002	-6.49454
1.294	5.95501	7437.81	0	5.95501	-5.95501	-19.002	-6.49454
1.295	5.95501	3662.33	0	5.95501	-5.95501	-19.002	-6.49454
1.296	5.95501	-1089.77	5.95501	5.95501	0	-19.002	-6.49454
1.297	0	-1369.65	0	5.95501	-5.95501	-13.047	-6.49454
1.298	5.95501	702.692	0	5.95501	0	-19.002	-6.47012
1.299	5.95501	-327.526	0	0	-5.95501	-19.002	-6.49454
1.3	5.95501	41.6851	0	5.95501	-5.95501	-13.047	-6.51895
1.301	5.95501	35.7301	0	5.95501	0	-19.002	-6.49454
1.302	5.95501	-440.671	0	5.95501	-5.95501	-19.002	-6.49454
1.303	0	583.591	0	0	-5.95501	-19.002	-6.49454
1.304	5.95501	577.636	0	5.95501	0	-19.002	-6.51895
1.305	0	375.166	0	5.95501	0	-19.002	-6.51895
1.306	5.95501	125.055	0	5.95501	0	-19.002	-6.49454
1.307	5.95501	-71.4602	0	0	-5.95501	-19.002	-6.49454
1.308	5.95501	363.256	0	0	-5.95501	-19.002	-6.49454
1.309	5.95501	464.491	0	5.95501	-5.95501	-13.047	-6.49454
1.31	0	351.346	0	5.95501	0	-13.047	-6.49454
1.311	5.95501	398.986	0	5.95501	0	-19.002	-6.51895
1.312	0	607.411	0	5.95501	-5.95501	-19.002	-6.49454
1.313	-5.95501	381.121	0	0	0	-13.047	-6.49454
1.314	0	35.7301	0	5.95501	-5.95501	-19.002	-6.51895
1.315	0	309.661	0	5.95501	-5.95501	-19.002	-6.49454
1.316	5.95501	720.557	0	5.95501	0	-19.002	-6.51895
1.317	5.95501	1024.26	0	5.95501	-5.95501	-13.047	-6.49454
1.318	5.95501	1012.35	0	5.95501	-5.95501	-19.002	-6.47012
1.319	5.95501	440.671	0	5.95501	-5.95501	-19.002	-6.49454
1.32	0	589.546	0	5.95501	-5.95501	-19.002	-6.51895
1.321	5.95501	827.747	0	5.95501	0	-13.047	-6.49454
1.322	5.95501	285.841	0	5.95501	-5.95501	-19.002	-6.51895
1.323	0	345.391	0	5.95501	-5.95501	-19.002	-6.51895
1.324	5.95501	393.031	0	5.95501	-5.95501	-19.002	-6.51895
1.325	0	315.616	0	0	0	-19.002	-6.49454
1.326	5.95501	672.916	0	5.95501	-5.95501	-19.002	-6.51895
1.327	5.95501	524.041	0	5.95501	-5.95501	-19.002	-6.49454
1.328	5.95501	196.515	0	5.95501	0	-19.002	-6.49454
1.329	0	267.976	0	5.95501	-5.95501	-13.047	-6.47012
1.33	5.95501	119.1	0	0	0	-19.002	-6.49454
1.331	5.95501	-226.29	0	5.95501	0	-19.002	-6.49454
1.332	5.95501	-273.931	0	0	-5.95501	-19.002	-6.47012
1.333	0	-357.301	0	5.95501	0	-19.002	-6.49454
1.334	5.95501	-518.086	0	5.95501	-5.95501	-13.047	-6.51895
1.335	5.95501	-369.211	0	5.95501	0	-19.002	-6.49454
1.336	-5.95501	-238.201	0	0	0	-13.047	-6.51895
1.337	5.95501	-107.19	0	5.95501	-5.95501	-13.047	-6.49454
1.338	5.95501	-53.5951	0	5.95501	-5.95501	-19.002	-6.49454
1.339	5.95501	-136.965	0	5.95501	-5.95501	-19.002	-6.51895
1.34	5.95501	-160.785	0	5.95501	-5.95501	-13.047	-6.49454
1.341	0	-65.5051	0	5.95501	-5.95501	-19.002	-6.51895
1.342	5.95501	321.571	0	5.95501	-5.95501	-19.002	-6.49454
1.343	5.95501	3185.93	0	5.95501	-5.95501	-19.002	-6.51895
1.344	5.95501	11439.6	0	0	0	-19.002	-6.49454
1.345	-5.95501	15733.1	0	5.95501	-5.95501	-19.002	-6.49454
1.346	0	12422.2	0	5.95501	0	-19.002	-6.51895
1.347	0	13375	0	5.95501	0	-19.002	-6.49454
1.348	5.95501	11826.7	0	5.95501	-5.95501	-19.002	-6.49454
1.349	0	3989.86	0	5.95501	0	-19.002	-6.49454
1.35	0	2119.98	0	5.95501	-5.95501	-19.002	-6.51895
1.351	0	4454.35	0	5.95501	-5.95501	-19.002	-6.51895
1.352	5.95501	3215.71	0	5.95501	-5.95501	-13.047	-6.49454
1.353	5.95501	3370.54	5.95501	5.95501	0	-13.047	-6.49454
1.354	5.95501	6562.42	5.95501	5.95501	0	-19.002	-6.49454
1.355	5.95501	7277.03	0	5.95501	0	-13.047	-6.49454
1.356	5.95501	5192.77	5.95501	0	0	-19.002	-6.49454
1.357	5.95501	5806.14	0	5.95501	-5.95501	-19.002	-6.49454
1.358	0	6217.03	0	5.95501	-5.95501	-13.047	-6.49454
1.359	5.95501	5067.72	0	5.95501	-5.95501	-19.002	-6.49454
1.36	5.95501	6044.34	0	5.95501	0	-19.002	-6.51895
1.361	5.95501	6901.86	0	5.95501	-5.95501	-19.002	-6.49454
1.362	5.95501	9438.7	0	0	-5.95501	-19.002	-6.49454
1.363	0	9468.47	0	0	-5.95501	-19.002	-6.49454
1.364	5.95501	3656.38	0	0	0	-13.047	-6.51895
1.365	5.95501	3918.4	0	0	-5.95501	-19.002	-6.51895
1.366	5.95501	6050.29	0	5.95501	0	-19.002	-6.51895
1.367	5.95501	5091.54	0	5.95501	-5.95501	-19.002	-6.49454
1.368	5.95501	5687.04	0	0	0	-19.002	-6.49454
1.369	5.95501	5645.35	0	5.95501	-5.95501	-19.002	-6.49454
1.37	5.95501	6026.47	0	5.95501	-5.95501	-19.002	-6.49454
1.371	5.95501	7574.78	0	5.95501	-5.95501	-19.002	-6.49454
1.372	5.95501	6991.19	0	5.95501	0	-19.002	-6.51895
1.373	5.95501	4722.33	0	0	0	-19.002	-6.49454
1.374	5.95501	4764.01	0	5.95501	-5.95501	-19.002	-6.51895
1.375	5.95501	8896.79	0	0	-5.95501	-13.047	-6.49454
1.376	0	10653.5	0	0	-5.95501	-13.047	-6.47012
1.377	5.95501	6038.38	0	0	0	-19.002	-6.49454
1.378	0	2655.94	0	0	-5.95501	-13.047	-6.49454
1.379	0	5192.77	0	5.95501	0	-13.047	-6.49454
1.38	5.95501	5061.76	-5.95501	5.95501	-5.95501	-19.002	-6.51895
1.381	5.95501	5919.28	0	5.95501	-5.95501	-19.002	-6.49454
1.382	5.95501	7949.94	0	5.95501	0	-19.002	-6.51895
1.383	5.95501	4638.96	0	5.95501	-5.95501	-13.047	-6.49454
1.384	5.95501	6157.48	0	0	-5.95501	-19.002	-6.51895
1.385	0	7026.92	0	0	-5.95501	-19.002	-6.49454
1.386	5.95501	7753.43	0	5.95501	0	-19.002	-6.51895
1.387	5.95501	9152.85	0	0	-5.95501	-19.002	-6.49454
1.388	5.95501	5073.67	0	5.95501	0	-19.002	-6.49454
1.389	5.95501	11207.3	-5.95501	5.95501	-5.95501	-19.002	-6.49454
1.39	0	11552.7	0	5.95501	0	-13.047	-6.51895
1.391	0	6485.01	0	5.95501	0	-19.002	-6.49454
1.392	0	19002.4	0	5.95501	-5.95501	-19.002	-6.51895
1.393	0	21438	0	0	-5.95501	-19.002	-6.49454
1.394	5.95501	10284.3	0	5.95501	-5.95501	-19.002	-6.49454
1.395	5.95501	18490.3	0	5.95501	-5.95501	-13.047	-6.49454
1.396	5.95501	25302.9	0	0	-5.95501	-19.002	-6.51895
1.397	5.95501	12070.8	0	5.95501	0	-19.002	-6.49454
1.398	5.95501	11939.8	0	0	-5.95501	-19.002	-6.49454
1.399	5.95501	6461.19	0	5.95501	0	-13.047	-6.49454
1.4	5.95501	-1887.74	0	5.95501	-5.95501	-19.002	-6.51895
1.401	5.95501	6270.63	0	0	-5.95501	-19.002	-6.51895
1.402	5.95501	3233.57	0	5.95501	0	-19.002	-6.49454
1.403	5.95501	3037.06	-5.95501	5.95501	-5.95501	-19.002	-6.51895
1.404	5.95501	5121.31	0	5.95501	-5.95501	-13.047	-6.51895
1.405	0	2322.46	0	5.95501	-5.95501	-19.002	-6.51895
1.406	5.95501	4740.19	0	5.95501	-5.95501	-19.002	-6.49454
1.407	5.95501	3412.22	0	0	0	-19.002	-6.49454
1.408	0	3590.87	0	0	-5.95501	-19.002	-6.51895
1.409	5.95501	4507.94	0	5.95501	-5.95501	-13.047	-6.49454
1.41	5.95501	3203.8	0	5.95501	0	-13.047	-6.49454
1.411	5.95501	2638.07	0	5.95501	-5.95501	-13.047	-6.51895
1.412	5.95501	5.95501	0	5.95501	-5.95501	-13.047	-6.49454
1.413	5.95501	547.861	0	5.95501	-5.95501	-19.002	-6.51895
1.414	0	1625.72	0	5.95501	0	-19.002	-6.51895
1.415	0	934.937	0	5.95501	-5.95501	-19.002	-6.49454
1.416	5.95501	1548.3	0	5.95501	-5.95501	-19.002	-6.51895
1.417	0	940.892	0	5.95501	-5.95501	-19.002	-6.49454
1.418	0	1143.36	0	0	-5.95501	-19.002	-6.47012
1.419	5.95501	1447.07	0	0	-5.95501	-19.002	-6.49454
1.42	0	1143.36	0	5.95501	0	-19.002	-6.49454
1.421	5.95501	1202.91	0	5.95501	-5.95501	-19.002	-6.51895
1.422	0	881.342	0	0	-5.95501	-13.047	-6.51895
1.423	5.95501	1059.99	-5.95501	5.95501	-5.95501	-19.002	-6.49454
1.424	5.95501	982.577	0	5.95501	-5.95501	-13.047	-6.51895
1.425	0	1054.04	0	5.95501	-5.95501	-19.002	-6.49454
1.426	0	1119.54	0	5.95501	-5.95501	-13.047	-6.49454
1.427	5.95501	839.657	0	5.95501	-5.95501	-19.002	-6.49454
1.428	5.95501	1018.31	-5.95501	5.95501	0	-19.002	-6.49454
1.429	5.95501	994.487	0	5.95501	0	-19.002	-6.49454
1.43	5.95501	1196.96	0	0	-5.95501	-19.002	-6.49454
1.431	5.95501	1214.82	0	5.95501	-5.95501	-19.002	-6.51895
1.432	5.95501	994.487	0	5.95501	0	-13.047	-6.49454
1.433	5.95501	1179.09	0	0	-5.95501	-19.002	-6.49454
1.434	5.95501	923.027	0	0	0	-19.002	-6.49454
1.435	5.95501	476.401	0	5.95501	-5.95501	-19.002	-6.49454
1.436	5.95501	416.851	0	5.95501	-5.95501	-13.047	-6.51895
1.437	5.95501	768.197	0	5.95501	-5.95501	-13.047	-6.49454
1.438	5.95501	923.027	0	5.95501	0	-19.002	-6.49454
1.439	0	619.321	0	5.95501	-5.95501	-19.002	-6.49454
1.44	-5.95501	422.806	0	5.95501	-5.95501	-19.002	-6.49454
1.441	5.95501	589.546	0	5.95501	0	-19.002	-6.51895
1.442	0	958.757	0	0	-5.95501	-19.002	-6.49454
1.443	-5.95501	1161.23	0	5.95501	0	-19.002	-6.49454
1.444	5.95501	1274.37	0	5.95501	0	-19.002	-6.49454
1.445	5.95501	1226.73	0	5.95501	0	-19.002	-6.51895
1.446	5.95501	1405.38	0	5.95501	0	-13.047	-6.51895
1.447	5.95501	1464.93	0	5.95501	0	-19.002	-6.49454
1.448	5.95501	1071.9	0	0	0	-19.002	-6.47012
1.449	0	905.162	0	0	0	-19.002	-6.49454
1.45	5.95501	1071.9	0	5.95501	0	-13.047	-6.51895
1.451	5.95501	1167.18	0	5.95501	0	-19.002	-6.49454
1.452	5.95501	845.612	0	0	-5.95501	-19.002	-6.49454
1.453	0	595.501	0	5.95501	0	-13.047	-6.49454
1.454	0	655.051	0	5.95501	-5.95501	-19.002	-6.49454
1.455	5.95501	625.276	0	5.95501	-5.95501	-19.002	-6.51895
1.456	5.95501	577.636	0	5.95501	-5.95501	-19.002	-6.49454
1.457	5.95501	500.221	0	5.95501	-5.95501	-13.047	-6.49454
1.458	5.95501	595.501	0	5.95501	-5.95501	-19.002	-6.49454
1.459	5.95501	797.972	0	5.95501	-5.95501	-19.002	-6.49454
1.46	5.95501	601.456	0	5.95501	-5.95501	-19.002	-6.49454
1.461	5.95501	637.186	0	5.95501	-5.95501	-19.002	-6.49454
1.462	5.95501	1071.9	0	5.95501	0	-19.002	-6.49454
1.463	0	1238.64	0	5.95501	-5.95501	-19.002	-6.49454
1.464	0	1077.86	-5.95501	5.95501	-5.95501	-19.002	-6.49454
1.465	0	994.487	0	0	-5.95501	-19.002	-6.51895
1.466	5.95501	1131.45	0	5.95501	0	-19.002	-6.51895
1.467	5.95501	1244.6	0	5.95501	0	-19.002	-6.49454
1.468	0	1101.68	0	5.95501	-5.95501	-19.002	-6.49454
1.469	5.95501	809.882	-5.95501	5.95501	0	-19.002	-6.49454
1.47	5.95501	1077.86	0	0	0	-13.047	-6.51895
1.471	0	1208.87	-5.95501	5.95501	0	-13.047	-6.49454
1.472	5.95501	851.567	0	5.95501	0	-19.002	-6.49454
1.473	5.95501	869.432	0	0	-5.95501	-19.002	-6.51895
1.474	5.95501	1179.09	0	5.95501	-5.95501	-19.002	-6.49454
1.475	0	1470.89	0	5.95501	-5.95501	-19.002	-6.51895
1.476	5.95501	1369.65	0	0	-5.95501	-19.002	-6.49454
1.477	5.95501	1411.34	0	5.95501	-5.95501	-19.002	-6.49454
1.478	0	1411.34	0	5.95501	-5.95501	-19.002	-6.49454
1.479	0	1250.55	0	5.95501	-5.95501	-13.047	-6.49454
1.48	5.95501	1726.95	0	5.95501	-5.95501	-19.002	-6.49454
1.481	5.95501	1792.46	0	5.95501	0	-13.047	-6.51895
1.482	5.95501	1732.91	0	5.95501	-5.95501	-19.002	-6.49454
1.483	5.95501	2322.46	0	5.95501	0	-19.002	-6.49454
1.484	5.95501	2459.42	0	5.95501	0	-19.002	-6.49454
1.485	0	1983.02	0	0	-5.95501	-19.002	-6.49454
1.486	5.95501	2370.1	0	5.95501	0	-19.002	-6.49454
1.487	-5.95501	2804.81	0	5.95501	-5.95501	-19.002	-6.49454
1.488	0	2935.82	-5.95501	0	0	-19.002	-6.49454
1.489	5.95501	2882.23	-5.95501	5.95501	-5.95501	-19.002	-6.49454
1.49	5.95501	2804.81	0	5.95501	-5.95501	-19.002	-6.47012
1.491	5.95501	3376.49	0	5.95501	-5.95501	-19.002	-6.51895
1.492	5.95501	3430.09	0	5.95501	-5.95501	-19.002	-6.49454
1.493	0	3037.06	0	5.95501	-5.95501	-19.002	-6.49454
1.494	5.95501	3906.49	0	5.95501	-5.95501	-13.047	-6.49454
1.495	5.95501	10671.4	0	5.95501	-5.95501	-19.002	-6.49454
1.496	5.95501	15882	0	0	-5.95501	-19.002	-6.49454
1.497	5.95501	12189.9	0	5.95501	-5.95501	-19.002	-6.49454
1.498	5.95501	22825.6	0	5.95501	0	-19.002	-6.49454
1.499	5.95501	30555.2	0	0	-5.95501	-13.047	-6.49454
1.5	5.95501	13517.9	0	0	-5.95501	-19.002	-6.51895
1.501	5.95501	10290.3	0	0	-5.95501	-19.002	-6.51895
1.502	5.95501	10075.9	0	5.95501	0	-19.002	-6.49454
1.503	0	3221.66	0	5.95501	-5.95501	-19.002	-6.51895
1.504	0	5228.5	0	5.95501	-5.95501	-19.002	-6.51895
1.505	5.95501	5454.79	0	0	-5.95501	-19.002	-6.51895
1.506	5.95501	8182.19	0	0	-5.95501	-19.002	-6.49454
1.507	5.95501	9230.27	0	0	-5.95501	-19.002	-6.51895
1.508	5.95501	4615.14	0	5.95501	0	-19.002	-6.49454
1.509	5.95501	5746.59	0	0	0	-19.002	-6.49454
1.51	5.95501	6568.38	0	5.95501	-5.95501	-19.002	-6.49454
1.511	5.95501	4990.3	0	5.95501	0	-19.002	-6.49454
1.512	5.95501	6026.47	0	5.95501	0	-13.047	-6.47012
1.513	5.95501	5829.96	0	0	0	-19.002	-6.49454
1.514	5.95501	5704.9	0	0	-5.95501	-19.002	-6.51895
1.515	5.95501	5472.66	0	5.95501	0	-19.002	-6.49454
1.516	5.95501	2733.35	0	0	0	-13.047	-6.51895
1.517	5.95501	637.186	0	5.95501	0	-19.002	-6.49454
1.518	0	1208.87	0	5.95501	-5.95501	-19.002	-6.47012
1.519	5.95501	1292.24	0	5.95501	-5.95501	-19.002	-6.49454
1.52	5.95501	863.477	0	5.95501	0	-19.002	-6.51895
1.521	0	1405.38	0	0	-5.95501	-19.002	-6.49454
1.522	5.95501	1238.64	0	5.95501	0	-19.002	-6.51895
1.523	5.95501	1441.11	0	0	0	-19.002	-6.51895
1.524	0	2078.3	0	5.95501	-5.95501	-19.002	-6.51895
1.525	0	2346.28	0	0	-5.95501	-13.047	-6.49454
1.526	0	2667.85	0	5.95501	-5.95501	-19.002	-6.49454
1.527	5.95501	2465.38	0	5.95501	0	-13.047	-6.49454
1.528	5.95501	5031.99	0	5.95501	-5.95501	-19.002	-6.49454
1.529	5.95501	10242.6	0	5.95501	0	-19.002	-6.49454
1.53	0	7681.97	0	0	0	-19.002	-6.49454
1.531	5.95501	4400.75	0	5.95501	-5.95501	-13.047	-6.47012
1.532	0	6919.73	0	0	0	-19.002	-6.49454
1.533	5.95501	5043.9	0	5.95501	0	-19.002	-6.49454
1.534	5.95501	5436.93	0	0	-5.95501	-19.002	-6.49454
1.535	0	6312.31	0	5.95501	-5.95501	-19.002	-6.49454
1.536	0	4936.71	0	5.95501	0	-19.002	-6.51895
1.537	5.95501	6383.77	0	0	0	-13.047	-6.47012
1.538	5.95501	10355.8	0	0	-5.95501	-19.002	-6.49454
1.539	5.95501	16382.2	0	5.95501	0	-19.002	-6.51895
1.54	5.95501	15983.3	0	0	0	-19.002	-6.49454
1.541	5.95501	20556.7	0	0	-5.95501	-19.002	-6.49454
1.542	5.95501	30727.9	0	5.95501	0	-19.002	-6.49454
1.543	5.95501	19341.9	0	5.95501	0	-19.002	-6.51895
1.544	0	10528.5	0	5.95501	-5.95501	-19.002	-6.51895
1.545	5.95501	20526.9	0	5.95501	0	-19.002	-6.49454
1.546	5.95501	20854.5	0	5.95501	-5.95501	-19.002	-6.49454
1.547	5.95501	9248.14	0	0	-5.95501	-19.002	-6.51895
1.548	0	6681.52	0	5.95501	0	-19.002	-6.49454
1.549	0	18472.5	0	5.95501	0	-19.002	-6.49454
1.55	5.95501	10939.4	0	0	-5.95501	-19.002	-6.49454
1.551	5.95501	768.197	0	5.95501	-5.95501	-19.002	-6.49454
1.552	5.95501	7205.57	0	5.95501	0	-19.002	-6.49454
1.553	5.95501	10320	0	5.95501	0	-19.002	-6.51895
1.554	5.95501	20139.9	0	5.95501	-5.95501	-19.002	-6.49454
1.555	5.95501	30424.2	0	5.95501	-5.95501	-19.002	-6.49454
1.556	5.95501	32335.7	0	5.95501	0	-19.002	-6.49454
1.557	5.95501	31335.3	0	0	-5.95501	-19.002	-6.47012
1.558	0	30656.4	0	5.95501	0	-19.002	-6.47012
1.559	5.95501	31859.3	0	5.95501	0	-19.002	-6.49454
1.56	0	30989.9	0	5.95501	-5.95501	-19.002	-6.51895
1.561	5.95501	31234	0	5.95501	0	-19.002	-6.51895
1.562	5.95501	31508	0	5.95501	0	-13.047	-6.49454
1.563	0	29804.8	0	5.95501	-5.95501	-19.002	-6.49454
1.564	0	21545.2	-5.95501	5.95501	-5.95501	-19.002	-6.49454
1.565	0	6574.33	0	5.95501	-5.95501	-19.002	-6.51895
1.566	5.95501	4400.75	0	5.95501	0	-13.047	-6.49454
1.567	5.95501	7080.51	0	5.95501	-5.95501	-13.047	-6.49454
1.568	5.95501	4537.72	0	5.95501	-5.95501	-19.002	-6.49454
1.569	5.95501	5841.87	0	5.95501	-5.95501	-19.002	-6.49454
1.57	5.95501	4430.53	0	5.95501	-5.95501	-19.002	-6.49454
1.571	5.95501	3709.97	0	5.95501	0	-19.002	-6.49454
1.572	0	4758.06	0	5.95501	-5.95501	-19.002	-6.49454
1.573	5.95501	3668.29	0	0	0	-13.047	-6.49454
1.574	5.95501	4484.12	0	5.95501	-5.95501	-19.002	-6.51895
1.575	5.95501	4174.46	0	0	-5.95501	-19.002	-6.49454
1.576	0	3918.4	0	5.95501	-5.95501	-19.002	-6.49454
1.577	0	4835.47	0	0	-5.95501	-19.002	-6.49454
1.578	-5.95501	4859.29	0	0	0	-19.002	-6.49454
1.579	5.95501	7527.14	0	0	0	-19.002	-6.49454
1.58	0	14768.4	0	0	-5.95501	-19.002	-6.51895
1.581	0	18371.2	0	0	-5.95501	-19.002	-6.49454
1.582	5.95501	14839.9	0	5.95501	-5.95501	-19.002	-6.51895
1.583	0	14714.8	0	0	-5.95501	-19.002	-6.49454
1.584	5.95501	17745.9	0	5.95501	-5.95501	-19.002	-6.51895
1.585	5.95501	25916.2	0	5.95501	-5.95501	-19.002	-6.51895
1.586	5.95501	34789.2	0	5.95501	0	-13.047	-6.49454
1.587	5.95501	30716	0	0	-5.95501	-13.047	-6.51895
1.588	0	30358.7	0	5.95501	0	-19.002	-6.51895
1.589	0	32371.5	0	5.95501	-5.95501	-19.002	-6.49454
1.59	0	25957.9	0	5.95501	-5.95501	-13.047	-6.49454
1.591	5.95501	17466.1	0	0	0	-13.047	-6.49454
1.592	5.95501	13750.1	0	5.95501	-5.95501	-19.002	-6.51895
1.593	5.95501	16781.2	0	5.95501	-5.95501	-19.002	-6.49454
1.594	5.95501	10641.6	5.95501	5.95501	0	-19.002	-6.49454
1.595	5.95501	1548.3	0	5.95501	0	-19.002	-6.49454
1.596	5.95501	3048.97	0	0	-5.95501	-19.002	-6.49454
1.597	5.95501	4817.61	0	5.95501	-5.95501	-19.002	-6.47012
1.598	0	3394.36	0	5.95501	0	-19.002	-6.49454
1.599	5.95501	3918.4	0	5.95501	0	-19.002	-6.49454
1.6	5.95501	4269.74	0	5.95501	0	-19.002	-6.49454
1.601	5.95501	4335.25	0	0	-5.95501	-13.047	-6.51895
1.602	5.95501	4680.64	0	0	-5.95501	-19.002	-6.49454
1.603	5.95501	5359.51	0	5.95501	-5.95501	-19.002	-6.49454
1.604	0	7801.07	0	0	-5.95501	-19.002	-6.51895
1.605	5.95501	9635.21	0	0	-5.95501	-19.002	-6.51895
1.606	0	10326	0	0	-5.95501	-19.002	-6.51895
1.607	0	22414.7	0	0	-5.95501	-19.002	-6.49454
1.608	5.95501	27345.4	0	5.95501	0	-19.002	-6.49454
1.609	5.95501	12315	0	5.95501	0	-19.002	-6.49454
1.61	0	15477.1	0	0	-5.95501	-19.002	-6.51895
1.611	0	19574.1	5.95501	5.95501	-5.95501	-19.002	-6.49454
1.612	0	12612.7	0	0	0	-13.047	-6.51895
1.613	0	13523.8	0	0	-5.95501	-19.002	-6.49454
1.614	5.95501	6211.08	0	5.95501	-5.95501	-19.002	-6.49454
1.615	5.95501	5383.33	0	5.95501	-5.95501	-19.002	-6.51895
1.616	5.95501	6675.57	0	5.95501	-5.95501	-19.002	-6.51895
1.617	0	-2352.23	0	5.95501	-5.95501	-19.002	-6.49454
1.618	5.95501	-1256.51	0	5.95501	-5.95501	-13.047	-6.49454
1.619	0	166.74	0	5.95501	-5.95501	-19.002	-6.51895
1.62	5.95501	-1661.45	0	5.95501	-5.95501	-19.002	-6.49454
1.621	0	-214.38	0	5.95501	0	-19.002	-6.49454
1.622	0	-1107.63	0	0	-5.95501	-19.002	-6.49454
1.623	0	-792.017	0	5.95501	-5.95501	-13.047	-6.49454
1.624	5.95501	-613.366	0	5.95501	0	-19.002	-6.49454
1.625	5.95501	-1071.9	0	5.95501	-5.95501	-19.002	-6.49454
1.626	0	-535.951	0	0	-5.95501	-19.002	-6.49454
1.627	5.95501	-899.207	0	0	0	-19.002	-6.51895
1.628	5.95501	-607.411	0	5.95501	-5.95501	-19.002	-6.49454
1.629	5.95501	-244.156	0	5.95501	-5.95501	-19.002	-6.49454
1.63	5.95501	47.6401	0	5.95501	0	-19.002	-6.51895
1.631	5.95501	506.176	0	5.95501	-5.95501	-13.047	-6.51895
1.632	5.95501	792.017	0	5.95501	-5.95501	-19.002	-6.49454
1.633	5.95501	899.207	5.95501	5.95501	-5.95501	-13.047	-6.49454
1.634	5.95501	756.287	0	5.95501	-5.95501	-19.002	-6.49454
1.635	5.95501	1065.95	0	5.95501	0	-19.002	-6.49454
1.636	5.95501	1274.37	0	5.95501	0	-19.002	-6.51895
1.637	5.95501	2250.99	0	0	-5.95501	-19.002	-6.47012
1.638	5.95501	3328.85	0	5.95501	0	-19.002	-6.49454
1.639	0	1381.56	0	0	0	-19.002	-6.51895
1.64	5.95501	720.557	0	5.95501	-5.95501	-19.002	-6.49454
1.641	0	1994.93	0	5.95501	-5.95501	-19.002	-6.51895
1.642	5.95501	678.871	0	5.95501	-5.95501	-19.002	-6.49454
1.643	5.95501	577.636	0	5.95501	-5.95501	-19.002	-6.51895
1.644	0	750.332	0	5.95501	-5.95501	-19.002	-6.51895
1.645	5.95501	-41.6851	0	5.95501	-5.95501	-19.002	-6.51895
1.646	5.95501	1292.24	0	5.95501	0	-19.002	-6.49454
1.647	5.95501	3698.06	0	5.95501	-5.95501	-19.002	-6.51895
1.648	5.95501	3031.1	0	5.95501	-5.95501	-19.002	-6.49454
1.649	-5.95501	-547.861	0	5.95501	-5.95501	-13.047	-6.49454
1.65	5.95501	-101.235	0	0	0	-19.002	-6.49454
1.651	0	887.297	0	5.95501	-5.95501	-19.002	-6.49454
1.652	5.95501	-369.211	0	5.95501	-5.95501	-19.002	-6.49454
1.653	5.95501	339.436	0	0	-5.95501	-19.002	-6.51895
1.654	5.95501	595.501	0	5.95501	-5.95501	-19.002	-6.49454
1.655	5.95501	839.657	0	0	-5.95501	-19.002	-6.51895
1.656	5.95501	928.982	0	0	0	-13.047	-6.49454
1.657	5.95501	613.366	0	5.95501	-5.95501	-19.002	-6.49454
1.658	0	1393.47	0	5.95501	-5.95501	-19.002	-6.49454
1.659	5.95501	1113.59	0	0	0	-19.002	-6.49454
1.66	5.95501	607.411	0	5.95501	-5.95501	-13.047	-6.51895
1.661	5.95501	809.882	0	5.95501	0	-19.002	-6.49454
1.662	5.95501	750.332	0	5.95501	-5.95501	-13.047	-6.49454
1.663	5.95501	815.837	0	5.95501	-5.95501	-19.002	-6.49454
1.664	0	410.896	0	5.95501	-5.95501	-19.002	-6.49454
1.665	5.95501	178.65	-5.95501	5.95501	0	-13.047	-6.51895
1.666	5.95501	726.512	0	5.95501	0	-19.002	-6.51895
1.667	0	619.321	0	5.95501	-5.95501	-19.002	-6.51895
1.668	5.95501	369.211	0	0	0	-19.002	-6.49454
1.669	5.95501	404.941	0	0	0	-13.047	-6.49454
1.67	5.95501	518.086	0	5.95501	-5.95501	-19.002	-6.49454
1.671	5.95501	577.636	0	0	0	-19.002	-6.49454
1.672	5.95501	-83.3702	0	5.95501	0	-19.002	-6.47012
1.673	5.95501	29.7751	0	0	0	-13.047	-6.49454
1.674	0	1048.08	0	0	-5.95501	-13.047	-6.49454
1.675	5.95501	1012.35	0	5.95501	-5.95501	-13.047	-6.51895
1.676	5.95501	291.796	0	5.95501	0	-19.002	-6.49454
1.677	0	113.145	0	5.95501	0	-19.002	-6.47012
1.678	5.95501	196.515	0	5.95501	-5.95501	-19.002	-6.49454
1.679	0	309.661	0	5.95501	0	-19.002	-6.49454
1.68	0	1042.13	0	0	-5.95501	-19.002	-6.49454
1.681	5.95501	1685.27	0	0	-5.95501	-19.002	-6.49454
1.682	0	1423.25	0	0	-5.95501	-19.002	-6.51895
1.683	5.95501	1536.39	0	0	-5.95501	-19.002	-6.51895
1.684	0	3805.25	0	-5.95501	-5.95501	-19.002	-6.51895
1.685	5.95501	10605.9	0	-5.95501	0	-19.002	-6.51895
1.686	0	9825.77	0	-5.95501	0	-13.047	-6.51895
1.687	5.95501	-2316.5	0	-5.95501	5.95501	-19.002	-6.49454
1.688	0	-1280.33	0	-5.95501	5.95501	-19.002	-6.49454
1.689	5.95501	1857.96	0	-5.95501	5.95501	-19.002	-6.49454
1.69	5.95501	-1292.24	0	-5.95501	5.95501	-19.002	-6.51895
1.691	5.95501	1226.73	0	-5.95501	5.95501	-19.002	-6.49454
1.692	5.95501	23.8201	0	-5.95501	5.95501	-13.047	-6.49454
1.693	5.95501	-315.616	0	-5.95501	5.95501	-19.002	-6.49454
1.694	5.95501	774.152	0	-5.95501	5.95501	-19.002	-6.49454
1.695	5.95501	-244.156	0	-5.95501	5.95501	-19.002	-6.49454
1.696	0	446.626	0	-5.95501	5.95501	-19.002	-6.49454
1.697	5.95501	238.201	0	-5.95501	5.95501	-19.002	-6.47012
1.698	0	595.501	0	-5.95501	5.95501	-19.002	-6.49454
1.699	5.95501	684.826	0	0	5.95501	-19.002	-6.49454
1.7	5.95501	1238.64	0	-5.95501	5.95501	-19.002	-6.49454
1.701	5.95501	5430.97	0	0	5.95501	-19.002	-6.49454
1.702	-5.95501	6401.64	0	-5.95501	5.95501	-19.002	-6.51895
1.703	5.95501	-23.8201	0	-5.95501	5.95501	-19.002	-6.49454
1.704	5.95501	-1101.68	0	0	5.95501	-19.002	-6.51895
1.705	5.95501	1905.6	0	-5.95501	5.95501	-19.002	-6.49454
1.706	5.95501	107.19	0	-5.95501	5.95501	-19.002	-6.49454
1.707	0	327.526	0	-5.95501	5.95501	-19.002	-6.49454
1.708	0	214.38	0	-5.95501	5.95501	-19.002	-6.49454
1.709	5.95501	-631.231	0	-5.95501	5.95501	-19.002	-6.49454
1.71	5.95501	416.851	0	-5.95501	5.95501	-19.002	-6.51895
1.711	5.95501	-95.2802	0	-5.95501	5.95501	-13.047	-6.49454
1.712	5.95501	-232.246	0	-5.95501	5.95501	-19.002	-6.49454
1.713	5.95501	83.3702	0	0	5.95501	-19.002	-6.51895
1.714	5.95501	196.515	0	-5.95501	5.95501	-19.002	-6.49454
1.715	5.95501	381.121	0	0	5.95501	-19.002	-6.49454
1.716	5.95501	41.6851	0	-5.95501	5.95501	-19.002	-6.49454
1.717	5.95501	172.695	0	-5.95501	5.95501	-13.047	-6.49454
1.718	5.95501	369.211	0	-5.95501	5.95501	-19.002	-6.49454
1.719	5.95501	327.526	0	-5.95501	5.95501	-19.002	-6.49454
1.72	5.95501	458.536	0	-5.95501	5.95501	-13.047	-6.51895
1.721	5.95501	559.771	0	-5.95501	5.95501	-19.002	-6.49454
1.722	5.95501	535.951	0	0	5.95501	-19.002	-6.51895
1.723	5.95501	714.602	0	-5.95501	5.95501	-19.002	-6.49454
1.724	0	934.937	0	-5.95501	5.95501	-19.002	-6.49454
1.725	5.95501	690.782	0	0	5.95501	-19.002	-6.51895
1.726	5.95501	577.636	0	-5.95501	5.95501	-19.002	-6.51895
1.727	0	512.131	0	0	0	-19.002	-6.49454
1.728	5.95501	416.851	0	-5.95501	5.95501	-19.002	-6.49454
1.729	5.95501	422.806	0	-5.95501	5.95501	-19.002	-6.49454
1.73	-5.95501	244.156	0	0	5.95501	-19.002	-6.51895
1.731	5.95501	267.976	0	0	5.95501	-19.002	-6.49454
1.732	0	226.29	0	-5.95501	5.95501	-19.002	-6.51895
1.733	5.95501	125.055	0	-5.95501	5.95501	-19.002	-6.49454
1.734	5.95501	244.156	0	-5.95501	5.95501	-19.002	-6.51895
1.735	5.95501	232.246	0	-5.95501	5.95501	-19.002	-6.49454
1.736	5.95501	196.515	0	0	0	-19.002	-6.51895
1.737	5.95501	321.571	0	-5.95501	5.95501	-19.002	-6.49454
1.738	5.95501	476.401	0	0	0	-19.002	-6.47012
1.739	0	833.702	0	-5.95501	5.95501	-19.002	-6.51895
1.74	0	940.892	0	0	5.95501	-19.002	-6.49454
1.741	5.95501	827.747	0	-5.95501	5.95501	-19.002	-6.49454
1.742	5.95501	1101.68	0	-5.95501	0	-19.002	-6.51895
1.743	0	827.747	0	-5.95501	5.95501	-19.002	-6.49454
1.744	5.95501	333.481	0	0	5.95501	-19.002	-6.49454
1.745	5.95501	756.287	0	-5.95501	5.95501	-19.002	-6.51895
1.746	5.95501	1065.95	0	-5.95501	5.95501	-19.002	-6.49454
1.747	5.95501	619.321	-5.95501	-5.95501	5.95501	-19.002	-6.49454
1.748	0	422.806	0	-5.95501	5.95501	-19.002	-6.47012
1.749	5.95501	589.546	0	-5.95501	5.95501	-19.002	-6.49454
1.75	5.95501	577.636	0	-5.95501	5.95501	-19.002	-6.49454
1.751	5.95501	470.446	0	-5.95501	5.95501	-19.002	-6.49454
1.752	5.95501	982.577	5.95501	-5.95501	5.95501	-19.002	-6.51895
1.753	0	1077.86	5.95501	-5.95501	5.95501	-19.002	-6.49454
1.754	-5.95501	797.972	0	-5.95501	5.95501	-19.002	-6.51895
1.755	5.95501	1048.08	0	0	5.95501	-19.002	-6.49454
1.756	5.95501	1071.9	5.95501	-5.95501	5.95501	-19.002	-6.49454
1.757	0	1631.67	0	-5.95501	5.95501	-19.002	-6.49454
1.758	0	2125.94	0	-5.95501	5.95501	-19.002	-6.49454
1.759	5.95501	2352.23	0	0	5.95501	-19.002	-6.47012
1.76	5.95501	5901.42	0	0	5.95501	-19.002	-6.51895
1.761	0	7586.69	0	-5.95501	5.95501	-19.002	-6.49454
1.762	0	1601.9	0	-5.95501	5.95501	-19.002	-6.49454
1.763	5.95501	-1405.38	0	-5.95501	5.95501	-19.002	-6.51895
1.764	5.95501	2459.42	0	-5.95501	5.95501	-19.002	-6.51895
1.765	5.95501	1566.17	0	0	5.95501	-19.002	-6.49454
1.766	5.95501	1071.9	0	0	5.95501	-19.002	-6.51895
1.767	0	2096.16	0	-5.95501	5.95501	-13.047	-6.49454
1.768	0	708.647	-5.95501	-5.95501	5.95501	-13.047	-6.49454
1.769	0	1482.8	0	-5.95501	5.95501	-19.002	-6.49454
1.77	0	1810.32	0	0	5.95501	-13.047	-6.51895
1.771	5.95501	2274.81	0	-5.95501	5.95501	-19.002	-6.49454
1.772	5.95501	1887.74	5.95501	0	5.95501	-19.002	-6.51895
1.773	5.95501	279.886	0	-5.95501	5.95501	-13.047	-6.49454
1.774	0	1185.05	0	-5.95501	5.95501	-19.002	-6.49454
1.775	5.95501	1036.17	0	0	5.95501	-19.002	-6.51895
1.776	5.95501	690.782	0	-5.95501	5.95501	-19.002	-6.49454
1.777	5.95501	1143.36	0	-5.95501	5.95501	-13.047	-6.47012
1.778	5.95501	1006.4	0	-5.95501	5.95501	-19.002	-6.49454
1.779	-5.95501	1726.95	0	-5.95501	5.95501	-19.002	-6.49454
1.78	5.95501	6425.46	0	-5.95501	5.95501	-13.047	-6.49454
1.781	0	16435.8	0	-5.95501	5.95501	-19.002	-6.51895
1.782	0	18198.5	0	-5.95501	5.95501	-19.002	-6.49454
1.783	5.95501	14512.4	0	0	5.95501	-13.047	-6.49454
1.784	0	17073	0	-5.95501	0	-13.047	-6.49454
1.785	5.95501	16644.3	0	-5.95501	5.95501	-19.002	-6.49454
1.786	0	17358.9	0	0	5.95501	-19.002	-6.51895
1.787	5.95501	20741.3	0	0	5.95501	-19.002	-6.49454
1.788	5.95501	18091.3	0	-5.95501	5.95501	-19.002	-6.49454
1.789	0	15197.2	0	-5.95501	5.95501	-19.002	-6.49454
1.79	0	17245.7	0	-5.95501	5.95501	-13.047	-6.49454
1.791	5.95501	17013.5	0	-5.95501	5.95501	-19.002	-6.49454
1.792	5.95501	16287	0	-5.95501	5.95501	-13.047	-6.49454
1.793	5.95501	17186.2	0	-5.95501	5.95501	-19.002	-6.49454
1.794	-5.95501	16840.8	5.95501	-5.95501	5.95501	-19.002	-6.49454
1.795	0	19246.6	0	-5.95501	5.95501	-19.002	-6.49454
1.796	5.95501	24546.6	0	0	5.95501	-13.047	-6.49454
1.797	5.95501	25916.2	0	-5.95501	5.95501	-19.002	-6.49454
1.798	5.95501	17549.4	0	0	5.95501	-19.002	-6.47012
1.799	5.95501	14702.9	0	0	5.95501	-19.002	-6.49454
1.8	5.95501	18329.5	0	-5.95501	5.95501	-19.002	-6.51895
1.801	0	15762.9	0	-5.95501	5.95501	-19.002	-6.49454
1.802	5.95501	16703.8	0	-5.95501	5.95501	-19.002	-6.51895
1.803	0	17323.1	0	0	5.95501	-19.002	-6.49454
1.804	5.95501	18752.3	0	-5.95501	5.95501	-13.047	-6.51895
1.805	5.95501	26404.5	0	-5.95501	5.95501	-19.002	-6.49454
1.806	5.95501	25451.7	0	-5.95501	5.95501	-19.002	-6.49454
1.807	0	18234.2	0	-5.95501	5.95501	-19.002	-6.49454
1.808	0	21551.2	0	-5.95501	5.95501	-19.002	-6.49454
1.809	5.95501	27131	0	-5.95501	5.95501	-19.002	-6.49454
1.81	5.95501	27393.1	0	-5.95501	5.95501	-19.002	-6.51895
1.811	0	25302.9	0	-5.95501	5.95501	-13.047	-6.49454
1.812	5.95501	21789.4	0	0	5.95501	-19.002	-6.49454
1.813	0	26755.9	0	-5.95501	5.95501	-13.047	-6.51895
1.814	0	30894.6	0	-5.95501	5.95501	-19.002	-6.49454
1.815	0	24564.4	0	-5.95501	5.95501	-19.002	-6.49454
1.816	5.95501	20985.5	0	-5.95501	5.95501	-19.002	-6.49454
1.817	0	24332.2	0	0	5.95501	-19.002	-6.49454
1.818	0	24225	0	-5.95501	5.95501	-19.002	-6.49454
1.819	-5.95501	22087.1	0	-5.95501	5.95501	-19.002	-6.49454
1.82	5.95501	22361.1	0	-5.95501	5.95501	-19.002	-6.49454
1.821	0	16543	0	-5.95501	5.95501	-19.002	-6.49454
1.822	5.95501	13762	0	-5.95501	5.95501	-19.002	-6.51895
1.823	5.95501	16912.2	0	0	5.95501	-13.047	-6.51895
1.824	0	16298.9	0	0	5.95501	-13.047	-6.51895
1.825	5.95501	17531.6	0	-5.95501	5.95501	-19.002	-6.49454
1.826	0	17793.6	-5.95501	-5.95501	5.95501	-19.002	-6.51895
1.827	5.95501	16769.3	0	-5.95501	0	-19.002	-6.49454
1.828	5.95501	18889.3	0	-5.95501	5.95501	-19.002	-6.49454
1.829	5.95501	19300.2	0	0	5.95501	-19.002	-6.49454
1.83	5.95501	17948.4	0	0	5.95501	-19.002	-6.49454
1.831	5.95501	17620.9	0	0	5.95501	-19.002	-6.51895
1.832	5.95501	20717.5	5.95501	-5.95501	5.95501	-19.002	-6.49454
1.833	5.95501	30072.8	0	-5.95501	0	-19.002	-6.49454
1.834	5.95501	35783.7	0	-5.95501	5.95501	-19.002	-6.49454
1.835	5.95501	27559.8	0	-5.95501	5.95501	-19.002	-6.49454
1.836	5.95501	23438.9	0	-5.95501	5.95501	-19.002	-6.49454
1.837	5.95501	23843.9	0	-5.95501	5.95501	-19.002	-6.49454
1.838	0	23760.5	0	-5.95501	5.95501	-13.047	-6.49454
1.839	5.95501	28018.3	0	-5.95501	5.95501	-19.002	-6.49454
1.84	5.95501	32889.5	0	0	5.95501	-19.002	-6.49454
1.841	5.95501	25672.1	0	-5.95501	5.95501	-19.002	-6.49454
1.842	5.95501	20771.1	0	-5.95501	5.95501	-19.002	-6.51895
1.843	5.95501	27035.8	0	0	5.95501	-19.002	-6.49454
1.844	5.95501	26571.3	0	0	5.95501	-19.002	-6.49454
1.845	5.95501	28429.2	0	-5.95501	5.95501	-13.047	-6.51895
1.846	5.95501	23575.9	0	-5.95501	5.95501	-13.047	-6.49454
1.847	5.95501	24624	0	-5.95501	5.95501	-19.002	-6.47012
1.848	0	35789.6	0	-5.95501	5.95501	-19.002	-6.49454
1.849	5.95501	19764.7	0	-5.95501	5.95501	-19.002	-6.51895
1.85	5.95501	15840.3	0	-5.95501	5.95501	-13.047	-6.49454
1.851	5.95501	25005.1	0	-5.95501	5.95501	-13.047	-6.51895
1.852	0	17775.7	0	-5.95501	5.95501	-19.002	-6.49454
1.853	5.95501	21616.7	5.95501	-5.95501	5.95501	-19.002	-6.49454
1.854	5.95501	22783.9	0	-5.95501	5.95501	-19.002	-6.51895
1.855	0	20300.6	0	0	5.95501	-19.002	-6.49454
1.856	0	21074.8	0	0	5.95501	-19.002	-6.49454
1.857	5.95501	19073.9	0	-5.95501	5.95501	-19.002	-6.47012
1.858	5.95501	21485.7	0	-5.95501	5.95501	-19.002	-6.49454
1.859	0	23117.4	0	-5.95501	5.95501	-19.002	-6.49454
1.86	0	24927.7	0	-5.95501	5.95501	-19.002	-6.49454
1.861	5.95501	25517.2	0	-5.95501	0	-19.002	-6.49454
1.862	0	28804.4	0	-5.95501	5.95501	-19.002	-6.51895
1.863	0	26839.2	0	0	5.95501	-19.002	-6.49454
1.864	0	17966.3	0	-5.95501	5.95501	-19.002	-6.51895
1.865	5.95501	18746.4	0	-5.95501	5.95501	-19.002	-6.49454
1.866	5.95501	27399	0	-5.95501	5.95501	-19.002	-6.51895
1.867	5.95501	44108.8	0	0	5.95501	-19.002	-6.49454
1.868	0	50528.3	0	-5.95501	5.95501	-13.047	-6.49454
1.869	0	43983.7	0	0	5.95501	-13.047	-6.49454
1.87	5.95501	36277.9	0	-5.95501	5.95501	-19.002	-6.49454
1.871	5.95501	20914	0	-5.95501	0	-13.047	-6.51895
1.872	5.95501	22629	0	-5.95501	5.95501	-19.002	-6.49454
1.873	0	33550.5	0	-5.95501	5.95501	-19.002	-6.49454
1.874	5.95501	21455.9	0	-5.95501	5.95501	-19.002	-6.51895
1.875	5.95501	10790.5	0	-5.95501	5.95501	-19.002	-6.49454
1.876	5.95501	8211.96	0	0	5.95501	-19.002	-6.49454
1.877	0	8069.04	0	-5.95501	5.95501	-13.047	-6.49454
1.878	0	10075.9	0	-5.95501	5.95501	-19.002	-6.49454
1.879	5.95501	7949.94	0	-5.95501	5.95501	-13.047	-6.51895
1.88	-5.95501	6967.37	0	-5.95501	5.95501	-19.002	-6.49454
1.881	0	1667.4	0	-5.95501	0	-19.002	-6.49454
1.882	0	-1345.83	0	-5.95501	0	-19.002	-6.49454
1.883	5.95501	1607.85	0	-5.95501	5.95501	-19.002	-6.49454
1.884	0	11.91	0	-5.95501	5.95501	-19.002	-6.51895
1.885	5.95501	410.896	0	0	5.95501	-13.047	-6.51895
1.886	0	970.667	0	-5.95501	5.95501	-19.002	-6.49454
1.887	5.95501	47.6401	0	0	5.95501	-13.047	-6.49454
1.888	-5.95501	1441.11	0	-5.95501	5.95501	-19.002	-6.49454
1.889	5.95501	1202.91	0	-5.95501	5.95501	-19.002	-6.49454
1.89	0	625.276	0	-5.95501	5.95501	-19.002	-6.51895
1.891	5.95501	792.017	0	-5.95501	5.95501	-19.002	-6.49454
1.892	5.95501	1232.69	0	-5.95501	5.95501	-19.002	-6.49454
1.893	0	1250.55	0	-5.95501	5.95501	-19.002	-6.51895
1.894	5.95501	923.027	0	0	5.95501	-13.047	-6.49454
1.895	0	1185.05	0	-5.95501	5.95501	-13.047	-6.49454
1.896	-5.95501	589.546	0	-5.95501	5.95501	-13.047	-6.49454
1.897	5.95501	797.972	0	-5.95501	5.95501	-19.002	-6.49454
1.898	5.95501	1482.8	0	0	0	-19.002	-6.49454
1.899	5.95501	1048.08	0	0	0	-19.002	-6.51895
1.9	5.95501	1274.37	0	-5.95501	5.95501	-19.002	-6.49454
1.901	5.95501	1363.7	0	-5.95501	5.95501	-19.002	-6.51895
1.902	5.95501	1196.96	0	-5.95501	5.95501	-19.002	-6.49454
1.903	0	1381.56	0	-5.95501	5.95501	-19.002	-6.49454
1.904	0	1345.83	0	0	5.95501	-19.002	-6.51895
1.905	0	1411.34	0	-5.95501	5.95501	-19.002	-6.51895
1.906	5.95501	1107.63	0	0	5.95501	-19.002	-6.49454
1.907	0	661.006	0	-5.95501	0	-19.002	-6.47012
1.908	0	744.377	0	-5.95501	5.95501	-19.002	-6.49454
1.909	0	928.982	0	-5.95501	5.95501	-13.047	-6.49454
1.91	5.95501	756.287	0	-5.95501	5.95501	-19.002	-6.49454
1.911	5.95501	535.951	0	-5.95501	5.95501	-19.002	-6.51895
1.912	5.95501	625.276	0	-5.95501	5.95501	-19.002	-6.49454
1.913	0	768.197	0	-5.95501	5.95501	-19.002	-6.49454
1.914	5.95501	1232.69	0	-5.95501	5.95501	-19.002	-6.51895
1.915	5.95501	1429.2	0	0	5.95501	-19.002	-6.51895
1.916	0	1333.92	0	-5.95501	5.95501	-13.047	-6.49454
1.917	5.95501	1447.07	0	-5.95501	5.95501	-19.002	-6.51895
1.918	5.95501	1292.24	0	0	5.95501	-19.002	-6.49454
1.919	5.95501	833.702	0	-5.95501	5.95501	-19.002	-6.49454
1.92	5.95501	845.612	0	0	5.95501	-19.002	-6.49454
1.921	5.95501	1196.96	0	-5.95501	0	-19.002	-6.51895
1.922	0	1077.86	0	0	5.95501	-19.002	-6.49454
1.923	5.95501	839.657	0	-5.95501	5.95501	-19.002	-6.49454
1.924	5.95501	792.017	0	-5.95501	5.95501	-19.002	-6.51895
1.925	5.95501	1357.74	0	-5.95501	5.95501	-19.002	-6.49454
1.926	0	2161.67	-5.95501	-5.95501	5.95501	-19.002	-6.51895
1.927	0	1685.27	0	-5.95501	5.95501	-19.002	-6.51895
1.928	0	869.432	0	-5.95501	5.95501	-19.002	-6.47012
1.929	0	1435.16	0	-5.95501	5.95501	-19.002	-6.49454
1.93	5.95501	1619.76	0	-5.95501	5.95501	-13.047	-6.51895
1.931	5.95501	1345.83	0	-5.95501	5.95501	-19.002	-6.49454
1.932	0	1780.55	0	-5.95501	5.95501	-19.002	-6.49454
1.933	5.95501	1566.17	0	-5.95501	5.95501	-19.002	-6.49454
1.934	5.95501	1268.42	0	0	5.95501	-19.002	-6.49454
1.935	5.95501	1435.16	0	0	5.95501	-19.002	-6.51895
1.936	5.95501	940.892	0	-5.95501	5.95501	-19.002	-6.49454
1.937	0	803.927	0	0	5.95501	-19.002	-6.49454
1.938	0	1304.15	0	0	5.95501	-19.002	-6.49454
1.939	5.95501	1191	0	-5.95501	5.95501	-19.002	-6.49454
1.94	5.95501	1071.9	0	-5.95501	5.95501	-13.047	-6.51895
1.941	5.95501	1012.35	0	0	5.95501	-13.047	-6.51895
1.942	5.95501	809.882	0	0	5.95501	-19.002	-6.51895
1.943	5.95501	1065.95	0	-5.95501	5.95501	-19.002	-6.49454
1.944	-5.95501	1268.42	-5.95501	-5.95501	5.95501	-19.002	-6.49454
1.945	5.95501	1179.09	0	0	5.95501	-19.002	-6.49454
1.946	5.95501	1232.69	0	-5.95501	5.95501	-13.047	-6.49454
1.947	0	1381.56	-5.95501	-5.95501	5.95501	-13.047	-6.49454
1.948	0	1411.34	0	-5.95501	5.95501	-19.002	-6.49454
1.949	0	1333.92	0	0	5.95501	-19.002	-6.49454
1.95	5.95501	1304.15	0	-5.95501	5.95501	-19.002	-6.51895
1.951	0	1327.97	0	-5.95501	5.95501	-19.002	-6.49454
1.952	5.95501	1375.61	0	-5.95501	5.95501	-19.002	-6.51895
1.953	5.95501	1572.12	0	-5.95501	5.95501	-13.047	-6.49454
1.954	5.95501	1697.18	0	0	5.95501	-13.047	-6.49454
1.955	5.95501	1256.51	0	-5.95501	5.95501	-19.002	-6.49454
1.956	0	1560.21	0	0	5.95501	-13.047	-6.49454
1.957	0	6514.78	0	-5.95501	5.95501	-19.002	-6.49454
1.958	5.95501	16167.9	0	0	5.95501	-19.002	-6.49454
1.959	5.95501	17686.4	0	-5.95501	5.95501	-19.002	-6.49454
1.96	5.95501	14065.7	0	-5.95501	5.95501	-19.002	-6.51895
1.961	5.95501	16388.2	0	-5.95501	5.95501	-19.002	-6.49454
1.962	0	15626	0	-5.95501	5.95501	-19.002	-6.49454
1.963	5.95501	15185.3	-5.95501	-5.95501	5.95501	-13.047	-6.51895
1.964	5.95501	16596.6	0	0	5.95501	-13.047	-6.49454
1.965	0	15506.9	0	-5.95501	5.95501	-19.002	-6.49454
1.966	5.95501	16090.4	0	-5.95501	5.95501	-19.002	-6.49454
1.967	5.95501	15870.1	0	0	5.95501	-19.002	-6.49454
1.968	5.95501	15244.8	0	-5.95501	5.95501	-19.002	-6.49454
1.969	5.95501	15310.3	0	-5.95501	5.95501	-19.002	-6.49454
1.97	0	14673.2	0	-5.95501	5.95501	-13.047	-6.51895
1.971	0	10963.2	0	0	5.95501	-13.047	-6.49454
1.972	5.95501	2917.96	0	0	5.95501	-19.002	-6.51895
1.973	5.95501	8878.92	0	-5.95501	5.95501	-19.002	-6.51895
1.974	0	19657.5	0	0	5.95501	-13.047	-6.49454
1.975	5.95501	13869.2	0	-5.95501	5.95501	-13.047	-6.49454
1.976	0	14964.9	0	0	5.95501	-19.002	-6.49454
1.977	5.95501	17239.8	0	-5.95501	5.95501	-19.002	-6.49454
1.978	0	14119.3	0	-5.95501	5.95501	-19.002	-6.49454
1.979	5.95501	16340.6	0	-5.95501	5.95501	-19.002	-6.51895
1.98	0	15161.5	0	-5.95501	5.95501	-13.047	-6.49454
1.981	0	15090	0	-5.95501	5.95501	-19.002	-6.49454
1.982	5.95501	15215.1	0	-5.95501	5.95501	-13.047	-6.49454
1.983	0	13357.1	0	0	5.95501	-19.002	-6.51895
1.984	5.95501	8747.91	-5.95501	-5.95501	5.95501	-19.002	-6.51895
1.985	5.95501	-1625.72	0	-5.95501	5.95501	-13.047	-6.49454
1.986	5.95501	-1339.88	0	-5.95501	5.95501	-13.047	-6.51895
1.987	0	1875.83	0	-5.95501	5.95501	-19.002	-6.49454
1.988	5.95501	-1149.32	0	0	5.95501	-19.002	-6.49454
1.989	0	809.882	0	-5.95501	5.95501	-19.002	-6.49454
1.99	0	327.526	0	-5.95501	5.95501	-19.002	-6.49454
1.991	0	-649.096	0	-5.95501	5.95501	-19.002	-6.49454
1.992	5.95501	512.131	0	0	5.95501	-13.047	-6.49454
1.993	0	-297.751	0	-5.95501	5.95501	-19.002	-6.47012
1.994	5.95501	279.886	5.95501	-5.95501	5.95501	-19.002	-6.49454
1.995	-5.95501	422.806	0	-5.95501	5.95501	-19.002	-6.51895
1.996	5.95501	23.8201	0	-5.95501	5.95501	-19.002	-6.49454
[truncated: 25,090 more rows]
